# Supplementary material for: Mitochondrially-targeted APOBEC1 is a potent mtDNA mutator affecting mitochondrial function and organismal fitness in Drosophila
Source: Nat Commun. 2019 Jul 23;10:3280. doi: 10.1038/s41467-019-10857-y (PMC6650417; doi:10.1038/s41467-019-10857-y)
Supplement: Supplementary file 4 — Supplementary Data 1 [file 41467_2019_10857_MOESM4_ESM.xlsx]

## Sheet: SUMMARY_<70%
		# DCS	# mutated sites	# mutations	Mutation load
paternal tamas, 10 days old	w1118_1	3010367	16	20	6.64371e-06
	w1118_2	7961128	18	233	2.92672e-05
	w1118_3	8110354	47	116	1.43027e-05
	w1118_AVG		27		1.67379e-05
	+/tamrescue_1	8728147	14	110	1.26029e-05
	+/tamrescue_2	9143056	11	112	1.22497e-05
	+/tamrescue_3	8100463	35	271	3.34549e-05
	+/tamrescue_AVG		20		1.94358e-05
	+/tamexo-_1	17481755	733	1025	5.86326e-05
	+/tamexo-_2	14005318	577	694	4.95526e-05
	+/tamexo-_3	9852168	317	617	6.26258e-05
	+/tamexo-_AVG		542.333		5.6937e-05
maternal tamas, 10 days old	wDah_1	5693981	9	9	1.58062e-06
	wDah_2	7246279	13	21	2.89804e-06
	wDah_3	6577020	28	59	8.97063e-06
	wDah_AVG		16.6667		4.48309e-06
	tamrescue/+_1	9499339	8	10	1.0527e-06
	tamrescue/+_2	10713046	17	28	2.61364e-06
	tamrescue/+_3	9734980	35	75	7.70418e-06
	tamrescue/+_AVG		20		3.79017e-06
	tamexo-/+_1	11067470	917	8081	0.000730158
	tamexo-/+_2	14561594	973	10129	0.000695597
	tamexo-/+_3	11483065	905	7559	0.000658274
	tamexo-/+_AVG		931.667		0.000694676
mito-APOBEC1, 10 days old	mito-GFP_1	14922865	18	26	1.74229e-06
	mito-GFP_2	12278047	29	36	2.93206e-06
	mito-GFP_3	14130656	23	29	2.05228e-06
	mito-GFP_AVG		23.3333		2.24221e-06
	mito-APOBEC1E63A_1	10853172	42	71	6.54187e-06
	mito-APOBEC1E63A_2	11007973	61	79	7.17662e-06
	mito-APOBEC1E63A_3	5266167	28	64	1.21531e-05
	mito-APOBEC1E63A_AVG		43.6667		8.62384e-06
	mito-APOBEC1_1	10162080	734	5405	0.000531879
	mito-APOBEC1_2	11318537	789	6573	0.000580729
	mito-APOBEC1_3	8666010	690	4538	0.000523655
	mito-APOBEC1_AVG		737.667		0.000545421

## Sheet: SUMMARY_<1%
		# DCS	# mutated sites	# mutations	Mutation load
paternal tamas, 10 days old	w1118_1	3010367	5	6	1.99311e-06
	w1118_2	7961128	14	14	1.75854e-06
	w1118_3	8110354	42	56	6.90475e-06
	w1118_AVG		20.3333		3.55214e-06
	+/tamrescue_1	8728147	9	9	1.03115e-06
	+/tamrescue_2	9143056	9	9	9.84354e-07
	+/tamrescue_3	8100463	31	32	3.95039e-06
	+/tamrescue_AVG		16.3333		1.98863e-06
	+/tamexo-_1	17481755	725	814	4.65628e-05
	+/tamexo-_2	14005318	567	623	4.44831e-05
	+/tamexo-_3	9852168	310	324	3.28862e-05
	+/tamexo-_AVG		534		4.13107e-05
maternal tamas, 10 days old	wDah_1	5693981	9	9	1.58062e-06
	wDah_2	7246279	7	7	9.66013e-07
	wDah_3	6577020	13	13	1.97658e-06
	wDah_AVG		9.66667		1.50774e-06
	tamrescue/+_1	9499339	7	7	7.36893e-07
	tamrescue/+_2	10713046	11	12	1.12013e-06
	tamrescue/+_3	9734980	12	14	1.43811e-06
	tamrescue/+_AVG		10		1.09838e-06
	tamexo-/+_1	11067470	799	1137	0.000102734
	tamexo-/+_2	14561594	841	1202	8.25459e-05
	tamexo-/+_3	11483065	803	1111	9.67512e-05
	tamexo-/+_AVG		814.333		9.40102e-05
mito-APOBEC1, 10 days old	mito-GFP_1	14922865	17	24	1.60827e-06
	mito-GFP_2	12278047	29	36	2.93206e-06
	mito-GFP_3	14130656	14	20	1.41536e-06
	mito-GFP_AVG		20		1.98523e-06
	mito-APOBEC1E63A_1	10853172	36	39	3.59342e-06
	mito-APOBEC1E63A_2	11007973	55	64	5.81397e-06
	mito-APOBEC1E63A_3	5266167	9	10	1.89891e-06
	mito-APOBEC1E63A_AVG		33.3333		3.76877e-06
	mito-APOBEC1_1	10162080	571	1456	0.000143278
	mito-APOBEC1_2	11318537	596	1531	0.000135265
	mito-APOBEC1_3	8666010	528	1116	0.000128779
	mito-APOBEC1_AVG		565		0.000135774

## Sheet: w1118_1
Postion	Reference	Encoding	Description	DCS	NT change	% Heteroplasmy	MutPred score
1	A	tRNA	Ile	38	0	0	#N/A
2	A	tRNA	Ile	42	0	0	#N/A
3	T	tRNA	Ile	45	0	0	#N/A
4	G	tRNA	Ile	47	0	0	#N/A
5	A	tRNA	Ile	51	0	0	#N/A
6	A	tRNA	Ile	52	0	0	#N/A
7	T	tRNA	Ile	53	0	0	#N/A
8	T	tRNA	Ile	54	0	0	#N/A
9	G	tRNA	Ile	54	0	0	#N/A
10	C	tRNA	Ile	55	0	0	#N/A
11	C	tRNA	Ile	56	0	0	#N/A
12	T	tRNA	Ile	61	0	0	#N/A
13	G	tRNA	Ile	61	0	0	#N/A
14	A	tRNA	Ile	63	0	0	#N/A
15	T	tRNA	Ile	65	0	0	#N/A
16	A	tRNA	Ile	70	0	0	#N/A
17	A	tRNA	Ile	70	0	0	#N/A
18	A	tRNA	Ile	70	0	0	#N/A
19	A	tRNA	Ile	73	0	0	#N/A
20	A	tRNA	Ile	73	0	0	#N/A
21	G	tRNA	Ile	73	0	0	#N/A
22	G	tRNA	Ile	73	0	0	#N/A
23	A	tRNA	Ile	76	0	0	#N/A
24	T	tRNA	Ile	78	0	0	#N/A
25	T	tRNA	Ile	77	0	0	#N/A
26	A	tRNA	Ile	80	0	0	#N/A
27	C	tRNA	Ile	79	0	0	#N/A
28	C	tRNA	Ile	85	0	0	#N/A
29	T	tRNA	Ile	89	0	0	#N/A
30	T	tRNA	Ile	90	0	0	#N/A
31	G	tRNA	Ile	89	0	0	#N/A
32	A	tRNA	Ile	90	0	0	#N/A
33	T	tRNA	Ile	91	0	0	#N/A
34	A	tRNA	Ile	94	0	0	#N/A
35	G	tRNA	Ile	94	0	0	#N/A
36	G	tRNA	Ile	98	0	0	#N/A
37	G	tRNA	Ile	98	0	0	#N/A
38	T	tRNA	Ile	100	0	0	#N/A
39	A	tRNA	Ile	101	0	0	#N/A
40	A	tRNA	Ile	102	0	0	#N/A
41	A	tRNA	Ile	99	0	0	#N/A
42	T	tRNA	Ile	102	0	0	#N/A
43	C	tRNA	Ile	101	0	0	#N/A
44	A	tRNA	Ile	103	0	0	#N/A
45	T	tRNA	Ile	105	0	0	#N/A
46	G	tRNA	Ile	105	0	0	#N/A
47	C	tRNA	Ile	104	0	0	#N/A
48	A	tRNA	Ile	105	0	0	#N/A
49	G	tRNA	Ile	107	0	0	#N/A
50	T	tRNA	Ile	104	0	0	#N/A
51	T	tRNA	Ile	104	0	0	#N/A
52	T	tRNA	Ile	102	0	0	#N/A
53	T	tRNA	Ile	105	0	0	#N/A
54	C	tRNA	Ile	103	0	0	#N/A
55	T	tRNA	Ile	105	0	0	#N/A
56	G	tRNA	Ile	106	0	0	#N/A
57	C	tRNA	Ile	102	0	0	#N/A
58	A	tRNA	Ile	105	0	0	#N/A
59	T	tRNA	Ile	106	0	0	#N/A
60	T	tRNA	Ile	106	0	0	#N/A
61	C	tRNA	Ile	104	0	0	#N/A
62	A	tRNA	Ile	105	0	0	#N/A
63	T	tRNA	Ile	104	0	0	#N/A
64	T	tRNA	Ile	105	0	0	#N/A
65	G	tRNA	Ile	106	0	0	#N/A
66	A	NC		103	0	0	#N/A
67	C	NC		106	0	0	#N/A
68	T	NC		110	0	0	#N/A
69	G	NC		108	0	0	#N/A
70	A	NC		108	0	0	#N/A
71	T	NC		108	0	0	#N/A
72	T	NC		109	0	0	#N/A
73	T	NC		111	0	0	#N/A
74	A	NC		114	0	0	#N/A
75	T	NC		117	0	0	#N/A
76	A	NC		121	0	0	#N/A
77	T	NC		122	0	0	#N/A
78	A	NC		121	0	0	#N/A
79	T	NC		123	0	0	#N/A
80	T	NC		123	0	0	#N/A
81	A	NC		123	0	0	#N/A
82	T	NC		125	0	0	#N/A
83	T	NC		126	0	0	#N/A
84	T	NC		126	0	0	#N/A
85	A	NC		126	0	0	#N/A
86	T	NC		130	0	0	#N/A
87	A	NC		129	0	0	#N/A
88	A	NC		132	0	0	#N/A
89	A	NC		132	0	0	#N/A
90	G	NC		133	0	0	#N/A
91	A	NC		135	0	0	#N/A
92	T	NC		136	0	0	#N/A
93	G	NC		140	0	0	#N/A
94	A	NC		139	0	0	#N/A
95	T	NC		142	0	0	#N/A
96	T	NC		151	0	0	#N/A
97	T	tRNA	Gln	154	0	0	#N/A
98	T	tRNA	Gln	155	0	0	#N/A
99	A	tRNA	Gln	159	0	0	#N/A
100	T	tRNA	Gln	161	0	0	#N/A
101	A	tRNA	Gln	163	0	0	#N/A
102	T	tRNA	Gln	167	0	0	#N/A
103	T	tRNA	Gln	171	0	0	#N/A
104	T	tRNA	Gln	172	0	0	#N/A
105	A	tRNA	Gln	175	0	0	#N/A
106	A	tRNA	Gln	172	0	0	#N/A
107	T	tRNA	Gln	178	0	0	#N/A
108	A	tRNA	Gln	180	0	0	#N/A
109	G	tRNA	Gln	180	0	0	#N/A
110	A	tRNA	Gln	178	0	0	#N/A
111	A	tRNA	Gln	179	0	0	#N/A
112	T	tRNA	Gln	177	0	0	#N/A
113	T	tRNA	Gln	181	0	0	#N/A
114	A	tRNA	Gln	183	0	0	#N/A
115	A	tRNA	Gln	184	0	0	#N/A
116	A	tRNA	Gln	181	0	0	#N/A
117	C	tRNA	Gln	186	0	0	#N/A
118	T	tRNA	Gln	189	0	0	#N/A
119	A	tRNA	Gln	188	0	0	#N/A
120	T	tRNA	Gln	193	0	0	#N/A
121	T	tRNA	Gln	193	0	0	#N/A
122	T	tRNA	Gln	190	0	0	#N/A
123	C	tRNA	Gln	189	0	0	#N/A
124	T	tRNA	Gln	188	0	0	#N/A
125	A	tRNA	Gln	187	0	0	#N/A
126	A	tRNA	Gln	184	0	0	#N/A
127	A	tRNA	Gln	183	0	0	#N/A
128	A	tRNA	Gln	186	0	0	#N/A
129	G	tRNA	Gln	192	0	0	#N/A
130	T	tRNA	Gln	190	0	0	#N/A
131	A	tRNA	Gln	190	0	0	#N/A
132	T	tRNA	Gln	189	0	0	#N/A
133	C	tRNA	Gln	189	0	0	#N/A
134	A	tRNA	Gln	190	0	0	#N/A
135	A	tRNA	Gln	188	0	0	#N/A
136	A	tRNA	Gln	185	0	0	#N/A
137	A	tRNA	Gln	186	0	0	#N/A
138	A	tRNA	Gln	188	0	0	#N/A
139	C	tRNA	Gln	189	0	0	#N/A
140	T	tRNA	Gln	196	0	0	#N/A
141	T	tRNA	Gln	195	0	0	#N/A
142	T	tRNA	Gln	197	0	0	#N/A
143	T	tRNA	Gln	199	0	0	#N/A
144	G	tRNA	Gln	196	0	0	#N/A
145	T	tRNA	Gln	199	0	0	#N/A
146	G	tRNA	Gln	201	0	0	#N/A
147	C	tRNA	Gln	202	0	0	#N/A
148	A	tRNA	Gln	199	0	0	#N/A
149	T	tRNA	Gln	203	0	0	#N/A
150	C	tRNA	Gln	206	0	0	#N/A
151	A	tRNA	Gln	205	0	0	#N/A
152	T	tRNA	Gln	206	0	0	#N/A
153	A	tRNA	Gln	206	0	0	#N/A
154	C	tRNA	Gln	208	0	0	#N/A
155	A	tRNA	Gln	208	0	0	#N/A
156	C	tRNA	Gln	206	0	0	#N/A
157	C	tRNA	Gln	210	0	0	#N/A
158	A	tRNA	Gln	213	0	0	#N/A
159	A	tRNA	Gln	210	0	0	#N/A
160	A	tRNA	Gln	210	0	0	#N/A
161	A	tRNA	Gln	211	0	0	#N/A
162	T	tRNA	Gln	212	0	0	#N/A
163	A	tRNA	Gln	212	0	0	#N/A
164	T	tRNA	Gln	215	0	0	#N/A
165	A	tRNA	Gln	218	0	0	#N/A
166	T	NC		219	0	0	#N/A
167	T	NC		218	0	0	#N/A
168	T	NC		218	0	0	#N/A
169	A	NC		219	0	0	#N/A
170	C	NC		221	0	0	#N/A
171	A	tRNA	Met	222	0	0	#N/A
172	A	tRNA	Met	220	0	0	#N/A
173	A	tRNA	Met	221	0	0	#N/A
174	A	tRNA	Met	221	0	0	#N/A
175	A	tRNA	Met	223	0	0	#N/A
176	G	tRNA	Met	226	0	0	#N/A
177	A	tRNA	Met	226	0	0	#N/A
178	T	tRNA	Met	226	0	0	#N/A
179	A	tRNA	Met	225	0	0	#N/A
180	A	tRNA	Met	227	0	0	#N/A
181	G	tRNA	Met	230	0	0	#N/A
182	C	tRNA	Met	233	0	0	#N/A
183	T	tRNA	Met	232	0	0	#N/A
184	A	tRNA	Met	232	0	0	#N/A
185	A	tRNA	Met	234	0	0	#N/A
186	T	tRNA	Met	234	0	0	#N/A
187	T	tRNA	Met	236	0	0	#N/A
188	A	tRNA	Met	237	0	0	#N/A
189	A	tRNA	Met	241	0	0	#N/A
190	G	tRNA	Met	245	0	0	#N/A
191	C	tRNA	Met	250	0	0	#N/A
192	T	tRNA	Met	252	0	0	#N/A
193	A	tRNA	Met	253	0	0	#N/A
194	C	tRNA	Met	255	0	0	#N/A
195	T	tRNA	Met	250	0	0	#N/A
196	G	tRNA	Met	250	0	0	#N/A
197	G	tRNA	Met	251	0	0	#N/A
198	G	tRNA	Met	248	0	0	#N/A
199	T	tRNA	Met	247	0	0	#N/A
200	T	tRNA	Met	250	0	0	#N/A
201	C	tRNA	Met	250	0	0	#N/A
202	A	tRNA	Met	248	0	0	#N/A
203	T	tRNA	Met	250	0	0	#N/A
204	A	tRNA	Met	246	0	0	#N/A
205	C	tRNA	Met	250	0	0	#N/A
206	C	tRNA	Met	251	0	0	#N/A
207	C	tRNA	Met	248	0	0	#N/A
208	C	tRNA	Met	249	0	0	#N/A
209	A	tRNA	Met	247	0	0	#N/A
210	T	tRNA	Met	244	0	0	#N/A
211	T	tRNA	Met	246	0	0	#N/A
212	T	tRNA	Met	248	0	0	#N/A
213	A	tRNA	Met	247	0	0	#N/A
214	T	tRNA	Met	244	0	0	#N/A
215	A	tRNA	Met	245	0	0	#N/A
216	A	tRNA	Met	235	0	0	#N/A
217	A	tRNA	Met	238	0	0	#N/A
218	G	tRNA	Met	236	0	0	#N/A
219	G	tRNA	Met	234	0	0	#N/A
220	T	tRNA	Met	233	0	0	#N/A
221	T	tRNA	Met	236	0	0	#N/A
222	A	tRNA	Met	235	0	0	#N/A
223	T	tRNA	Met	232	0	0	#N/A
224	A	tRNA	Met	233	0	0	#N/A
225	A	tRNA	Met	229	0	0	#N/A
226	T	tRNA	Met	232	0	0	#N/A
227	C	tRNA	Met	232	0	0	#N/A
228	C	tRNA	Met	234	0	0	#N/A
229	T	tRNA	Met	232	0	0	#N/A
230	T	tRNA	Met	234	0	0	#N/A
231	T	tRNA	Met	235	0	0	#N/A
232	T	tRNA	Met	236	0	0	#N/A
233	C	tRNA	Met	235	0	0	#N/A
234	T	tRNA	Met	231	0	0	#N/A
235	T	tRNA	Met	228	0	0	#N/A
236	T	tRNA	Met	232	0	0	#N/A
237	T	tRNA	Met	234	0	0	#N/A
238	T	tRNA	Met	235	0	0	#N/A
239	A	tRNA	Met	234	0	0	#N/A
240	A	protein coding	ND2	232	0	0	#N/A
241	T	protein coding	ND2	230	0	0	#N/A
242	T	protein coding	ND2	232	0	0	#N/A
243	T	protein coding	ND2	231	0	0	#N/A
244	T	protein coding	ND2	231	0	0	#N/A
245	T	protein coding	ND2	231	0	0	#N/A
246	A	protein coding	ND2	233	0	0	#N/A
247	A	protein coding	ND2	234	0	0	#N/A
248	T	protein coding	ND2	236	0	0	#N/A
249	A	protein coding	ND2	237	0	0	#N/A
250	A	protein coding	ND2	236	0	0	#N/A
251	T	protein coding	ND2	235	0	0	#N/A
252	T	protein coding	ND2	235	0	0	#N/A
253	C	protein coding	ND2	235	0	0	#N/A
254	G	protein coding	ND2	237	0	0	#N/A
255	T	protein coding	ND2	237	0	0	#N/A
256	C	protein coding	ND2	234	0	0	#N/A
257	A	protein coding	ND2	237	0	0	#N/A
258	A	protein coding	ND2	239	0	0	#N/A
259	A	protein coding	ND2	236	0	0	#N/A
260	A	protein coding	ND2	234	0	0	#N/A
261	A	protein coding	ND2	234	0	0	#N/A
262	T	protein coding	ND2	233	0	0	#N/A
263	T	protein coding	ND2	234	0	0	#N/A
264	T	protein coding	ND2	235	0	0	#N/A
265	T	protein coding	ND2	235	0	0	#N/A
266	A	protein coding	ND2	233	0	0	#N/A
267	T	protein coding	ND2	233	0	0	#N/A
268	T	protein coding	ND2	232	0	0	#N/A
269	T	protein coding	ND2	228	0	0	#N/A
270	A	protein coding	ND2	225	0	0	#N/A
271	T	protein coding	ND2	225	0	0	#N/A
272	T	protein coding	ND2	226	0	0	#N/A
273	A	protein coding	ND2	225	0	0	#N/A
274	C	protein coding	ND2	226	0	0	#N/A
275	A	protein coding	ND2	226	0	0	#N/A
276	A	protein coding	ND2	223	0	0	#N/A
277	T	protein coding	ND2	222	0	0	#N/A
278	T	protein coding	ND2	220	0	0	#N/A
279	A	protein coding	ND2	221	0	0	#N/A
280	T	protein coding	ND2	223	0	0	#N/A
281	A	protein coding	ND2	225	0	0	#N/A
282	A	protein coding	ND2	224	0	0	#N/A
283	T	protein coding	ND2	226	0	0	#N/A
284	T	protein coding	ND2	228	0	0	#N/A
285	A	protein coding	ND2	228	0	0	#N/A
286	T	protein coding	ND2	227	0	0	#N/A
287	T	protein coding	ND2	230	0	0	#N/A
288	G	protein coding	ND2	232	0	0	#N/A
289	G	protein coding	ND2	234	0	0	#N/A
290	G	protein coding	ND2	234	0	0	#N/A
291	A	protein coding	ND2	232	0	0	#N/A
292	C	protein coding	ND2	236	0	0	#N/A
293	A	protein coding	ND2	238	0	0	#N/A
294	T	protein coding	ND2	234	0	0	#N/A
295	T	protein coding	ND2	235	0	0	#N/A
296	A	protein coding	ND2	235	0	0	#N/A
297	A	protein coding	ND2	235	0	0	#N/A
298	T	protein coding	ND2	234	0	0	#N/A
299	T	protein coding	ND2	236	0	0	#N/A
300	A	protein coding	ND2	236	0	0	#N/A
301	C	protein coding	ND2	235	0	0	#N/A
302	A	protein coding	ND2	235	0	0	#N/A
303	G	protein coding	ND2	237	0	0	#N/A
304	T	protein coding	ND2	240	0	0	#N/A
305	T	protein coding	ND2	239	0	0	#N/A
306	A	protein coding	ND2	241	0	0	#N/A
307	C	protein coding	ND2	239	0	0	#N/A
308	A	protein coding	ND2	240	0	0	#N/A
309	T	protein coding	ND2	243	0	0	#N/A
310	C	protein coding	ND2	242	0	0	#N/A
311	T	protein coding	ND2	240	0	0	#N/A
312	A	protein coding	ND2	246	0	0	#N/A
313	A	protein coding	ND2	241	0	0	#N/A
314	T	protein coding	ND2	244	0	0	#N/A
315	T	protein coding	ND2	244	0	0	#N/A
316	C	protein coding	ND2	243	0	0	#N/A
317	T	protein coding	ND2	248	0	0	#N/A
318	T	protein coding	ND2	250	0	0	#N/A
319	G	protein coding	ND2	252	0	0	#N/A
320	G	protein coding	ND2	251	A	0.00398406	0
321	T	protein coding	ND2	247	0	0	#N/A
322	T	protein coding	ND2	252	0	0	#N/A
323	A	protein coding	ND2	254	0	0	#N/A
324	G	protein coding	ND2	254	0	0	#N/A
325	G	protein coding	ND2	257	0	0	#N/A
326	A	protein coding	ND2	252	0	0	#N/A
327	G	protein coding	ND2	255	0	0	#N/A
328	C	protein coding	ND2	257	0	0	#N/A
329	T	protein coding	ND2	256	0	0	#N/A
330	T	protein coding	ND2	258	0	0	#N/A
331	G	protein coding	ND2	257	0	0	#N/A
332	A	protein coding	ND2	257	0	0	#N/A
333	A	protein coding	ND2	254	0	0	#N/A
334	T	protein coding	ND2	255	0	0	#N/A
335	A	protein coding	ND2	257	0	0	#N/A
336	G	protein coding	ND2	257	0	0	#N/A
337	G	protein coding	ND2	259	0	0	#N/A
338	T	protein coding	ND2	250	0	0	#N/A
339	T	protein coding	ND2	256	0	0	#N/A
340	T	protein coding	ND2	256	0	0	#N/A
341	A	protein coding	ND2	256	0	0	#N/A
342	G	protein coding	ND2	252	0	0	#N/A
343	A	protein coding	ND2	253	0	0	#N/A
344	A	protein coding	ND2	254	0	0	#N/A
345	A	protein coding	ND2	254	0	0	#N/A
346	T	protein coding	ND2	250	0	0	#N/A
347	T	protein coding	ND2	252	0	0	#N/A
348	A	protein coding	ND2	253	0	0	#N/A
349	A	protein coding	ND2	251	0	0	#N/A
350	T	protein coding	ND2	253	0	0	#N/A
351	T	protein coding	ND2	251	0	0	#N/A
352	T	protein coding	ND2	254	0	0	#N/A
353	A	protein coding	ND2	254	0	0	#N/A
354	T	protein coding	ND2	253	0	0	#N/A
355	T	protein coding	ND2	254	0	0	#N/A
356	A	protein coding	ND2	251	0	0	#N/A
357	T	protein coding	ND2	252	0	0	#N/A
358	C	protein coding	ND2	251	0	0	#N/A
359	T	protein coding	ND2	248	0	0	#N/A
360	T	protein coding	ND2	251	0	0	#N/A
361	T	protein coding	ND2	250	0	0	#N/A
362	T	protein coding	ND2	246	0	0	#N/A
363	A	protein coding	ND2	250	0	0	#N/A
364	T	protein coding	ND2	251	0	0	#N/A
365	C	protein coding	ND2	252	0	0	#N/A
366	C	protein coding	ND2	250	0	0	#N/A
367	C	protein coding	ND2	251	0	0	#N/A
368	C	protein coding	ND2	252	0	0	#N/A
369	C	protein coding	ND2	249	0	0	#N/A
370	T	protein coding	ND2	249	0	0	#N/A
371	A	protein coding	ND2	247	0	0	#N/A
372	T	protein coding	ND2	247	0	0	#N/A
373	T	protein coding	ND2	248	0	0	#N/A
374	A	protein coding	ND2	247	0	0	#N/A
375	A	protein coding	ND2	246	0	0	#N/A
376	G	protein coding	ND2	248	0	0	#N/A
377	A	protein coding	ND2	247	0	0	#N/A
378	G	protein coding	ND2	244	0	0	#N/A
379	A	protein coding	ND2	245	0	0	#N/A
380	T	protein coding	ND2	244	0	0	#N/A
381	A	protein coding	ND2	246	0	0	#N/A
382	A	protein coding	ND2	249	0	0	#N/A
383	T	protein coding	ND2	248	0	0	#N/A
384	A	protein coding	ND2	246	0	0	#N/A
385	A	protein coding	ND2	248	0	0	#N/A
386	T	protein coding	ND2	249	0	0	#N/A
387	A	protein coding	ND2	251	0	0	#N/A
388	A	protein coding	ND2	249	0	0	#N/A
389	T	protein coding	ND2	246	0	0	#N/A
390	T	protein coding	ND2	252	0	0	#N/A
391	T	protein coding	ND2	254	0	0	#N/A
392	A	protein coding	ND2	253	0	0	#N/A
393	A	protein coding	ND2	252	0	0	#N/A
394	T	protein coding	ND2	252	0	0	#N/A
395	A	protein coding	ND2	254	0	0	#N/A
396	T	protein coding	ND2	253	0	0	#N/A
397	C	protein coding	ND2	260	0	0	#N/A
398	T	protein coding	ND2	260	0	0	#N/A
399	A	protein coding	ND2	257	0	0	#N/A
400	C	protein coding	ND2	259	0	0	#N/A
401	A	protein coding	ND2	257	0	0	#N/A
402	G	protein coding	ND2	258	0	0	#N/A
403	A	protein coding	ND2	258	0	0	#N/A
404	A	protein coding	ND2	253	0	0	#N/A
405	G	protein coding	ND2	252	0	0	#N/A
406	C	protein coding	ND2	248	0	0	#N/A
407	T	protein coding	ND2	246	0	0	#N/A
408	T	protein coding	ND2	248	0	0	#N/A
409	C	protein coding	ND2	252	0	0	#N/A
410	T	protein coding	ND2	247	0	0	#N/A
411	T	protein coding	ND2	247	0	0	#N/A
412	T	protein coding	ND2	248	0	0	#N/A
413	A	protein coding	ND2	248	0	0	#N/A
414	A	protein coding	ND2	246	0	0	#N/A
415	A	protein coding	ND2	245	0	0	#N/A
416	A	protein coding	ND2	246	0	0	#N/A
417	T	protein coding	ND2	247	0	0	#N/A
418	A	protein coding	ND2	249	0	0	#N/A
419	T	protein coding	ND2	251	0	0	#N/A
420	T	protein coding	ND2	250	0	0	#N/A
421	T	protein coding	ND2	249	0	0	#N/A
422	T	protein coding	ND2	251	0	0	#N/A
423	T	protein coding	ND2	248	0	0	#N/A
424	T	protein coding	ND2	248	0	0	#N/A
425	A	protein coding	ND2	249	0	0	#N/A
426	A	protein coding	ND2	247	0	0	#N/A
427	C	protein coding	ND2	249	0	0	#N/A
428	C	protein coding	ND2	247	0	0	#N/A
429	C	protein coding	ND2	246	0	0	#N/A
430	A	protein coding	ND2	245	0	0	#N/A
431	A	protein coding	ND2	245	0	0	#N/A
432	G	protein coding	ND2	239	0	0	#N/A
433	T	protein coding	ND2	236	0	0	#N/A
434	T	protein coding	ND2	233	0	0	#N/A
435	T	protein coding	ND2	234	0	0	#N/A
436	T	protein coding	ND2	232	0	0	#N/A
437	A	protein coding	ND2	228	0	0	#N/A
438	G	protein coding	ND2	226	0	0	#N/A
439	C	protein coding	ND2	223	0	0	#N/A
440	T	protein coding	ND2	224	0	0	#N/A
441	T	protein coding	ND2	231	0	0	#N/A
442	C	protein coding	ND2	232	0	0	#N/A
443	A	protein coding	ND2	233	0	0	#N/A
444	A	protein coding	ND2	229	0	0	#N/A
445	C	protein coding	ND2	229	0	0	#N/A
446	T	protein coding	ND2	226	0	0	#N/A
447	G	protein coding	ND2	228	0	0	#N/A
448	T	protein coding	ND2	220	0	0	#N/A
449	T	protein coding	ND2	219	0	0	#N/A
450	T	protein coding	ND2	223	0	0	#N/A
451	T	protein coding	ND2	222	0	0	#N/A
452	A	protein coding	ND2	225	0	0	#N/A
453	T	protein coding	ND2	225	0	0	#N/A
454	T	protein coding	ND2	224	0	0	#N/A
455	A	protein coding	ND2	225	0	0	#N/A
456	T	protein coding	ND2	223	0	0	#N/A
457	T	protein coding	ND2	219	0	0	#N/A
458	T	protein coding	ND2	222	0	0	#N/A
459	T	protein coding	ND2	221	0	0	#N/A
460	C	protein coding	ND2	218	0	0	#N/A
461	T	protein coding	ND2	222	0	0	#N/A
462	T	protein coding	ND2	225	0	0	#N/A
463	C	protein coding	ND2	227	0	0	#N/A
464	A	protein coding	ND2	230	0	0	#N/A
465	A	protein coding	ND2	230	0	0	#N/A
466	T	protein coding	ND2	228	0	0	#N/A
467	T	protein coding	ND2	233	0	0	#N/A
468	T	protein coding	ND2	237	0	0	#N/A
469	T	protein coding	ND2	237	0	0	#N/A
470	A	protein coding	ND2	235	0	0	#N/A
471	T	protein coding	ND2	237	0	0	#N/A
472	T	protein coding	ND2	238	0	0	#N/A
473	A	protein coding	ND2	241	0	0	#N/A
474	A	protein coding	ND2	246	0	0	#N/A
475	T	protein coding	ND2	245	0	0	#N/A
476	A	protein coding	ND2	247	0	0	#N/A
477	T	protein coding	ND2	246	0	0	#N/A
478	T	protein coding	ND2	245	0	0	#N/A
479	A	protein coding	ND2	243	0	0	#N/A
480	A	protein coding	ND2	246	0	0	#N/A
481	A	protein coding	ND2	248	0	0	#N/A
482	A	protein coding	ND2	245	0	0	#N/A
483	A	protein coding	ND2	251	0	0	#N/A
484	A	protein coding	ND2	248	0	0	#N/A
485	T	protein coding	ND2	248	0	0	#N/A
486	A	protein coding	ND2	254	0	0	#N/A
487	A	protein coding	ND2	251	0	0	#N/A
488	T	protein coding	ND2	254	0	0	#N/A
489	A	protein coding	ND2	254	0	0	#N/A
490	T	protein coding	ND2	253	0	0	#N/A
491	A	protein coding	ND2	256	0	0	#N/A
492	A	protein coding	ND2	253	0	0	#N/A
493	A	protein coding	ND2	252	0	0	#N/A
494	T	protein coding	ND2	252	0	0	#N/A
495	A	protein coding	ND2	256	0	0	#N/A
496	A	protein coding	ND2	260	0	0	#N/A
497	T	protein coding	ND2	259	0	0	#N/A
498	G	protein coding	ND2	257	0	0	#N/A
499	A	protein coding	ND2	260	0	0	#N/A
500	A	protein coding	ND2	263	0	0	#N/A
501	A	protein coding	ND2	263	0	0	#N/A
502	T	protein coding	ND2	260	0	0	#N/A
503	T	protein coding	ND2	262	0	0	#N/A
504	A	protein coding	ND2	265	0	0	#N/A
505	A	protein coding	ND2	260	0	0	#N/A
506	T	protein coding	ND2	266	0	0	#N/A
507	G	protein coding	ND2	265	0	0	#N/A
508	A	protein coding	ND2	265	0	0	#N/A
509	A	protein coding	ND2	265	0	0	#N/A
510	T	protein coding	ND2	266	0	0	#N/A
511	C	protein coding	ND2	270	0	0	#N/A
512	T	protein coding	ND2	271	0	0	#N/A
513	T	protein coding	ND2	269	0	0	#N/A
514	T	protein coding	ND2	274	0	0	#N/A
515	T	protein coding	ND2	273	0	0	#N/A
516	A	protein coding	ND2	274	0	0	#N/A
517	C	protein coding	ND2	274	0	0	#N/A
518	A	protein coding	ND2	276	0	0	#N/A
519	T	protein coding	ND2	277	0	0	#N/A
520	C	protein coding	ND2	274	0	0	#N/A
521	C	protein coding	ND2	272	0	0	#N/A
522	A	protein coding	ND2	271	0	0	#N/A
523	T	protein coding	ND2	275	0	0	#N/A
524	A	protein coding	ND2	274	0	0	#N/A
525	A	protein coding	ND2	274	0	0	#N/A
526	T	protein coding	ND2	272	0	0	#N/A
527	T	protein coding	ND2	272	0	0	#N/A
528	A	protein coding	ND2	273	0	0	#N/A
529	T	protein coding	ND2	270	0	0	#N/A
530	T	protein coding	ND2	275	0	0	#N/A
531	A	protein coding	ND2	275	0	0	#N/A
532	T	protein coding	ND2	272	0	0	#N/A
533	A	protein coding	ND2	275	0	0	#N/A
534	T	protein coding	ND2	274	0	0	#N/A
535	C	protein coding	ND2	276	0	0	#N/A
536	A	protein coding	ND2	275	0	0	#N/A
537	G	protein coding	ND2	275	0	0	#N/A
538	C	protein coding	ND2	277	0	0	#N/A
539	T	protein coding	ND2	275	0	0	#N/A
540	T	protein coding	ND2	274	0	0	#N/A
541	T	protein coding	ND2	275	0	0	#N/A
542	A	protein coding	ND2	274	0	0	#N/A
543	T	protein coding	ND2	277	0	0	#N/A
544	T	protein coding	ND2	278	0	0	#N/A
545	A	protein coding	ND2	279	0	0	#N/A
546	T	protein coding	ND2	274	0	0	#N/A
547	T	protein coding	ND2	274	0	0	#N/A
548	A	protein coding	ND2	275	0	0	#N/A
549	A	protein coding	ND2	274	0	0	#N/A
550	A	protein coding	ND2	279	0	0	#N/A
551	A	protein coding	ND2	277	0	0	#N/A
552	A	protein coding	ND2	278	0	0	#N/A
553	G	protein coding	ND2	280	0	0	#N/A
554	T	protein coding	ND2	278	0	0	#N/A
555	G	protein coding	ND2	282	0	0	#N/A
556	G	protein coding	ND2	284	0	0	#N/A
557	A	protein coding	ND2	282	0	0	#N/A
558	G	protein coding	ND2	286	0	0	#N/A
559	C	protein coding	ND2	284	0	0	#N/A
560	C	protein coding	ND2	284	0	0	#N/A
561	G	protein coding	ND2	281	0	0	#N/A
562	C	protein coding	ND2	281	0	0	#N/A
563	T	protein coding	ND2	279	0	0	#N/A
564	C	protein coding	ND2	280	0	0	#N/A
565	C	protein coding	ND2	278	0	0	#N/A
566	T	protein coding	ND2	281	0	0	#N/A
567	T	protein coding	ND2	284	0	0	#N/A
568	T	protein coding	ND2	283	0	0	#N/A
569	C	protein coding	ND2	282	0	0	#N/A
570	C	protein coding	ND2	284	0	0	#N/A
571	A	protein coding	ND2	284	0	0	#N/A
572	T	protein coding	ND2	287	0	0	#N/A
573	T	protein coding	ND2	287	0	0	#N/A
574	T	protein coding	ND2	287	0	0	#N/A
575	T	protein coding	ND2	284	0	0	#N/A
576	T	protein coding	ND2	289	0	0	#N/A
577	G	protein coding	ND2	286	0	0	#N/A
578	A	protein coding	ND2	289	0	0	#N/A
579	T	protein coding	ND2	286	0	0	#N/A
580	T	protein coding	ND2	287	0	0	#N/A
581	T	protein coding	ND2	285	0	0	#N/A
582	C	protein coding	ND2	280	0	0	#N/A
583	C	protein coding	ND2	276	0	0	#N/A
584	T	protein coding	ND2	276	0	0	#N/A
585	A	protein coding	ND2	275	0	0	#N/A
586	A	protein coding	ND2	273	0	0	#N/A
587	T	protein coding	ND2	272	0	0	#N/A
588	A	protein coding	ND2	267	0	0	#N/A
589	T	protein coding	ND2	268	0	0	#N/A
590	A	protein coding	ND2	267	0	0	#N/A
591	A	protein coding	ND2	265	0	0	#N/A
592	T	protein coding	ND2	266	0	0	#N/A
593	A	protein coding	ND2	263	0	0	#N/A
594	G	protein coding	ND2	260	0	0	#N/A
595	A	protein coding	ND2	256	0	0	#N/A
596	A	protein coding	ND2	257	0	0	#N/A
597	G	protein coding	ND2	254	0	0	#N/A
598	G	protein coding	ND2	260	0	0	#N/A
599	T	protein coding	ND2	257	0	0	#N/A
600	T	protein coding	ND2	257	0	0	#N/A
601	T	protein coding	ND2	254	0	0	#N/A
602	A	protein coding	ND2	253	0	0	#N/A
603	A	protein coding	ND2	250	0	0	#N/A
604	C	protein coding	ND2	250	0	0	#N/A
605	A	protein coding	ND2	250	0	0	#N/A
606	T	protein coding	ND2	247	0	0	#N/A
607	G	protein coding	ND2	249	0	0	#N/A
608	A	protein coding	ND2	248	0	0	#N/A
609	A	protein coding	ND2	246	0	0	#N/A
610	T	protein coding	ND2	247	0	0	#N/A
611	A	protein coding	ND2	243	0	0	#N/A
612	A	protein coding	ND2	241	0	0	#N/A
613	A	protein coding	ND2	241	0	0	#N/A
614	T	protein coding	ND2	241	0	0	#N/A
615	G	protein coding	ND2	237	0	0	#N/A
616	C	protein coding	ND2	235	0	0	#N/A
617	T	protein coding	ND2	232	0	0	#N/A
618	T	protein coding	ND2	231	0	0	#N/A
619	T	protein coding	ND2	229	0	0	#N/A
620	A	protein coding	ND2	226	0	0	#N/A
621	A	protein coding	ND2	221	0	0	#N/A
622	T	protein coding	ND2	224	0	0	#N/A
623	A	protein coding	ND2	225	0	0	#N/A
624	T	protein coding	ND2	224	0	0	#N/A
625	T	protein coding	ND2	226	0	0	#N/A
626	A	protein coding	ND2	218	0	0	#N/A
627	A	protein coding	ND2	219	0	0	#N/A
628	T	protein coding	ND2	218	0	0	#N/A
629	A	protein coding	ND2	220	0	0	#N/A
630	A	protein coding	ND2	213	0	0	#N/A
631	C	protein coding	ND2	213	0	0	#N/A
632	T	protein coding	ND2	212	0	0	#N/A
633	T	protein coding	ND2	211	0	0	#N/A
634	G	protein coding	ND2	210	0	0	#N/A
635	A	protein coding	ND2	207	0	0	#N/A
636	C	protein coding	ND2	208	0	0	#N/A
637	A	protein coding	ND2	204	0	0	#N/A
638	A	protein coding	ND2	203	0	0	#N/A
639	A	protein coding	ND2	202	0	0	#N/A
640	A	protein coding	ND2	201	0	0	#N/A
641	A	protein coding	ND2	203	0	0	#N/A
642	A	protein coding	ND2	199	0	0	#N/A
643	T	protein coding	ND2	198	0	0	#N/A
644	T	protein coding	ND2	201	0	0	#N/A
645	G	protein coding	ND2	200	0	0	#N/A
646	C	protein coding	ND2	199	0	0	#N/A
647	A	protein coding	ND2	197	0	0	#N/A
648	C	protein coding	ND2	198	0	0	#N/A
649	C	protein coding	ND2	196	0	0	#N/A
650	T	protein coding	ND2	193	0	0	#N/A
651	T	protein coding	ND2	197	0	0	#N/A
652	T	protein coding	ND2	200	0	0	#N/A
653	A	protein coding	ND2	201	0	0	#N/A
654	A	protein coding	ND2	201	0	0	#N/A
655	T	protein coding	ND2	203	0	0	#N/A
656	A	protein coding	ND2	200	0	0	#N/A
657	T	protein coding	ND2	203	0	0	#N/A
658	T	protein coding	ND2	200	0	0	#N/A
659	A	protein coding	ND2	198	0	0	#N/A
660	A	protein coding	ND2	199	0	0	#N/A
661	T	protein coding	ND2	197	0	0	#N/A
662	T	protein coding	ND2	196	0	0	#N/A
663	T	protein coding	ND2	198	0	0	#N/A
664	C	protein coding	ND2	198	0	0	#N/A
665	T	protein coding	ND2	193	0	0	#N/A
666	T	protein coding	ND2	192	0	0	#N/A
667	A	protein coding	ND2	192	0	0	#N/A
668	T	protein coding	ND2	193	0	0	#N/A
669	C	protein coding	ND2	194	0	0	#N/A
670	T	protein coding	ND2	189	0	0	#N/A
671	T	protein coding	ND2	192	0	0	#N/A
672	A	protein coding	ND2	196	0	0	#N/A
673	A	protein coding	ND2	196	0	0	#N/A
674	T	protein coding	ND2	197	0	0	#N/A
675	A	protein coding	ND2	194	0	0	#N/A
676	T	protein coding	ND2	194	0	0	#N/A
677	T	protein coding	ND2	192	0	0	#N/A
678	A	protein coding	ND2	192	0	0	#N/A
679	A	protein coding	ND2	191	0	0	#N/A
680	A	protein coding	ND2	187	0	0	#N/A
681	T	protein coding	ND2	189	0	0	#N/A
682	A	protein coding	ND2	190	0	0	#N/A
683	T	protein coding	ND2	188	0	0	#N/A
684	T	protein coding	ND2	191	0	0	#N/A
685	T	protein coding	ND2	192	0	0	#N/A
686	A	protein coding	ND2	184	0	0	#N/A
687	T	protein coding	ND2	184	0	0	#N/A
688	T	protein coding	ND2	185	0	0	#N/A
689	A	protein coding	ND2	182	0	0	#N/A
690	T	protein coding	ND2	182	0	0	#N/A
691	T	protein coding	ND2	184	0	0	#N/A
692	A	protein coding	ND2	182	0	0	#N/A
693	A	protein coding	ND2	179	0	0	#N/A
694	T	protein coding	ND2	185	0	0	#N/A
695	T	protein coding	ND2	188	0	0	#N/A
696	A	protein coding	ND2	186	0	0	#N/A
697	G	protein coding	ND2	183	0	0	#N/A
698	A	protein coding	ND2	186	0	0	#N/A
699	G	protein coding	ND2	185	0	0	#N/A
700	T	protein coding	ND2	184	0	0	#N/A
701	A	protein coding	ND2	184	0	0	#N/A
702	A	protein coding	ND2	181	0	0	#N/A
703	T	protein coding	ND2	181	0	0	#N/A
704	T	protein coding	ND2	178	0	0	#N/A
705	T	protein coding	ND2	179	0	0	#N/A
706	T	protein coding	ND2	179	0	0	#N/A
707	A	protein coding	ND2	179	0	0	#N/A
708	T	protein coding	ND2	181	0	0	#N/A
709	C	protein coding	ND2	177	0	0	#N/A
710	A	protein coding	ND2	185	0	0	#N/A
711	G	protein coding	ND2	184	0	0	#N/A
712	T	protein coding	ND2	180	0	0	#N/A
713	T	protein coding	ND2	186	0	0	#N/A
714	A	protein coding	ND2	183	0	0	#N/A
715	T	protein coding	ND2	185	0	0	#N/A
716	T	protein coding	ND2	186	0	0	#N/A
717	A	protein coding	ND2	185	0	0	#N/A
718	T	protein coding	ND2	177	0	0	#N/A
719	T	protein coding	ND2	179	0	0	#N/A
720	G	protein coding	ND2	175	0	0	#N/A
721	G	protein coding	ND2	173	0	0	#N/A
722	A	protein coding	ND2	177	0	0	#N/A
723	G	protein coding	ND2	174	0	0	#N/A
724	C	protein coding	ND2	171	0	0	#N/A
725	T	protein coding	ND2	177	0	0	#N/A
726	A	protein coding	ND2	177	0	0	#N/A
727	T	protein coding	ND2	175	0	0	#N/A
728	T	protein coding	ND2	175	0	0	#N/A
729	G	protein coding	ND2	175	0	0	#N/A
730	G	protein coding	ND2	173	0	0	#N/A
731	A	protein coding	ND2	172	0	0	#N/A
732	G	protein coding	ND2	172	0	0	#N/A
733	G	protein coding	ND2	172	0	0	#N/A
734	A	protein coding	ND2	171	0	0	#N/A
735	T	protein coding	ND2	175	0	0	#N/A
736	T	protein coding	ND2	177	0	0	#N/A
737	A	protein coding	ND2	176	0	0	#N/A
738	A	protein coding	ND2	176	0	0	#N/A
739	A	protein coding	ND2	176	0	0	#N/A
740	T	protein coding	ND2	168	0	0	#N/A
741	C	protein coding	ND2	167	0	0	#N/A
742	A	protein coding	ND2	177	0	0	#N/A
743	A	protein coding	ND2	176	0	0	#N/A
744	A	protein coding	ND2	173	0	0	#N/A
745	C	protein coding	ND2	161	0	0	#N/A
746	T	protein coding	ND2	173	0	0	#N/A
747	T	protein coding	ND2	170	0	0	#N/A
748	C	protein coding	ND2	161	0	0	#N/A
749	T	protein coding	ND2	172	0	0	#N/A
750	T	protein coding	ND2	170	0	0	#N/A
751	T	protein coding	ND2	167	0	0	#N/A
752	A	protein coding	ND2	155	0	0	#N/A
753	C	protein coding	ND2	153	0	0	#N/A
754	G	protein coding	ND2	152	0	0	#N/A
755	A	protein coding	ND2	164	0	0	#N/A
756	A	protein coding	ND2	160	0	0	#N/A
757	A	protein coding	ND2	162	0	0	#N/A
758	A	protein coding	ND2	163	0	0	#N/A
759	T	protein coding	ND2	162	0	0	#N/A
760	T	protein coding	ND2	162	0	0	#N/A
761	A	protein coding	ND2	162	0	0	#N/A
762	A	protein coding	ND2	162	0	0	#N/A
763	T	protein coding	ND2	146	0	0	#N/A
764	A	protein coding	ND2	143	0	0	#N/A
765	G	protein coding	ND2	142	0	0	#N/A
766	C	protein coding	ND2	141	0	0	#N/A
767	A	protein coding	ND2	143	0	0	#N/A
768	T	protein coding	ND2	158	0	0	#N/A
769	T	protein coding	ND2	159	0	0	#N/A
770	T	protein coding	ND2	157	0	0	#N/A
771	T	protein coding	ND2	153	0	0	#N/A
772	C	protein coding	ND2	128	0	0	#N/A
773	T	protein coding	ND2	146	0	0	#N/A
774	T	protein coding	ND2	145	0	0	#N/A
775	C	protein coding	ND2	124	0	0	#N/A
776	A	protein coding	ND2	146	0	0	#N/A
777	A	protein coding	ND2	143	0	0	#N/A
778	T	protein coding	ND2	140	0	0	#N/A
779	T	protein coding	ND2	139	0	0	#N/A
780	A	protein coding	ND2	138	0	0	#N/A
781	A	protein coding	ND2	138	0	0	#N/A
782	T	protein coding	ND2	119	0	0	#N/A
783	C	protein coding	ND2	114	0	0	#N/A
784	A	protein coding	ND2	116	0	0	#N/A
785	T	protein coding	ND2	135	0	0	#N/A
786	T	protein coding	ND2	134	0	0	#N/A
787	T	protein coding	ND2	135	0	0	#N/A
788	A	protein coding	ND2	114	0	0	#N/A
789	G	protein coding	ND2	131	0	0	#N/A
790	G	protein coding	ND2	136	0	0	#N/A
791	G	protein coding	ND2	136	0	0	#N/A
792	T	protein coding	ND2	105	0	0	#N/A
793	G	protein coding	ND2	103	0	0	#N/A
794	A	protein coding	ND2	126	0	0	#N/A
795	A	protein coding	ND2	124	0	0	#N/A
796	T	protein coding	ND2	104	0	0	#N/A
797	A	protein coding	ND2	102	0	0	#N/A
798	T	protein coding	ND2	123	0	0	#N/A
799	T	protein coding	ND2	123	0	0	#N/A
800	A	protein coding	ND2	121	0	0	#N/A
801	A	protein coding	ND2	122	0	0	#N/A
802	G	protein coding	ND2	88	0	0	#N/A
803	A	protein coding	ND2	89	0	0	#N/A
804	T	protein coding	ND2	95	0	0	#N/A
805	C	protein coding	ND2	84	0	0	#N/A
806	T	protein coding	ND2	111	0	0	#N/A
807	T	protein coding	ND2	111	0	0	#N/A
808	T	protein coding	ND2	112	0	0	#N/A
809	A	protein coding	ND2	111	0	0	#N/A
810	A	protein coding	ND2	109	0	0	#N/A
811	T	protein coding	ND2	84	0	0	#N/A
812	A	protein coding	ND2	109	0	0	#N/A
813	A	protein coding	ND2	105	0	0	#N/A
814	T	protein coding	ND2	103	0	0	#N/A
815	T	protein coding	ND2	99	0	0	#N/A
816	A	protein coding	ND2	77	0	0	#N/A
817	G	protein coding	ND2	69	0	0	#N/A
818	A	protein coding	ND2	71	0	0	#N/A
819	G	protein coding	ND2	64	0	0	#N/A
820	A	protein coding	ND2	93	0	0	#N/A
821	A	protein coding	ND2	98	0	0	#N/A
822	T	protein coding	ND2	70	0	0	#N/A
823	C	protein coding	ND2	66	0	0	#N/A
824	A	protein coding	ND2	102	0	0	#N/A
825	A	protein coding	ND2	106	0	0	#N/A
826	T	protein coding	ND2	113	0	0	#N/A
827	T	protein coding	ND2	115	0	0	#N/A
828	T	protein coding	ND2	111	0	0	#N/A
829	G	protein coding	ND2	60	0	0	#N/A
830	A	protein coding	ND2	62	0	0	#N/A
831	T	protein coding	ND2	102	0	0	#N/A
832	T	protein coding	ND2	102	0	0	#N/A
833	A	protein coding	ND2	102	0	0	#N/A
834	A	protein coding	ND2	102	0	0	#N/A
835	T	protein coding	ND2	105	0	0	#N/A
836	T	protein coding	ND2	115	0	0	#N/A
837	T	protein coding	ND2	111	0	0	#N/A
838	A	protein coding	ND2	61	0	0	#N/A
839	T	protein coding	ND2	114	0	0	#N/A
840	T	protein coding	ND2	129	0	0	#N/A
841	T	protein coding	ND2	131	0	0	#N/A
842	T	protein coding	ND2	133	0	0	#N/A
843	T	protein coding	ND2	133	0	0	#N/A
844	T	protein coding	ND2	134	0	0	#N/A
845	T	protein coding	ND2	132	0	0	#N/A
846	T	protein coding	ND2	132	0	0	#N/A
847	T	protein coding	ND2	132	0	0	#N/A
848	T	protein coding	ND2	132	0	0	#N/A
849	T	protein coding	ND2	123	0	0	#N/A
850	A	protein coding	ND2	95	0	0	#N/A
851	T	protein coding	ND2	115	0	0	#N/A
852	T	protein coding	ND2	110	0	0	#N/A
853	C	protein coding	ND2	82	0	0	#N/A
854	A	protein coding	ND2	101	0	0	#N/A
855	T	protein coding	ND2	100	0	0	#N/A
856	T	protein coding	ND2	110	0	0	#N/A
857	T	protein coding	ND2	110	0	0	#N/A
858	T	protein coding	ND2	108	0	0	#N/A
859	T	protein coding	ND2	106	0	0	#N/A
860	A	protein coding	ND2	87	0	0	#N/A
861	T	protein coding	ND2	84	0	0	#N/A
862	C	protein coding	ND2	81	0	0	#N/A
863	A	protein coding	ND2	94	0	0	#N/A
864	T	protein coding	ND2	94	0	0	#N/A
865	T	protein coding	ND2	104	0	0	#N/A
866	T	protein coding	ND2	107	0	0	#N/A
867	G	protein coding	ND2	87	0	0	#N/A
868	T	protein coding	ND2	97	0	0	#N/A
869	A	protein coding	ND2	92	0	0	#N/A
870	T	protein coding	ND2	103	0	0	#N/A
871	T	protein coding	ND2	103	0	0	#N/A
872	A	protein coding	ND2	104	0	0	#N/A
873	A	protein coding	ND2	106	0	0	#N/A
874	C	protein coding	ND2	90	0	0	#N/A
875	A	protein coding	ND2	103	0	0	#N/A
876	T	protein coding	ND2	106	0	0	#N/A
877	T	protein coding	ND2	109	0	0	#N/A
878	T	protein coding	ND2	107	0	0	#N/A
879	A	protein coding	ND2	96	0	0	#N/A
880	T	protein coding	ND2	97	0	0	#N/A
881	A	protein coding	ND2	91	0	0	#N/A
882	T	protein coding	ND2	105	0	0	#N/A
883	T	protein coding	ND2	106	0	0	#N/A
884	T	protein coding	ND2	100	0	0	#N/A
885	A	protein coding	ND2	98	0	0	#N/A
886	A	protein coding	ND2	96	0	0	#N/A
887	T	protein coding	ND2	95	0	0	#N/A
888	A	protein coding	ND2	95	0	0	#N/A
889	T	protein coding	ND2	100	0	0	#N/A
890	T	protein coding	ND2	101	0	0	#N/A
891	T	protein coding	ND2	100	0	0	#N/A
892	T	protein coding	ND2	99	0	0	#N/A
893	T	protein coding	ND2	93	0	0	#N/A
894	A	protein coding	ND2	99	0	0	#N/A
895	A	protein coding	ND2	102	0	0	#N/A
896	A	protein coding	ND2	103	0	0	#N/A
897	T	protein coding	ND2	98	0	0	#N/A
898	T	protein coding	ND2	102	0	0	#N/A
899	A	protein coding	ND2	90	0	0	#N/A
900	T	protein coding	ND2	102	0	0	#N/A
901	T	protein coding	ND2	102	0	0	#N/A
902	T	protein coding	ND2	102	0	0	#N/A
903	C	protein coding	ND2	89	0	0	#N/A
904	A	protein coding	ND2	98	0	0	#N/A
905	T	protein coding	ND2	101	0	0	#N/A
906	T	protein coding	ND2	103	0	0	#N/A
907	T	protein coding	ND2	102	0	0	#N/A
908	A	protein coding	ND2	101	0	0	#N/A
909	A	protein coding	ND2	101	0	0	#N/A
910	A	protein coding	ND2	100	0	0	#N/A
911	T	protein coding	ND2	89	0	0	#N/A
912	C	protein coding	ND2	85	0	0	#N/A
913	A	protein coding	ND2	101	0	0	#N/A
914	A	protein coding	ND2	100	0	0	#N/A
915	T	protein coding	ND2	96	0	0	#N/A
916	T	protein coding	ND2	101	0	0	#N/A
917	A	protein coding	ND2	93	0	0	#N/A
918	T	protein coding	ND2	101	0	0	#N/A
919	T	protein coding	ND2	99	0	0	#N/A
920	T	protein coding	ND2	100	0	0	#N/A
921	T	protein coding	ND2	98	0	0	#N/A
922	C	protein coding	ND2	88	0	0	#N/A
923	T	protein coding	ND2	101	0	0	#N/A
924	T	protein coding	ND2	103	0	0	#N/A
925	G	protein coding	ND2	91	0	0	#N/A
926	A	protein coding	ND2	99	0	0	#N/A
927	T	protein coding	ND2	104	0	0	#N/A
928	T	protein coding	ND2	106	0	0	#N/A
929	T	protein coding	ND2	103	0	0	#N/A
930	G	protein coding	ND2	95	T	0.0105263	0.327
931	T	protein coding	ND2	107	0	0	#N/A
932	T	protein coding	ND2	106	0	0	#N/A
933	A	protein coding	ND2	101	0	0	#N/A
934	A	protein coding	ND2	110	0	0	#N/A
935	T	protein coding	ND2	107	0	0	#N/A
936	A	protein coding	ND2	107	0	0	#N/A
937	G	protein coding	ND2	100	0	0	#N/A
938	A	protein coding	ND2	109	0	0	#N/A
939	A	protein coding	ND2	110	0	0	#N/A
940	A	protein coding	ND2	110	0	0	#N/A
941	A	protein coding	ND2	109	0	0	#N/A
942	A	protein coding	ND2	109	0	0	#N/A
943	T	protein coding	ND2	107	0	0	#N/A
944	T	protein coding	ND2	112	0	0	#N/A
945	T	protein coding	ND2	112	0	0	#N/A
946	T	protein coding	ND2	113	0	0	#N/A
947	G	protein coding	ND2	112	0	0	#N/A
948	A	protein coding	ND2	113	0	0	#N/A
949	A	protein coding	ND2	114	0	0	#N/A
950	A	protein coding	ND2	113	0	0	#N/A
951	T	protein coding	ND2	115	0	0	#N/A
952	T	protein coding	ND2	115	0	0	#N/A
953	T	protein coding	ND2	116	0	0	#N/A
954	A	protein coding	ND2	116	0	0	#N/A
955	C	protein coding	ND2	115	0	0	#N/A
956	A	protein coding	ND2	115	0	0	#N/A
957	T	protein coding	ND2	120	0	0	#N/A
958	T	protein coding	ND2	119	0	0	#N/A
959	A	protein coding	ND2	120	0	0	#N/A
960	T	protein coding	ND2	120	0	0	#N/A
961	T	protein coding	ND2	121	0	0	#N/A
962	T	protein coding	ND2	120	0	0	#N/A
963	A	protein coding	ND2	120	0	0	#N/A
964	T	protein coding	ND2	120	0	0	#N/A
965	A	protein coding	ND2	121	0	0	#N/A
966	A	protein coding	ND2	124	0	0	#N/A
967	A	protein coding	ND2	127	0	0	#N/A
968	T	protein coding	ND2	124	0	0	#N/A
969	T	protein coding	ND2	126	0	0	#N/A
970	T	protein coding	ND2	126	0	0	#N/A
971	T	protein coding	ND2	126	0	0	#N/A
972	T	protein coding	ND2	127	0	0	#N/A
973	T	protein coding	ND2	127	0	0	#N/A
974	A	protein coding	ND2	129	0	0	#N/A
975	T	protein coding	ND2	129	0	0	#N/A
976	C	protein coding	ND2	128	0	0	#N/A
977	A	protein coding	ND2	130	0	0	#N/A
978	T	protein coding	ND2	130	0	0	#N/A
979	T	protein coding	ND2	130	0	0	#N/A
980	A	protein coding	ND2	131	0	0	#N/A
981	G	protein coding	ND2	131	0	0	#N/A
982	G	protein coding	ND2	129	0	0	#N/A
983	A	protein coding	ND2	132	0	0	#N/A
984	G	protein coding	ND2	127	0	0	#N/A
985	G	protein coding	ND2	128	0	0	#N/A
986	A	protein coding	ND2	128	0	0	#N/A
987	T	protein coding	ND2	125	0	0	#N/A
988	T	protein coding	ND2	133	0	0	#N/A
989	A	protein coding	ND2	134	0	0	#N/A
990	C	protein coding	ND2	135	0	0	#N/A
991	C	protein coding	ND2	130	0	0	#N/A
992	T	protein coding	ND2	135	0	0	#N/A
993	C	protein coding	ND2	134	0	0	#N/A
994	C	protein coding	ND2	135	0	0	#N/A
995	A	protein coding	ND2	140	0	0	#N/A
996	T	protein coding	ND2	140	0	0	#N/A
997	T	protein coding	ND2	141	0	0	#N/A
998	T	protein coding	ND2	141	0	0	#N/A
999	T	protein coding	ND2	140	0	0	#N/A
1000	T	protein coding	ND2	140	0	0	#N/A
1001	A	protein coding	ND2	138	0	0	#N/A
1002	G	protein coding	ND2	134	0	0	#N/A
1003	G	protein coding	ND2	134	0	0	#N/A
1004	A	protein coding	ND2	140	0	0	#N/A
1005	T	protein coding	ND2	135	0	0	#N/A
1006	T	protein coding	ND2	135	0	0	#N/A
1007	T	protein coding	ND2	133	0	0	#N/A
1008	T	protein coding	ND2	136	0	0	#N/A
1009	T	protein coding	ND2	136	0	0	#N/A
1010	A	protein coding	ND2	134	0	0	#N/A
1011	C	protein coding	ND2	136	0	0	#N/A
1012	C	protein coding	ND2	140	0	0	#N/A
1013	A	protein coding	ND2	140	0	0	#N/A
1014	A	protein coding	ND2	140	0	0	#N/A
1015	A	protein coding	ND2	141	0	0	#N/A
1016	A	protein coding	ND2	140	0	0	#N/A
1017	T	protein coding	ND2	139	0	0	#N/A
1018	G	protein coding	ND2	141	0	0	#N/A
1019	A	protein coding	ND2	139	0	0	#N/A
1020	C	protein coding	ND2	141	0	0	#N/A
1021	T	protein coding	ND2	139	0	0	#N/A
1022	T	protein coding	ND2	136	0	0	#N/A
1023	G	protein coding	ND2	136	0	0	#N/A
1024	T	protein coding	ND2	137	0	0	#N/A
1025	A	protein coding	ND2	138	0	0	#N/A
1026	A	protein coding	ND2	137	0	0	#N/A
1027	T	protein coding	ND2	135	0	0	#N/A
1028	T	protein coding	ND2	140	0	0	#N/A
1029	C	protein coding	ND2	139	0	0	#N/A
1030	A	protein coding	ND2	138	0	0	#N/A
1031	A	protein coding	ND2	139	0	0	#N/A
1032	C	protein coding	ND2	136	0	0	#N/A
1033	A	protein coding	ND2	133	0	0	#N/A
1034	A	protein coding	ND2	135	0	0	#N/A
1035	T	protein coding	ND2	133	0	0	#N/A
1036	T	protein coding	ND2	134	0	0	#N/A
1037	A	protein coding	ND2	133	0	0	#N/A
1038	A	protein coding	ND2	133	0	0	#N/A
1039	C	protein coding	ND2	132	0	0	#N/A
1040	A	protein coding	ND2	136	0	0	#N/A
1041	T	protein coding	ND2	137	0	0	#N/A
1042	T	protein coding	ND2	136	0	0	#N/A
1043	A	protein coding	ND2	133	0	0	#N/A
1044	T	protein coding	ND2	129	0	0	#N/A
1045	G	protein coding	ND2	133	0	0	#N/A
1046	T	protein coding	ND2	131	0	0	#N/A
1047	A	protein coding	ND2	131	0	0	#N/A
1048	A	protein coding	ND2	130	0	0	#N/A
1049	T	protein coding	ND2	131	0	0	#N/A
1050	C	protein coding	ND2	130	0	0	#N/A
1051	A	protein coding	ND2	133	0	0	#N/A
1052	A	protein coding	ND2	131	0	0	#N/A
1053	T	protein coding	ND2	133	0	0	#N/A
1054	A	protein coding	ND2	129	0	0	#N/A
1055	T	protein coding	ND2	128	0	0	#N/A
1056	T	protein coding	ND2	132	0	0	#N/A
1057	T	protein coding	ND2	135	0	0	#N/A
1058	T	protein coding	ND2	137	0	0	#N/A
1059	A	protein coding	ND2	135	0	0	#N/A
1060	T	protein coding	ND2	134	0	0	#N/A
1061	A	protein coding	ND2	132	0	0	#N/A
1062	T	protein coding	ND2	132	0	0	#N/A
1063	T	protein coding	ND2	131	0	0	#N/A
1064	A	protein coding	ND2	129	0	0	#N/A
1065	A	protein coding	ND2	128	0	0	#N/A
1066	C	protein coding	ND2	124	0	0	#N/A
1067	A	protein coding	ND2	127	0	0	#N/A
1068	C	protein coding	ND2	123	0	0	#N/A
1069	T	protein coding	ND2	124	0	0	#N/A
1070	T	protein coding	ND2	125	0	0	#N/A
1071	A	protein coding	ND2	125	0	0	#N/A
1072	T	protein coding	ND2	126	0	0	#N/A
1073	A	protein coding	ND2	126	0	0	#N/A
1074	A	protein coding	ND2	122	0	0	#N/A
1075	T	protein coding	ND2	124	0	0	#N/A
1076	A	protein coding	ND2	126	0	0	#N/A
1077	A	protein coding	ND2	125	G	1	0.383
1078	T	protein coding	ND2	126	0	0	#N/A
1079	A	protein coding	ND2	125	0	0	#N/A
1080	T	protein coding	ND2	125	0	0	#N/A
1081	C	protein coding	ND2	125	0	0	#N/A
1082	A	protein coding	ND2	123	0	0	#N/A
1083	A	protein coding	ND2	123	0	0	#N/A
1084	C	protein coding	ND2	122	0	0	#N/A
1085	T	protein coding	ND2	124	0	0	#N/A
1086	T	protein coding	ND2	122	0	0	#N/A
1087	T	protein coding	ND2	121	0	0	#N/A
1088	A	protein coding	ND2	125	0	0	#N/A
1089	A	protein coding	ND2	122	0	0	#N/A
1090	T	protein coding	ND2	125	0	0	#N/A
1091	T	protein coding	ND2	123	0	0	#N/A
1092	A	protein coding	ND2	126	0	0	#N/A
1093	C	protein coding	ND2	126	0	0	#N/A
1094	A	protein coding	ND2	124	0	0	#N/A
1095	T	protein coding	ND2	126	0	0	#N/A
1096	T	protein coding	ND2	124	0	0	#N/A
1097	A	protein coding	ND2	126	0	0	#N/A
1098	T	protein coding	ND2	128	0	0	#N/A
1099	T	protein coding	ND2	129	0	0	#N/A
1100	T	protein coding	ND2	133	0	0	#N/A
1101	T	protein coding	ND2	133	0	0	#N/A
1102	T	protein coding	ND2	132	0	0	#N/A
1103	T	protein coding	ND2	133	0	0	#N/A
1104	T	protein coding	ND2	134	0	0	#N/A
1105	A	protein coding	ND2	134	0	0	#N/A
1106	T	protein coding	ND2	133	0	0	#N/A
1107	T	protein coding	ND2	130	0	0	#N/A
1108	T	protein coding	ND2	130	0	0	#N/A
1109	A	protein coding	ND2	131	0	0	#N/A
1110	C	protein coding	ND2	127	0	0	#N/A
1111	G	protein coding	ND2	130	0	0	#N/A
1112	A	protein coding	ND2	133	0	0	#N/A
1113	A	protein coding	ND2	133	0	0	#N/A
1114	T	protein coding	ND2	136	0	0	#N/A
1115	T	protein coding	ND2	133	0	0	#N/A
1116	T	protein coding	ND2	133	0	0	#N/A
1117	G	protein coding	ND2	129	0	0	#N/A
1118	T	protein coding	ND2	133	0	0	#N/A
1119	T	protein coding	ND2	136	0	0	#N/A
1120	A	protein coding	ND2	138	0	0	#N/A
1121	T	protein coding	ND2	140	0	0	#N/A
1122	T	protein coding	ND2	139	0	0	#N/A
1123	C	protein coding	ND2	135	0	0	#N/A
1124	C	protein coding	ND2	136	0	0	#N/A
1125	G	protein coding	ND2	139	0	0	#N/A
1126	C	protein coding	ND2	137	0	0	#N/A
1127	T	protein coding	ND2	139	0	0	#N/A
1128	T	protein coding	ND2	142	0	0	#N/A
1129	T	protein coding	ND2	140	0	0	#N/A
1130	T	protein coding	ND2	139	0	0	#N/A
1131	A	protein coding	ND2	138	0	0	#N/A
1132	T	protein coding	ND2	139	0	0	#N/A
1133	A	protein coding	ND2	140	0	0	#N/A
1134	A	protein coding	ND2	138	0	0	#N/A
1135	T	protein coding	ND2	137	0	0	#N/A
1136	A	protein coding	ND2	138	0	0	#N/A
1137	A	protein coding	ND2	140	0	0	#N/A
1138	A	protein coding	ND2	141	0	0	#N/A
1139	T	protein coding	ND2	139	0	0	#N/A
1140	T	protein coding	ND2	142	0	0	#N/A
1141	A	protein coding	ND2	145	0	0	#N/A
1142	T	protein coding	ND2	147	0	0	#N/A
1143	T	protein coding	ND2	147	0	0	#N/A
1144	T	protein coding	ND2	146	0	0	#N/A
1145	T	protein coding	ND2	147	0	0	#N/A
1146	G	protein coding	ND2	148	0	0	#N/A
1147	A	protein coding	ND2	147	0	0	#N/A
1148	A	protein coding	ND2	148	0	0	#N/A
1149	A	protein coding	ND2	148	0	0	#N/A
1150	A	protein coding	ND2	148	0	0	#N/A
1151	T	protein coding	ND2	148	0	0	#N/A
1152	A	protein coding	ND2	148	0	0	#N/A
1153	A	protein coding	ND2	147	0	0	#N/A
1154	C	protein coding	ND2	146	0	0	#N/A
1155	T	protein coding	ND2	148	0	0	#N/A
1156	G	protein coding	ND2	147	0	0	#N/A
1157	A	protein coding	ND2	146	0	0	#N/A
1158	A	protein coding	ND2	148	0	0	#N/A
1159	T	protein coding	ND2	150	0	0	#N/A
1160	C	protein coding	ND2	146	0	0	#N/A
1161	A	protein coding	ND2	147	0	0	#N/A
1162	T	protein coding	ND2	150	0	0	#N/A
1163	A	protein coding	ND2	152	0	0	#N/A
1164	A	protein coding	ND2	155	0	0	#N/A
1165	A	protein coding	ND2	156	0	0	#N/A
1166	G	protein coding	ND2	148	0	0	#N/A
1167	A	protein coding	ND2	155	0	0	#N/A
1168	T	protein coding	ND2	155	0	0	#N/A
1169	A	protein coding	ND2	157	0	0	#N/A
1170	A	protein coding	ND2	154	0	0	#N/A
1171	A	protein coding	ND2	151	0	0	#N/A
1172	T	protein coding	ND2	148	0	0	#N/A
1173	A	protein coding	ND2	151	0	0	#N/A
1174	T	protein coding	ND2	152	0	0	#N/A
1175	A	protein coding	ND2	151	0	0	#N/A
1176	A	protein coding	ND2	150	0	0	#N/A
1177	A	protein coding	ND2	152	0	0	#N/A
1178	T	protein coding	ND2	149	0	0	#N/A
1179	A	protein coding	ND2	147	0	0	#N/A
1180	G	protein coding	ND2	147	0	0	#N/A
1181	T	protein coding	ND2	151	0	0	#N/A
1182	A	protein coding	ND2	147	0	0	#N/A
1183	T	protein coding	ND2	148	0	0	#N/A
1184	T	protein coding	ND2	149	0	0	#N/A
1185	A	protein coding	ND2	151	0	0	#N/A
1186	A	protein coding	ND2	148	0	0	#N/A
1187	T	protein coding	ND2	148	0	0	#N/A
1188	T	protein coding	ND2	152	0	0	#N/A
1189	A	protein coding	ND2	157	0	0	#N/A
1190	T	protein coding	ND2	156	0	0	#N/A
1191	A	protein coding	ND2	160	0	0	#N/A
1192	A	protein coding	ND2	161	0	0	#N/A
1193	T	protein coding	ND2	159	0	0	#N/A
1194	A	protein coding	ND2	161	0	0	#N/A
1195	T	protein coding	ND2	159	0	0	#N/A
1196	A	protein coding	ND2	157	0	0	#N/A
1197	T	protein coding	ND2	157	0	0	#N/A
1198	A	protein coding	ND2	156	0	0	#N/A
1199	T	protein coding	ND2	158	0	0	#N/A
1200	A	protein coding	ND2	158	0	0	#N/A
1201	T	protein coding	ND2	155	0	0	#N/A
1202	A	protein coding	ND2	157	0	0	#N/A
1203	A	protein coding	ND2	153	0	0	#N/A
1204	T	protein coding	ND2	157	0	0	#N/A
1205	T	protein coding	ND2	155	0	0	#N/A
1206	A	protein coding	ND2	153	0	0	#N/A
1207	T	protein coding	ND2	156	0	0	#N/A
1208	A	protein coding	ND2	154	0	0	#N/A
1209	A	protein coding	ND2	151	0	0	#N/A
1210	C	protein coding	ND2	154	0	0	#N/A
1211	T	protein coding	ND2	152	0	0	#N/A
1212	T	protein coding	ND2	152	0	0	#N/A
1213	T	protein coding	ND2	152	0	0	#N/A
1214	T	protein coding	ND2	158	0	0	#N/A
1215	T	protein coding	ND2	159	0	0	#N/A
1216	T	protein coding	ND2	159	0	0	#N/A
1217	T	protein coding	ND2	160	0	0	#N/A
1218	T	protein coding	ND2	158	0	0	#N/A
1219	C	protein coding	ND2	153	0	0	#N/A
1220	A	protein coding	ND2	155	0	0	#N/A
1221	A	protein coding	ND2	157	0	0	#N/A
1222	T	protein coding	ND2	157	0	0	#N/A
1223	T	protein coding	ND2	159	0	0	#N/A
1224	T	protein coding	ND2	162	0	0	#N/A
1225	T	protein coding	ND2	161	0	0	#N/A
1226	T	protein coding	ND2	157	0	0	#N/A
1227	G	protein coding	ND2	158	0	0	#N/A
1228	G	protein coding	ND2	150	0	0	#N/A
1229	A	protein coding	ND2	153	0	0	#N/A
1230	T	protein coding	ND2	158	0	0	#N/A
1231	T	protein coding	ND2	155	0	0	#N/A
1232	A	protein coding	ND2	153	0	0	#N/A
1233	T	protein coding	ND2	155	0	0	#N/A
1234	T	protein coding	ND2	152	0	0	#N/A
1235	T	protein coding	ND2	153	0	0	#N/A
1236	T	protein coding	ND2	156	0	0	#N/A
1237	T	protein coding	ND2	155	0	0	#N/A
1238	A	protein coding	ND2	151	0	0	#N/A
1239	A	protein coding	ND2	151	0	0	#N/A
1240	T	protein coding	ND2	154	0	0	#N/A
1241	T	protein coding	ND2	150	0	0	#N/A
1242	T	protein coding	ND2	149	0	0	#N/A
1243	C	protein coding	ND2	146	0	0	#N/A
1244	T	protein coding	ND2	151	0	0	#N/A
1245	T	protein coding	ND2	150	0	0	#N/A
1246	T	protein coding	ND2	154	0	0	#N/A
1247	A	protein coding	ND2	154	0	0	#N/A
1248	T	protein coding	ND2	153	0	0	#N/A
1249	T	protein coding	ND2	159	0	0	#N/A
1250	T	protein coding	ND2	160	0	0	#N/A
1251	T	protein coding	ND2	159	0	0	#N/A
1252	A	protein coding	ND2	157	0	0	#N/A
1253	T	protein coding	ND2	159	0	0	#N/A
1254	T	protein coding	ND2	162	0	0	#N/A
1255	T	protein coding	ND2	161	0	0	#N/A
1256	T	protein coding	ND2	162	0	0	#N/A
1257	A	protein coding	ND2	163	0	0	#N/A
1258	T	protein coding	ND2	163	0	0	#N/A
1259	A	protein coding	ND2	163	0	0	#N/A
1260	T	protein coding	ND2	160	0	0	#N/A
1261	T	protein coding	ND2	159	0	0	#N/A
1262	T	protein coding	ND2	160	0	0	#N/A
1263	T	protein coding	ND2	161	0	0	#N/A
1264	A	tRNA	Trp	161	0	0	#N/A
1265	A	tRNA	Trp	160	0	0	#N/A
1266	G	tRNA	Trp	158	0	0	#N/A
1267	G	tRNA	Trp	161	0	0	#N/A
1268	C	tRNA	Trp	161	0	0	#N/A
1269	T	tRNA	Trp	164	0	0	#N/A
1270	T	tRNA	Trp	162	0	0	#N/A
1271	T	tRNA	Trp	163	0	0	#N/A
1272	A	tRNA	Trp	163	0	0	#N/A
1273	A	tRNA	Trp	165	0	0	#N/A
1274	G	tRNA	Trp	166	0	0	#N/A
1275	T	tRNA	Trp	167	0	0	#N/A
1276	T	tRNA	Trp	173	0	0	#N/A
1277	A	tRNA	Trp	174	0	0	#N/A
1278	A	tRNA	Trp	172	0	0	#N/A
1279	T	tRNA	Trp	173	0	0	#N/A
1280	A	tRNA	Trp	173	0	0	#N/A
1281	A	tRNA	Trp	176	0	0	#N/A
1282	A	tRNA	Trp	178	0	0	#N/A
1283	A	tRNA	Trp	177	0	0	#N/A
1284	C	tRNA	Trp	178	0	0	#N/A
1285	T	tRNA	Trp	183	0	0	#N/A
1286	A	tRNA	Trp	183	0	0	#N/A
1287	A	tRNA	Trp	182	0	0	#N/A
1288	T	tRNA	Trp	185	0	0	#N/A
1289	A	tRNA	Trp	184	0	0	#N/A
1290	A	tRNA	Trp	190	0	0	#N/A
1291	C	tRNA	Trp	192	0	0	#N/A
1292	C	tRNA	Trp	194	0	0	#N/A
1293	T	tRNA	Trp	200	0	0	#N/A
1294	T	tRNA	Trp	202	0	0	#N/A
1295	C	tRNA	Trp	202	0	0	#N/A
1296	A	tRNA	Trp	204	0	0	#N/A
1297	A	tRNA	Trp	204	0	0	#N/A
1298	A	tRNA	Trp	204	0	0	#N/A
1299	G	tRNA	Trp	206	0	0	#N/A
1300	C	tRNA	Trp	207	0	0	#N/A
1301	T	tRNA	Trp	209	0	0	#N/A
1302	A	tRNA	Trp	213	0	0	#N/A
1303	T	tRNA	Trp	214	0	0	#N/A
1304	A	tRNA	Trp	216	0	0	#N/A
1305	A	tRNA	Trp	214	0	0	#N/A
1306	A	tRNA	Trp	219	0	0	#N/A
1307	T	tRNA	Trp	220	0	0	#N/A
1308	A	tRNA	Trp	219	0	0	#N/A
1309	A	tRNA	Trp	219	0	0	#N/A
1310	A	tRNA	Trp	218	0	0	#N/A
1311	G	tRNA	Trp	222	0	0	#N/A
1312	A	tRNA	Trp	225	0	0	#N/A
1313	A	tRNA	Trp	226	0	0	#N/A
1314	A	tRNA	Trp	228	0	0	#N/A
1315	T	tRNA	Trp	229	0	0	#N/A
1316	T	tRNA	Trp	230	0	0	#N/A
1317	T	tRNA	Trp	231	0	0	#N/A
1318	C	tRNA	Trp	231	0	0	#N/A
1319	T	tRNA	Trp	229	0	0	#N/A
1320	T	tRNA	Trp	230	0	0	#N/A
1321	T	tRNA	Trp	231	0	0	#N/A
1322	A	tRNA	Trp - Cys	236	0	0	#N/A
1323	A	tRNA	Trp - Cys	234	0	0	#N/A
1324	G	tRNA	Trp - Cys	236	0	0	#N/A
1325	C	tRNA	Trp - Cys	236	0	0	#N/A
1326	C	tRNA	Trp - Cys	238	0	0	#N/A
1327	T	tRNA	Trp - Cys	238	0	0	#N/A
1328	T	tRNA	Trp - Cys	238	0	0	#N/A
1329	A	tRNA	Trp - Cys	233	0	0	#N/A
1330	G	tRNA	Cys	233	0	0	#N/A
1331	T	tRNA	Cys	233	0	0	#N/A
1332	A	tRNA	Cys	237	0	0	#N/A
1333	A	tRNA	Cys	238	0	0	#N/A
1334	A	tRNA	Cys	234	0	0	#N/A
1335	A	tRNA	Cys	232	0	0	#N/A
1336	C	tRNA	Cys	239	0	0	#N/A
1337	T	tRNA	Cys	238	0	0	#N/A
1338	T	tRNA	Cys	239	0	0	#N/A
1339	A	tRNA	Cys	237	0	0	#N/A
1340	C	tRNA	Cys	236	0	0	#N/A
1341	T	tRNA	Cys	239	0	0	#N/A
1342	C	tRNA	Cys	240	0	0	#N/A
1343	C	tRNA	Cys	239	0	0	#N/A
1344	T	tRNA	Cys	238	0	0	#N/A
1345	T	tRNA	Cys	239	0	0	#N/A
1346	C	tRNA	Cys	241	0	0	#N/A
1347	A	tRNA	Cys	242	0	0	#N/A
1348	A	tRNA	Cys	242	0	0	#N/A
1349	A	tRNA	Cys	245	0	0	#N/A
1350	A	tRNA	Cys	241	0	0	#N/A
1351	T	tRNA	Cys	243	0	0	#N/A
1352	T	tRNA	Cys	245	0	0	#N/A
1353	G	tRNA	Cys	245	0	0	#N/A
1354	C	tRNA	Cys	246	0	0	#N/A
1355	A	tRNA	Cys	248	0	0	#N/A
1356	G	tRNA	Cys	244	0	0	#N/A
1357	T	tRNA	Cys	242	0	0	#N/A
1358	T	tRNA	Cys	241	0	0	#N/A
1359	T	tRNA	Cys	242	0	0	#N/A
1360	G	tRNA	Cys	242	0	0	#N/A
1361	A	tRNA	Cys	241	0	0	#N/A
1362	T	tRNA	Cys	243	0	0	#N/A
1363	A	tRNA	Cys	241	0	0	#N/A
1364	T	tRNA	Cys	241	0	0	#N/A
1365	C	tRNA	Cys	243	0	0	#N/A
1366	A	tRNA	Cys	239	0	0	#N/A
1367	T	tRNA	Cys	238	0	0	#N/A
1368	T	tRNA	Cys	236	0	0	#N/A
1369	A	tRNA	Cys	233	0	0	#N/A
1370	T	tRNA	Cys	238	0	0	#N/A
1371	T	tRNA	Cys	239	0	0	#N/A
1372	G	tRNA	Cys	238	0	0	#N/A
1373	A	tRNA	Cys	236	0	0	#N/A
1374	C	tRNA	Cys	236	0	0	#N/A
1375	T	tRNA	Cys	239	0	0	#N/A
1376	A	tRNA	Cys	238	0	0	#N/A
1377	T	tRNA	Cys	236	0	0	#N/A
1378	A	tRNA	Cys	235	0	0	#N/A
1379	A	tRNA	Cys	235	0	0	#N/A
1380	G	tRNA	Cys	236	0	0	#N/A
1381	A	tRNA	Cys	230	0	0	#N/A
1382	C	tRNA	Cys	238	0	0	#N/A
1383	C	tRNA	Cys	236	0	0	#N/A
1384	T	NC		232	0	0	#N/A
1385	A	NC		234	0	0	#N/A
1386	A	NC		234	0	0	#N/A
1387	T	NC		227	0	0	#N/A
1388	T	NC		226	0	0	#N/A
1389	A	NC		226	0	0	#N/A
1390	A	NC		222	0	0	#N/A
1391	T	NC		227	0	0	#N/A
1392	T	NC		226	0	0	#N/A
1393	T	NC		227	0	0	#N/A
1394	G	NC		227	0	0	#N/A
1395	T	NC		229	0	0	#N/A
1396	C	NC		234	0	0	#N/A
1397	C	NC		233	0	0	#N/A
1398	T	NC		232	0	0	#N/A
1399	T	NC		234	0	0	#N/A
1400	A	NC		235	0	0	#N/A
1401	T	NC		231	0	0	#N/A
1402	T	NC		226	0	0	#N/A
1403	T	tRNA	Tyr	227	0	0	#N/A
1404	G	tRNA	Tyr	229	0	0	#N/A
1405	A	tRNA	Tyr	227	0	0	#N/A
1406	T	tRNA	Tyr	224	0	0	#N/A
1407	T	tRNA	Tyr	230	0	0	#N/A
1408	A	tRNA	Tyr	232	0	0	#N/A
1409	A	tRNA	Tyr	228	0	0	#N/A
1410	G	tRNA	Tyr	229	0	0	#N/A
1411	A	tRNA	Tyr	228	0	0	#N/A
1412	A	tRNA	Tyr	226	0	0	#N/A
1413	G	tRNA	Tyr	222	0	0	#N/A
1414	A	tRNA	Tyr	225	0	0	#N/A
1415	A	tRNA	Tyr	223	0	0	#N/A
1416	T	tRNA	Tyr	226	0	0	#N/A
1417	A	tRNA	Tyr	226	0	0	#N/A
1418	A	tRNA	Tyr	225	0	0	#N/A
1419	A	tRNA	Tyr	227	0	0	#N/A
1420	T	tRNA	Tyr	225	0	0	#N/A
1421	C	tRNA	Tyr	228	0	0	#N/A
1422	T	tRNA	Tyr	233	0	0	#N/A
1423	T	tRNA	Tyr	232	0	0	#N/A
1424	A	tRNA	Tyr	234	0	0	#N/A
1425	T	tRNA	Tyr	233	0	0	#N/A
1426	A	tRNA	Tyr	231	0	0	#N/A
1427	T	tRNA	Tyr	234	0	0	#N/A
1428	A	tRNA	Tyr	234	0	0	#N/A
1429	T	tRNA	Tyr	231	0	0	#N/A
1430	A	tRNA	Tyr	236	0	0	#N/A
1431	G	tRNA	Tyr	239	0	0	#N/A
1432	A	tRNA	Tyr	237	0	0	#N/A
1433	T	tRNA	Tyr	240	0	0	#N/A
1434	T	tRNA	Tyr	242	0	0	#N/A
1435	T	tRNA	Tyr	243	0	0	#N/A
1436	A	tRNA	Tyr	243	0	0	#N/A
1437	C	tRNA	Tyr	247	0	0	#N/A
1438	A	tRNA	Tyr	248	0	0	#N/A
1439	A	tRNA	Tyr	248	0	0	#N/A
1440	T	tRNA	Tyr	246	0	0	#N/A
1441	C	tRNA	Tyr	252	0	0	#N/A
1442	T	tRNA	Tyr	251	0	0	#N/A
1443	A	tRNA	Tyr	252	0	0	#N/A
1444	T	tRNA	Tyr	252	0	0	#N/A
1445	C	tRNA	Tyr	256	0	0	#N/A
1446	G	tRNA	Tyr	253	0	0	#N/A
1447	C	tRNA	Tyr	256	0	0	#N/A
1448	C	tRNA	Tyr	257	0	0	#N/A
1449	T	tRNA	Tyr	259	0	0	#N/A
1450	A	tRNA	Tyr	261	0	0	#N/A
1451	A	tRNA	Tyr	256	0	0	#N/A
1452	A	tRNA	Tyr	262	0	0	#N/A
1453	C	tRNA	Tyr	263	0	0	#N/A
1454	T	tRNA	Tyr	261	0	0	#N/A
1455	T	tRNA	Tyr	257	0	0	#N/A
1456	C	tRNA	Tyr	259	0	0	#N/A
1457	A	tRNA	Tyr	258	0	0	#N/A
1458	G	tRNA	Tyr	258	0	0	#N/A
1459	C	tRNA	Tyr	259	0	0	#N/A
1460	C	tRNA	Tyr	261	0	0	#N/A
1461	A	tRNA	Tyr	258	0	0	#N/A
1462	C	tRNA	Tyr	262	0	0	#N/A
1463	T	tRNA	Tyr	265	0	0	#N/A
1464	T	tRNA	Tyr	264	0	0	#N/A
1465	A	tRNA	Tyr	265	0	0	#N/A
1466	A	tRNA	Tyr	264	0	0	#N/A
1467	T	tRNA	Tyr	269	0	0	#N/A
1468	C	tRNA	Tyr	268	0	0	#N/A
1469	A	NC		267	0	0	#N/A
1470	A	NC		261	0	0	#N/A
1471	T	NC		263	0	0	#N/A
1472	A	NC		260	0	0	#N/A
1473	A	NC		254	0	0	#N/A
1474	T	protein coding	COX1	262	0	0	#N/A
1475	C	protein coding	COX1	259	0	0	#N/A
1476	G	protein coding	COX1	257	0	0	#N/A
1477	C	protein coding	COX1	259	0	0	#N/A
1478	G	protein coding	COX1	261	0	0	#N/A
1479	A	protein coding	COX1	256	0	0	#N/A
1480	C	protein coding	COX1	262	0	0	#N/A
1481	A	protein coding	COX1	263	0	0	#N/A
1482	A	protein coding	COX1	264	0	0	#N/A
1483	T	protein coding	COX1	264	0	0	#N/A
1484	G	protein coding	COX1	264	0	0	#N/A
1485	A	protein coding	COX1	263	0	0	#N/A
1486	T	protein coding	COX1	260	0	0	#N/A
1487	T	protein coding	COX1	259	0	0	#N/A
1488	A	protein coding	COX1	261	0	0	#N/A
1489	T	protein coding	COX1	257	0	0	#N/A
1490	T	protein coding	COX1	256	0	0	#N/A
1491	T	protein coding	COX1	256	0	0	#N/A
1492	T	protein coding	COX1	257	0	0	#N/A
1493	C	protein coding	COX1	258	0	0	#N/A
1494	T	protein coding	COX1	258	0	0	#N/A
1495	A	protein coding	COX1	259	0	0	#N/A
1496	C	protein coding	COX1	253	0	0	#N/A
1497	A	protein coding	COX1	258	0	0	#N/A
1498	A	protein coding	COX1	258	0	0	#N/A
1499	A	protein coding	COX1	258	0	0	#N/A
1500	T	protein coding	COX1	258	0	0	#N/A
1501	C	protein coding	COX1	256	0	0	#N/A
1502	A	protein coding	COX1	255	0	0	#N/A
1503	T	protein coding	COX1	256	0	0	#N/A
1504	A	protein coding	COX1	258	0	0	#N/A
1505	A	protein coding	COX1	258	0	0	#N/A
1506	A	protein coding	COX1	255	0	0	#N/A
1507	G	protein coding	COX1	255	0	0	#N/A
1508	A	protein coding	COX1	255	0	0	#N/A
1509	T	protein coding	COX1	256	0	0	#N/A
1510	A	protein coding	COX1	256	0	0	#N/A
1511	T	protein coding	COX1	252	0	0	#N/A
1512	C	protein coding	COX1	255	0	0	#N/A
1513	G	protein coding	COX1	252	0	0	#N/A
1514	G	protein coding	COX1	250	0	0	#N/A
1515	A	protein coding	COX1	245	0	0	#N/A
1516	A	protein coding	COX1	243	0	0	#N/A
1517	C	protein coding	COX1	245	0	0	#N/A
1518	T	protein coding	COX1	243	0	0	#N/A
1519	T	protein coding	COX1	243	0	0	#N/A
1520	T	protein coding	COX1	246	0	0	#N/A
1521	A	protein coding	COX1	248	0	0	#N/A
1522	T	protein coding	COX1	247	0	0	#N/A
1523	A	protein coding	COX1	248	0	0	#N/A
1524	T	protein coding	COX1	250	0	0	#N/A
1525	T	protein coding	COX1	253	0	0	#N/A
1526	T	protein coding	COX1	253	0	0	#N/A
1527	T	protein coding	COX1	254	0	0	#N/A
1528	A	protein coding	COX1	251	0	0	#N/A
1529	T	protein coding	COX1	252	0	0	#N/A
1530	T	protein coding	COX1	252	0	0	#N/A
1531	T	protein coding	COX1	250	0	0	#N/A
1532	T	protein coding	COX1	255	0	0	#N/A
1533	T	protein coding	COX1	258	0	0	#N/A
1534	G	protein coding	COX1	259	0	0	#N/A
1535	G	protein coding	COX1	259	0	0	#N/A
1536	A	protein coding	COX1	256	0	0	#N/A
1537	G	protein coding	COX1	255	0	0	#N/A
1538	C	protein coding	COX1	254	0	0	#N/A
1539	T	protein coding	COX1	253	0	0	#N/A
1540	T	protein coding	COX1	255	0	0	#N/A
1541	G	protein coding	COX1	258	0	0	#N/A
1542	A	protein coding	COX1	256	0	0	#N/A
1543	G	protein coding	COX1	261	0	0	#N/A
1544	C	protein coding	COX1	261	0	0	#N/A
1545	T	protein coding	COX1	258	0	0	#N/A
1546	G	protein coding	COX1	259	0	0	#N/A
1547	G	protein coding	COX1	257	0	0	#N/A
1548	A	protein coding	COX1	259	0	0	#N/A
1549	A	protein coding	COX1	261	0	0	#N/A
1550	T	protein coding	COX1	260	0	0	#N/A
1551	A	protein coding	COX1	260	0	0	#N/A
1552	G	protein coding	COX1	263	0	0	#N/A
1553	T	protein coding	COX1	258	0	0	#N/A
1554	T	protein coding	COX1	259	0	0	#N/A
1555	G	protein coding	COX1	260	0	0	#N/A
1556	G	protein coding	COX1	258	0	0	#N/A
1557	A	protein coding	COX1	257	0	0	#N/A
1558	A	protein coding	COX1	251	0	0	#N/A
1559	C	protein coding	COX1	257	0	0	#N/A
1560	A	protein coding	COX1	253	0	0	#N/A
1561	T	protein coding	COX1	253	0	0	#N/A
1562	C	protein coding	COX1	256	0	0	#N/A
1563	T	protein coding	COX1	252	0	0	#N/A
1564	T	protein coding	COX1	254	0	0	#N/A
1565	T	protein coding	COX1	254	0	0	#N/A
1566	A	protein coding	COX1	254	0	0	#N/A
1567	A	protein coding	COX1	252	0	0	#N/A
1568	G	protein coding	COX1	252	0	0	#N/A
1569	A	protein coding	COX1	256	0	0	#N/A
1570	A	protein coding	COX1	257	0	0	#N/A
1571	T	protein coding	COX1	256	0	0	#N/A
1572	T	protein coding	COX1	258	0	0	#N/A
1573	T	protein coding	COX1	259	0	0	#N/A
1574	T	protein coding	COX1	257	0	0	#N/A
1575	A	protein coding	COX1	258	0	0	#N/A
1576	A	protein coding	COX1	257	0	0	#N/A
1577	T	protein coding	COX1	261	0	0	#N/A
1578	T	protein coding	COX1	258	0	0	#N/A
1579	C	protein coding	COX1	260	0	0	#N/A
1580	G	protein coding	COX1	257	0	0	#N/A
1581	A	protein coding	COX1	259	0	0	#N/A
1582	G	protein coding	COX1	260	0	0	#N/A
1583	C	protein coding	COX1	258	0	0	#N/A
1584	T	protein coding	COX1	255	0	0	#N/A
1585	G	protein coding	COX1	258	0	0	#N/A
1586	A	protein coding	COX1	258	0	0	#N/A
1587	A	protein coding	COX1	255	0	0	#N/A
1588	T	protein coding	COX1	258	0	0	#N/A
1589	T	protein coding	COX1	259	0	0	#N/A
1590	A	protein coding	COX1	262	0	0	#N/A
1591	G	protein coding	COX1	264	0	0	#N/A
1592	G	protein coding	COX1	265	0	0	#N/A
1593	A	protein coding	COX1	263	0	0	#N/A
1594	C	protein coding	COX1	263	0	0	#N/A
1595	A	protein coding	COX1	264	0	0	#N/A
1596	T	protein coding	COX1	265	0	0	#N/A
1597	C	protein coding	COX1	261	0	0	#N/A
1598	C	protein coding	COX1	263	0	0	#N/A
1599	T	protein coding	COX1	262	0	0	#N/A
1600	G	protein coding	COX1	256	0	0	#N/A
1601	G	protein coding	COX1	256	0	0	#N/A
1602	A	protein coding	COX1	253	0	0	#N/A
1603	G	protein coding	COX1	254	0	0	#N/A
1604	C	protein coding	COX1	254	0	0	#N/A
1605	A	protein coding	COX1	253	0	0	#N/A
1606	T	protein coding	COX1	251	0	0	#N/A
1607	T	protein coding	COX1	254	0	0	#N/A
1608	A	protein coding	COX1	254	0	0	#N/A
1609	A	protein coding	COX1	254	0	0	#N/A
1610	T	protein coding	COX1	256	0	0	#N/A
1611	T	protein coding	COX1	258	0	0	#N/A
1612	G	protein coding	COX1	262	0	0	#N/A
1613	G	protein coding	COX1	261	0	0	#N/A
1614	A	protein coding	COX1	261	0	0	#N/A
1615	G	protein coding	COX1	261	0	0	#N/A
1616	A	protein coding	COX1	261	0	0	#N/A
1617	T	protein coding	COX1	258	0	0	#N/A
1618	G	protein coding	COX1	263	0	0	#N/A
1619	A	protein coding	COX1	262	0	0	#N/A
1620	T	protein coding	COX1	259	0	0	#N/A
1621	C	protein coding	COX1	263	0	0	#N/A
1622	A	protein coding	COX1	262	0	0	#N/A
1623	A	protein coding	COX1	263	0	0	#N/A
1624	A	protein coding	COX1	264	0	0	#N/A
1625	T	protein coding	COX1	261	0	0	#N/A
1626	T	protein coding	COX1	260	0	0	#N/A
1627	T	protein coding	COX1	261	0	0	#N/A
1628	A	protein coding	COX1	259	0	0	#N/A
1629	T	protein coding	COX1	261	0	0	#N/A
1630	A	protein coding	COX1	261	0	0	#N/A
1631	A	protein coding	COX1	258	0	0	#N/A
1632	T	protein coding	COX1	258	0	0	#N/A
1633	G	protein coding	COX1	259	0	0	#N/A
1634	T	protein coding	COX1	260	0	0	#N/A
1635	A	protein coding	COX1	263	0	0	#N/A
1636	A	protein coding	COX1	262	0	0	#N/A
1637	T	protein coding	COX1	263	0	0	#N/A
1638	T	protein coding	COX1	266	0	0	#N/A
1639	G	protein coding	COX1	262	0	0	#N/A
1640	T	protein coding	COX1	258	0	0	#N/A
1641	A	protein coding	COX1	254	0	0	#N/A
1642	A	protein coding	COX1	251	0	0	#N/A
1643	C	protein coding	COX1	254	0	0	#N/A
1644	T	protein coding	COX1	254	0	0	#N/A
1645	G	protein coding	COX1	253	0	0	#N/A
1646	C	protein coding	COX1	252	0	0	#N/A
1647	A	protein coding	COX1	247	0	0	#N/A
1648	C	protein coding	COX1	250	0	0	#N/A
1649	A	protein coding	COX1	246	0	0	#N/A
1650	T	protein coding	COX1	253	0	0	#N/A
1651	G	protein coding	COX1	255	0	0	#N/A
1652	C	protein coding	COX1	249	0	0	#N/A
1653	T	protein coding	COX1	252	0	0	#N/A
1654	T	protein coding	COX1	250	0	0	#N/A
1655	T	protein coding	COX1	250	0	0	#N/A
1656	T	protein coding	COX1	250	0	0	#N/A
1657	A	protein coding	COX1	247	0	0	#N/A
1658	T	protein coding	COX1	248	0	0	#N/A
1659	T	protein coding	COX1	244	0	0	#N/A
1660	A	protein coding	COX1	246	0	0	#N/A
1661	T	protein coding	COX1	246	0	0	#N/A
1662	A	protein coding	COX1	244	0	0	#N/A
1663	A	protein coding	COX1	239	0	0	#N/A
1664	T	protein coding	COX1	243	0	0	#N/A
1665	T	protein coding	COX1	243	0	0	#N/A
1666	T	protein coding	COX1	247	0	0	#N/A
1667	T	protein coding	COX1	247	0	0	#N/A
1668	T	protein coding	COX1	250	0	0	#N/A
1669	T	protein coding	COX1	247	0	0	#N/A
1670	T	protein coding	COX1	242	0	0	#N/A
1671	T	protein coding	COX1	244	0	0	#N/A
1672	A	protein coding	COX1	245	0	0	#N/A
1673	T	protein coding	COX1	245	0	0	#N/A
1674	A	protein coding	COX1	245	0	0	#N/A
1675	G	protein coding	COX1	247	0	0	#N/A
1676	T	protein coding	COX1	248	0	0	#N/A
1677	T	protein coding	COX1	248	0	0	#N/A
1678	A	protein coding	COX1	251	0	0	#N/A
1679	T	protein coding	COX1	250	0	0	#N/A
1680	A	protein coding	COX1	247	0	0	#N/A
1681	C	protein coding	COX1	249	0	0	#N/A
1682	C	protein coding	COX1	246	0	0	#N/A
1683	T	protein coding	COX1	250	0	0	#N/A
1684	A	protein coding	COX1	246	0	0	#N/A
1685	T	protein coding	COX1	248	0	0	#N/A
1686	T	protein coding	COX1	245	0	0	#N/A
1687	A	protein coding	COX1	242	0	0	#N/A
1688	T	protein coding	COX1	243	0	0	#N/A
1689	A	protein coding	COX1	244	0	0	#N/A
1690	A	protein coding	COX1	238	0	0	#N/A
1691	T	protein coding	COX1	237	0	0	#N/A
1692	T	protein coding	COX1	239	0	0	#N/A
1693	G	protein coding	COX1	241	0	0	#N/A
1694	G	protein coding	COX1	240	0	0	#N/A
1695	T	protein coding	COX1	230	0	0	#N/A
1696	G	protein coding	COX1	234	0	0	#N/A
1697	G	protein coding	COX1	241	0	0	#N/A
1698	A	protein coding	COX1	240	0	0	#N/A
1699	T	protein coding	COX1	235	0	0	#N/A
1700	T	protein coding	COX1	238	0	0	#N/A
1701	T	protein coding	COX1	242	0	0	#N/A
1702	G	protein coding	COX1	246	0	0	#N/A
1703	G	protein coding	COX1	244	0	0	#N/A
1704	A	protein coding	COX1	246	0	0	#N/A
1705	A	protein coding	COX1	242	0	0	#N/A
1706	A	protein coding	COX1	241	0	0	#N/A
1707	T	protein coding	COX1	244	0	0	#N/A
1708	T	protein coding	COX1	245	0	0	#N/A
1709	G	protein coding	COX1	245	0	0	#N/A
1710	A	protein coding	COX1	242	0	0	#N/A
1711	T	protein coding	COX1	242	0	0	#N/A
1712	T	protein coding	COX1	240	0	0	#N/A
1713	A	protein coding	COX1	238	0	0	#N/A
1714	G	protein coding	COX1	237	0	0	#N/A
1715	T	protein coding	COX1	235	0	0	#N/A
1716	G	protein coding	COX1	241	0	0	#N/A
1717	C	protein coding	COX1	239	0	0	#N/A
1718	C	protein coding	COX1	237	0	0	#N/A
1719	T	protein coding	COX1	238	0	0	#N/A
1720	T	protein coding	COX1	237	0	0	#N/A
1721	T	protein coding	COX1	238	0	0	#N/A
1722	A	protein coding	COX1	240	0	0	#N/A
1723	A	protein coding	COX1	238	0	0	#N/A
1724	T	protein coding	COX1	238	0	0	#N/A
1725	A	protein coding	COX1	241	0	0	#N/A
1726	T	protein coding	COX1	241	0	0	#N/A
1727	T	protein coding	COX1	240	0	0	#N/A
1728	A	protein coding	COX1	238	0	0	#N/A
1729	G	protein coding	COX1	240	0	0	#N/A
1730	G	protein coding	COX1	238	0	0	#N/A
1731	T	protein coding	COX1	236	0	0	#N/A
1732	G	protein coding	COX1	238	0	0	#N/A
1733	C	protein coding	COX1	236	0	0	#N/A
1734	T	protein coding	COX1	234	0	0	#N/A
1735	C	protein coding	COX1	236	0	0	#N/A
1736	C	protein coding	COX1	238	0	0	#N/A
1737	T	protein coding	COX1	236	0	0	#N/A
1738	G	protein coding	COX1	236	0	0	#N/A
1739	A	protein coding	COX1	236	0	0	#N/A
1740	T	protein coding	COX1	238	0	0	#N/A
1741	A	protein coding	COX1	238	0	0	#N/A
1742	T	protein coding	COX1	236	0	0	#N/A
1743	A	protein coding	COX1	235	0	0	#N/A
1744	G	protein coding	COX1	231	0	0	#N/A
1745	C	protein coding	COX1	237	0	0	#N/A
1746	A	protein coding	COX1	239	0	0	#N/A
1747	T	protein coding	COX1	235	0	0	#N/A
1748	T	protein coding	COX1	238	0	0	#N/A
1749	C	protein coding	COX1	242	0	0	#N/A
1750	C	protein coding	COX1	242	0	0	#N/A
1751	C	protein coding	COX1	244	0	0	#N/A
1752	A	protein coding	COX1	244	0	0	#N/A
1753	C	protein coding	COX1	247	0	0	#N/A
1754	G	protein coding	COX1	245	0	0	#N/A
1755	A	protein coding	COX1	248	0	0	#N/A
1756	A	protein coding	COX1	249	0	0	#N/A
1757	T	protein coding	COX1	249	0	0	#N/A
1758	A	protein coding	COX1	250	0	0	#N/A
1759	A	protein coding	COX1	250	0	0	#N/A
1760	A	protein coding	COX1	252	0	0	#N/A
1761	T	protein coding	COX1	251	0	0	#N/A
1762	A	protein coding	COX1	249	0	0	#N/A
1763	A	protein coding	COX1	248	0	0	#N/A
1764	T	protein coding	COX1	246	0	0	#N/A
1765	A	protein coding	COX1	242	0	0	#N/A
1766	T	protein coding	COX1	246	0	0	#N/A
1767	A	protein coding	COX1	241	0	0	#N/A
1768	A	protein coding	COX1	239	0	0	#N/A
1769	G	protein coding	COX1	240	0	0	#N/A
1770	A	protein coding	COX1	237	0	0	#N/A
1771	T	protein coding	COX1	234	0	0	#N/A
1772	T	protein coding	COX1	232	0	0	#N/A
1773	T	protein coding	COX1	234	0	0	#N/A
1774	T	protein coding	COX1	234	0	0	#N/A
1775	G	protein coding	COX1	235	0	0	#N/A
1776	A	protein coding	COX1	230	0	0	#N/A
1777	C	protein coding	COX1	234	0	0	#N/A
1778	T	protein coding	COX1	240	0	0	#N/A
1779	T	protein coding	COX1	239	0	0	#N/A
1780	C	protein coding	COX1	242	0	0	#N/A
1781	T	protein coding	COX1	245	0	0	#N/A
1782	A	protein coding	COX1	239	0	0	#N/A
1783	C	protein coding	COX1	243	0	0	#N/A
1784	C	protein coding	COX1	240	0	0	#N/A
1785	T	protein coding	COX1	237	0	0	#N/A
1786	C	protein coding	COX1	235	0	0	#N/A
1787	C	protein coding	COX1	234	0	0	#N/A
1788	T	protein coding	COX1	228	0	0	#N/A
1789	G	protein coding	COX1	229	0	0	#N/A
1790	C	protein coding	COX1	233	0	0	#N/A
1791	T	protein coding	COX1	219	0	0	#N/A
1792	C	protein coding	COX1	231	0	0	#N/A
1793	T	protein coding	COX1	227	0	0	#N/A
1794	T	protein coding	COX1	227	0	0	#N/A
1795	T	protein coding	COX1	223	0	0	#N/A
1796	C	protein coding	COX1	229	0	0	#N/A
1797	T	protein coding	COX1	228	0	0	#N/A
1798	T	protein coding	COX1	226	0	0	#N/A
1799	T	protein coding	COX1	230	0	0	#N/A
1800	A	protein coding	COX1	229	0	0	#N/A
1801	C	protein coding	COX1	232	0	0	#N/A
1802	T	protein coding	COX1	235	0	0	#N/A
1803	A	protein coding	COX1	234	0	0	#N/A
1804	T	protein coding	COX1	233	0	0	#N/A
1805	T	protein coding	COX1	236	0	0	#N/A
1806	A	protein coding	COX1	233	0	0	#N/A
1807	G	protein coding	COX1	234	0	0	#N/A
1808	T	protein coding	COX1	230	0	0	#N/A
1809	A	protein coding	COX1	231	0	0	#N/A
1810	A	protein coding	COX1	229	0	0	#N/A
1811	G	protein coding	COX1	229	0	0	#N/A
1812	T	protein coding	COX1	228	0	0	#N/A
1813	A	protein coding	COX1	226	0	0	#N/A
1814	G	protein coding	COX1	229	0	0	#N/A
1815	A	protein coding	COX1	232	0	0	#N/A
1816	A	protein coding	COX1	228	0	0	#N/A
1817	T	protein coding	COX1	226	0	0	#N/A
1818	A	protein coding	COX1	226	0	0	#N/A
1819	G	protein coding	COX1	225	0	0	#N/A
1820	T	protein coding	COX1	212	0	0	#N/A
1821	T	protein coding	COX1	211	0	0	#N/A
1822	G	protein coding	COX1	223	0	0	#N/A
1823	A	protein coding	COX1	221	0	0	#N/A
1824	A	protein coding	COX1	222	0	0	#N/A
1825	A	protein coding	COX1	220	0	0	#N/A
1826	A	protein coding	COX1	214	0	0	#N/A
1827	T	protein coding	COX1	219	0	0	#N/A
1828	G	protein coding	COX1	223	0	0	#N/A
1829	G	protein coding	COX1	222	0	0	#N/A
1830	A	protein coding	COX1	217	0	0	#N/A
1831	G	protein coding	COX1	224	0	0	#N/A
1832	C	protein coding	COX1	223	0	0	#N/A
1833	T	protein coding	COX1	203	0	0	#N/A
1834	G	protein coding	COX1	222	0	0	#N/A
1835	G	protein coding	COX1	222	0	0	#N/A
1836	G	protein coding	COX1	220	A	0.00909091	0
1837	A	protein coding	COX1	222	0	0	#N/A
1838	C	protein coding	COX1	224	0	0	#N/A
1839	A	protein coding	COX1	222	0	0	#N/A
1840	G	protein coding	COX1	226	0	0	#N/A
1841	G	protein coding	COX1	226	0	0	#N/A
1842	A	protein coding	COX1	225	0	0	#N/A
1843	T	protein coding	COX1	211	0	0	#N/A
1844	G	protein coding	COX1	224	0	0	#N/A
1845	A	protein coding	COX1	221	0	0	#N/A
1846	A	protein coding	COX1	217	0	0	#N/A
1847	C	protein coding	COX1	224	0	0	#N/A
1848	T	protein coding	COX1	223	0	0	#N/A
1849	G	protein coding	COX1	221	0	0	#N/A
1850	T	protein coding	COX1	211	0	0	#N/A
1851	T	protein coding	COX1	217	0	0	#N/A
1852	T	protein coding	COX1	220	0	0	#N/A
1853	A	protein coding	COX1	219	0	0	#N/A
1854	T	protein coding	COX1	224	0	0	#N/A
1855	C	protein coding	COX1	225	0	0	#N/A
1856	C	protein coding	COX1	226	0	0	#N/A
1857	A	protein coding	COX1	222	0	0	#N/A
1858	C	protein coding	COX1	229	0	0	#N/A
1859	C	protein coding	COX1	229	0	0	#N/A
1860	T	protein coding	COX1	227	0	0	#N/A
1861	C	protein coding	COX1	230	T	0.00434783	0
1862	T	protein coding	COX1	230	0	0	#N/A
1863	A	protein coding	COX1	227	0	0	#N/A
1864	T	protein coding	COX1	231	0	0	#N/A
1865	C	protein coding	COX1	226	0	0	#N/A
1866	C	protein coding	COX1	226	0	0	#N/A
1867	G	protein coding	COX1	227	0	0	#N/A
1868	C	protein coding	COX1	224	0	0	#N/A
1869	T	protein coding	COX1	223	0	0	#N/A
1870	G	protein coding	COX1	224	0	0	#N/A
1871	G	protein coding	COX1	226	0	0	#N/A
1872	A	protein coding	COX1	229	0	0	#N/A
1873	A	protein coding	COX1	224	0	0	#N/A
1874	T	protein coding	COX1	226	0	0	#N/A
1875	T	protein coding	COX1	226	0	0	#N/A
1876	G	protein coding	COX1	223	0	0	#N/A
1877	C	protein coding	COX1	223	0	0	#N/A
1878	T	protein coding	COX1	225	0	0	#N/A
1879	C	protein coding	COX1	228	0	0	#N/A
1880	A	protein coding	COX1	224	0	0	#N/A
1881	T	protein coding	COX1	226	0	0	#N/A
1882	G	protein coding	COX1	224	0	0	#N/A
1883	G	protein coding	COX1	227	0	0	#N/A
1884	T	protein coding	COX1	219	0	0	#N/A
1885	G	protein coding	COX1	226	0	0	#N/A
1886	G	protein coding	COX1	223	0	0	#N/A
1887	A	protein coding	COX1	221	0	0	#N/A
1888	G	protein coding	COX1	222	0	0	#N/A
1889	C	protein coding	COX1	222	0	0	#N/A
1890	T	protein coding	COX1	220	0	0	#N/A
1891	T	protein coding	COX1	213	0	0	#N/A
1892	C	protein coding	COX1	220	0	0	#N/A
1893	A	protein coding	COX1	222	0	0	#N/A
1894	G	protein coding	COX1	220	0	0	#N/A
1895	T	protein coding	COX1	214	0	0	#N/A
1896	T	protein coding	COX1	217	0	0	#N/A
1897	G	protein coding	COX1	219	0	0	#N/A
1898	A	protein coding	COX1	219	0	0	#N/A
1899	T	protein coding	COX1	213	0	0	#N/A
1900	T	protein coding	COX1	224	0	0	#N/A
1901	T	protein coding	COX1	222	0	0	#N/A
1902	A	protein coding	COX1	222	0	0	#N/A
1903	G	protein coding	COX1	223	0	0	#N/A
1904	C	protein coding	COX1	224	0	0	#N/A
1905	T	protein coding	COX1	223	0	0	#N/A
1906	A	protein coding	COX1	227	0	0	#N/A
1907	T	protein coding	COX1	226	0	0	#N/A
1908	T	protein coding	COX1	232	0	0	#N/A
1909	T	protein coding	COX1	232	0	0	#N/A
1910	T	protein coding	COX1	232	0	0	#N/A
1911	T	protein coding	COX1	229	0	0	#N/A
1912	T	protein coding	COX1	230	0	0	#N/A
1913	C	protein coding	COX1	236	0	0	#N/A
1914	T	protein coding	COX1	234	0	0	#N/A
1915	C	protein coding	COX1	231	0	0	#N/A
1916	T	protein coding	COX1	234	0	0	#N/A
1917	A	protein coding	COX1	227	0	0	#N/A
1918	C	protein coding	COX1	231	0	0	#N/A
1919	A	protein coding	COX1	228	0	0	#N/A
1920	T	protein coding	COX1	228	0	0	#N/A
1921	T	protein coding	COX1	234	0	0	#N/A
1922	T	protein coding	COX1	233	0	0	#N/A
1923	A	protein coding	COX1	230	0	0	#N/A
1924	G	protein coding	COX1	232	0	0	#N/A
1925	C	protein coding	COX1	228	0	0	#N/A
1926	A	protein coding	COX1	230	0	0	#N/A
1927	G	protein coding	COX1	232	0	0	#N/A
1928	G	protein coding	COX1	234	0	0	#N/A
1929	A	protein coding	COX1	233	0	0	#N/A
1930	A	protein coding	COX1	230	0	0	#N/A
1931	T	protein coding	COX1	230	0	0	#N/A
1932	T	protein coding	COX1	231	0	0	#N/A
1933	T	protein coding	COX1	232	0	0	#N/A
1934	C	protein coding	COX1	231	0	0	#N/A
1935	T	protein coding	COX1	229	0	0	#N/A
1936	T	protein coding	COX1	227	0	0	#N/A
1937	C	protein coding	COX1	226	0	0	#N/A
1938	A	protein coding	COX1	228	0	0	#N/A
1939	A	protein coding	COX1	228	0	0	#N/A
1940	T	protein coding	COX1	232	0	0	#N/A
1941	T	protein coding	COX1	236	0	0	#N/A
1942	T	protein coding	COX1	233	0	0	#N/A
1943	T	protein coding	COX1	232	0	0	#N/A
1944	A	protein coding	COX1	232	0	0	#N/A
1945	G	protein coding	COX1	232	0	0	#N/A
1946	G	protein coding	COX1	229	0	0	#N/A
1947	A	protein coding	COX1	228	0	0	#N/A
1948	G	protein coding	COX1	236	0	0	#N/A
1949	C	protein coding	COX1	241	0	0	#N/A
1950	T	protein coding	COX1	236	0	0	#N/A
1951	G	protein coding	COX1	235	0	0	#N/A
1952	T	protein coding	COX1	237	0	0	#N/A
1953	A	protein coding	COX1	238	0	0	#N/A
1954	A	protein coding	COX1	235	0	0	#N/A
1955	A	protein coding	COX1	237	0	0	#N/A
1956	T	protein coding	COX1	240	0	0	#N/A
1957	T	protein coding	COX1	238	0	0	#N/A
1958	T	protein coding	COX1	238	0	0	#N/A
1959	T	protein coding	COX1	242	0	0	#N/A
1960	A	protein coding	COX1	241	0	0	#N/A
1961	T	protein coding	COX1	239	0	0	#N/A
1962	T	protein coding	COX1	241	0	0	#N/A
1963	A	protein coding	COX1	240	0	0	#N/A
1964	C	protein coding	COX1	243	0	0	#N/A
1965	A	protein coding	COX1	242	0	0	#N/A
1966	A	protein coding	COX1	241	0	0	#N/A
1967	C	protein coding	COX1	247	0	0	#N/A
1968	T	protein coding	COX1	246	0	0	#N/A
1969	G	protein coding	COX1	247	0	0	#N/A
1970	T	protein coding	COX1	247	0	0	#N/A
1971	A	protein coding	COX1	244	0	0	#N/A
1972	A	protein coding	COX1	243	0	0	#N/A
1973	T	protein coding	COX1	240	0	0	#N/A
1974	T	protein coding	COX1	239	0	0	#N/A
1975	A	protein coding	COX1	238	0	0	#N/A
1976	A	protein coding	COX1	238	0	0	#N/A
1977	T	protein coding	COX1	238	0	0	#N/A
1978	A	protein coding	COX1	238	0	0	#N/A
1979	T	protein coding	COX1	239	0	0	#N/A
1980	A	protein coding	COX1	238	0	0	#N/A
1981	C	protein coding	COX1	239	0	0	#N/A
1982	G	protein coding	COX1	234	0	0	#N/A
1983	A	protein coding	COX1	233	0	0	#N/A
1984	T	protein coding	COX1	228	0	0	#N/A
1985	C	protein coding	COX1	236	0	0	#N/A
1986	A	protein coding	COX1	236	0	0	#N/A
1987	A	protein coding	COX1	232	0	0	#N/A
1988	C	protein coding	COX1	239	0	0	#N/A
1989	A	protein coding	COX1	240	0	0	#N/A
1990	G	protein coding	COX1	238	0	0	#N/A
1991	G	protein coding	COX1	239	0	0	#N/A
1992	A	protein coding	COX1	237	0	0	#N/A
1993	A	protein coding	COX1	236	0	0	#N/A
1994	T	protein coding	COX1	233	0	0	#N/A
1995	T	protein coding	COX1	234	0	0	#N/A
1996	T	protein coding	COX1	238	0	0	#N/A
1997	C	protein coding	COX1	235	0	0	#N/A
1998	A	protein coding	COX1	233	0	0	#N/A
1999	T	protein coding	COX1	229	0	0	#N/A
[truncated: 17,525 more rows]

## Sheet: w1118_2
Postion	Reference	Encoding	Description	DCS	NT change	% Heteroplasmy	MutPred score
1	A	tRNA	Ile	86	0	0	#N/A
2	A	tRNA	Ile	88	0	0	#N/A
3	T	tRNA	Ile	91	0	0	#N/A
4	G	tRNA	Ile	91	0	0	#N/A
5	A	tRNA	Ile	95	0	0	#N/A
6	A	tRNA	Ile	100	0	0	#N/A
7	T	tRNA	Ile	104	0	0	#N/A
8	T	tRNA	Ile	109	0	0	#N/A
9	G	tRNA	Ile	115	0	0	#N/A
10	C	tRNA	Ile	117	0	0	#N/A
11	C	tRNA	Ile	121	0	0	#N/A
12	T	tRNA	Ile	129	0	0	#N/A
13	G	tRNA	Ile	130	0	0	#N/A
14	A	tRNA	Ile	141	0	0	#N/A
15	T	tRNA	Ile	146	0	0	#N/A
16	A	tRNA	Ile	152	0	0	#N/A
17	A	tRNA	Ile	155	0	0	#N/A
18	A	tRNA	Ile	158	0	0	#N/A
19	A	tRNA	Ile	162	0	0	#N/A
20	A	tRNA	Ile	164	0	0	#N/A
21	G	tRNA	Ile	164	0	0	#N/A
22	G	tRNA	Ile	172	0	0	#N/A
23	A	tRNA	Ile	177	0	0	#N/A
24	T	tRNA	Ile	178	0	0	#N/A
25	T	tRNA	Ile	180	0	0	#N/A
26	A	tRNA	Ile	180	0	0	#N/A
27	C	tRNA	Ile	181	0	0	#N/A
28	C	tRNA	Ile	185	0	0	#N/A
29	T	tRNA	Ile	187	0	0	#N/A
30	T	tRNA	Ile	186	0	0	#N/A
31	G	tRNA	Ile	186	0	0	#N/A
32	A	tRNA	Ile	192	0	0	#N/A
33	T	tRNA	Ile	192	0	0	#N/A
34	A	tRNA	Ile	196	0	0	#N/A
35	G	tRNA	Ile	196	0	0	#N/A
36	G	tRNA	Ile	193	0	0	#N/A
37	G	tRNA	Ile	193	0	0	#N/A
38	T	tRNA	Ile	201	0	0	#N/A
39	A	tRNA	Ile	202	0	0	#N/A
40	A	tRNA	Ile	202	0	0	#N/A
41	A	tRNA	Ile	204	0	0	#N/A
42	T	tRNA	Ile	204	0	0	#N/A
43	C	tRNA	Ile	203	0	0	#N/A
44	A	tRNA	Ile	205	0	0	#N/A
45	T	tRNA	Ile	207	0	0	#N/A
46	G	tRNA	Ile	206	0	0	#N/A
47	C	tRNA	Ile	207	0	0	#N/A
48	A	tRNA	Ile	212	0	0	#N/A
49	G	tRNA	Ile	212	0	0	#N/A
50	T	tRNA	Ile	218	0	0	#N/A
51	T	tRNA	Ile	219	0	0	#N/A
52	T	tRNA	Ile	222	0	0	#N/A
53	T	tRNA	Ile	223	0	0	#N/A
54	C	tRNA	Ile	225	0	0	#N/A
55	T	tRNA	Ile	224	0	0	#N/A
56	G	tRNA	Ile	221	0	0	#N/A
57	C	tRNA	Ile	224	0	0	#N/A
58	A	tRNA	Ile	228	0	0	#N/A
59	T	tRNA	Ile	230	0	0	#N/A
60	T	tRNA	Ile	235	0	0	#N/A
61	C	tRNA	Ile	235	0	0	#N/A
62	A	tRNA	Ile	240	0	0	#N/A
63	T	tRNA	Ile	239	0	0	#N/A
64	T	tRNA	Ile	243	0	0	#N/A
65	G	tRNA	Ile	244	0	0	#N/A
66	A	NC		241	0	0	#N/A
67	C	NC		248	0	0	#N/A
68	T	NC		252	0	0	#N/A
69	G	NC		253	0	0	#N/A
70	A	NC		256	0	0	#N/A
71	T	NC		259	0	0	#N/A
72	T	NC		260	0	0	#N/A
73	T	NC		262	0	0	#N/A
74	A	NC		266	0	0	#N/A
75	T	NC		272	0	0	#N/A
76	A	NC		275	0	0	#N/A
77	T	NC		277	0	0	#N/A
78	A	NC		281	0	0	#N/A
79	T	NC		285	0	0	#N/A
80	T	NC		288	0	0	#N/A
81	A	NC		293	0	0	#N/A
82	T	NC		295	0	0	#N/A
83	T	NC		301	0	0	#N/A
84	T	NC		302	0	0	#N/A
85	A	NC		304	0	0	#N/A
86	T	NC		308	0	0	#N/A
87	A	NC		310	0	0	#N/A
88	A	NC		312	0	0	#N/A
89	A	NC		315	0	0	#N/A
90	G	NC		319	0	0	#N/A
91	A	NC		325	0	0	#N/A
92	T	NC		328	0	0	#N/A
93	G	NC		329	0	0	#N/A
94	A	NC		338	0	0	#N/A
95	T	NC		338	0	0	#N/A
96	T	NC		346	0	0	#N/A
97	T	tRNA	Gln	347	0	0	#N/A
98	T	tRNA	Gln	349	0	0	#N/A
99	A	tRNA	Gln	352	0	0	#N/A
100	T	tRNA	Gln	361	0	0	#N/A
101	A	tRNA	Gln	365	0	0	#N/A
102	T	tRNA	Gln	371	0	0	#N/A
103	T	tRNA	Gln	373	0	0	#N/A
104	T	tRNA	Gln	378	0	0	#N/A
105	A	tRNA	Gln	380	0	0	#N/A
106	A	tRNA	Gln	381	0	0	#N/A
107	T	tRNA	Gln	388	0	0	#N/A
108	A	tRNA	Gln	393	0	0	#N/A
109	G	tRNA	Gln	396	0	0	#N/A
110	A	tRNA	Gln	399	0	0	#N/A
111	A	tRNA	Gln	399	0	0	#N/A
112	T	tRNA	Gln	408	0	0	#N/A
113	T	tRNA	Gln	405	0	0	#N/A
114	A	tRNA	Gln	405	0	0	#N/A
115	A	tRNA	Gln	407	0	0	#N/A
116	A	tRNA	Gln	406	0	0	#N/A
117	C	tRNA	Gln	408	0	0	#N/A
118	T	tRNA	Gln	407	0	0	#N/A
119	A	tRNA	Gln	416	0	0	#N/A
120	T	tRNA	Gln	414	0	0	#N/A
121	T	tRNA	Gln	412	0	0	#N/A
122	T	tRNA	Gln	416	0	0	#N/A
123	C	tRNA	Gln	416	0	0	#N/A
124	T	tRNA	Gln	418	0	0	#N/A
125	A	tRNA	Gln	420	0	0	#N/A
126	A	tRNA	Gln	416	0	0	#N/A
127	A	tRNA	Gln	418	0	0	#N/A
128	A	tRNA	Gln	420	0	0	#N/A
129	G	tRNA	Gln	418	0	0	#N/A
130	T	tRNA	Gln	421	0	0	#N/A
131	A	tRNA	Gln	422	0	0	#N/A
132	T	tRNA	Gln	427	0	0	#N/A
133	C	tRNA	Gln	424	0	0	#N/A
134	A	tRNA	Gln	422	0	0	#N/A
135	A	tRNA	Gln	421	0	0	#N/A
136	A	tRNA	Gln	422	0	0	#N/A
137	A	tRNA	Gln	424	0	0	#N/A
138	A	tRNA	Gln	427	0	0	#N/A
139	C	tRNA	Gln	430	0	0	#N/A
140	T	tRNA	Gln	437	0	0	#N/A
141	T	tRNA	Gln	439	0	0	#N/A
142	T	tRNA	Gln	441	0	0	#N/A
143	T	tRNA	Gln	443	0	0	#N/A
144	G	tRNA	Gln	442	0	0	#N/A
145	T	tRNA	Gln	445	0	0	#N/A
146	G	tRNA	Gln	447	0	0	#N/A
147	C	tRNA	Gln	448	0	0	#N/A
148	A	tRNA	Gln	457	0	0	#N/A
149	T	tRNA	Gln	460	0	0	#N/A
150	C	tRNA	Gln	468	0	0	#N/A
151	A	tRNA	Gln	468	0	0	#N/A
152	T	tRNA	Gln	467	0	0	#N/A
153	A	tRNA	Gln	472	0	0	#N/A
154	C	tRNA	Gln	472	0	0	#N/A
155	A	tRNA	Gln	474	0	0	#N/A
156	C	tRNA	Gln	481	0	0	#N/A
157	C	tRNA	Gln	481	0	0	#N/A
158	A	tRNA	Gln	482	0	0	#N/A
159	A	tRNA	Gln	483	0	0	#N/A
160	A	tRNA	Gln	485	0	0	#N/A
161	A	tRNA	Gln	484	0	0	#N/A
162	T	tRNA	Gln	490	0	0	#N/A
163	A	tRNA	Gln	494	0	0	#N/A
164	T	tRNA	Gln	490	0	0	#N/A
165	A	tRNA	Gln	494	0	0	#N/A
166	T	NC		497	0	0	#N/A
167	T	NC		497	0	0	#N/A
168	T	NC		506	0	0	#N/A
169	A	NC		506	0	0	#N/A
170	C	NC		503	0	0	#N/A
171	A	tRNA	Met	508	0	0	#N/A
172	A	tRNA	Met	507	0	0	#N/A
173	A	tRNA	Met	506	0	0	#N/A
174	A	tRNA	Met	507	0	0	#N/A
175	A	tRNA	Met	512	0	0	#N/A
176	G	tRNA	Met	512	0	0	#N/A
177	A	tRNA	Met	519	0	0	#N/A
178	T	tRNA	Met	518	0	0	#N/A
179	A	tRNA	Met	522	0	0	#N/A
180	A	tRNA	Met	521	0	0	#N/A
181	G	tRNA	Met	517	0	0	#N/A
182	C	tRNA	Met	516	0	0	#N/A
183	T	tRNA	Met	514	0	0	#N/A
184	A	tRNA	Met	521	0	0	#N/A
185	A	tRNA	Met	525	0	0	#N/A
186	T	tRNA	Met	525	0	0	#N/A
187	T	tRNA	Met	527	0	0	#N/A
188	A	tRNA	Met	526	0	0	#N/A
189	A	tRNA	Met	525	0	0	#N/A
190	G	tRNA	Met	528	0	0	#N/A
191	C	tRNA	Met	528	0	0	#N/A
192	T	tRNA	Met	533	0	0	#N/A
193	A	tRNA	Met	537	0	0	#N/A
194	C	tRNA	Met	538	0	0	#N/A
195	T	tRNA	Met	533	0	0	#N/A
196	G	tRNA	Met	529	0	0	#N/A
197	G	tRNA	Met	536	0	0	#N/A
198	G	tRNA	Met	541	0	0	#N/A
199	T	tRNA	Met	529	0	0	#N/A
200	T	tRNA	Met	541	0	0	#N/A
201	C	tRNA	Met	538	0	0	#N/A
202	A	tRNA	Met	533	0	0	#N/A
203	T	tRNA	Met	541	0	0	#N/A
204	A	tRNA	Met	543	0	0	#N/A
205	C	tRNA	Met	546	0	0	#N/A
206	C	tRNA	Met	546	0	0	#N/A
207	C	tRNA	Met	549	0	0	#N/A
208	C	tRNA	Met	551	0	0	#N/A
209	A	tRNA	Met	551	0	0	#N/A
210	T	tRNA	Met	548	0	0	#N/A
211	T	tRNA	Met	542	0	0	#N/A
212	T	tRNA	Met	541	0	0	#N/A
213	A	tRNA	Met	538	0	0	#N/A
214	T	tRNA	Met	537	0	0	#N/A
215	A	tRNA	Met	536	0	0	#N/A
216	A	tRNA	Met	536	0	0	#N/A
217	A	tRNA	Met	537	0	0	#N/A
218	G	tRNA	Met	537	0	0	#N/A
219	G	tRNA	Met	533	0	0	#N/A
220	T	tRNA	Met	521	0	0	#N/A
221	T	tRNA	Met	529	0	0	#N/A
222	A	tRNA	Met	530	0	0	#N/A
223	T	tRNA	Met	524	0	0	#N/A
224	A	tRNA	Met	525	0	0	#N/A
225	A	tRNA	Met	518	0	0	#N/A
226	T	tRNA	Met	523	0	0	#N/A
227	C	tRNA	Met	516	0	0	#N/A
228	C	tRNA	Met	517	0	0	#N/A
229	T	tRNA	Met	513	0	0	#N/A
230	T	tRNA	Met	521	0	0	#N/A
231	T	tRNA	Met	521	0	0	#N/A
232	T	tRNA	Met	519	0	0	#N/A
233	C	tRNA	Met	517	0	0	#N/A
234	T	tRNA	Met	518	0	0	#N/A
235	T	tRNA	Met	519	0	0	#N/A
236	T	tRNA	Met	516	0	0	#N/A
237	T	tRNA	Met	521	0	0	#N/A
238	T	tRNA	Met	523	0	0	#N/A
239	A	tRNA	Met	513	0	0	#N/A
240	A	protein coding	ND2	522	0	0	#N/A
241	T	protein coding	ND2	517	0	0	#N/A
242	T	protein coding	ND2	522	0	0	#N/A
243	T	protein coding	ND2	514	0	0	#N/A
244	T	protein coding	ND2	528	0	0	#N/A
245	T	protein coding	ND2	533	0	0	#N/A
246	A	protein coding	ND2	535	0	0	#N/A
247	A	protein coding	ND2	531	0	0	#N/A
248	T	protein coding	ND2	539	0	0	#N/A
249	A	protein coding	ND2	540	0	0	#N/A
250	A	protein coding	ND2	542	0	0	#N/A
251	T	protein coding	ND2	544	0	0	#N/A
252	T	protein coding	ND2	546	0	0	#N/A
253	C	protein coding	ND2	538	0	0	#N/A
254	G	protein coding	ND2	539	0	0	#N/A
255	T	protein coding	ND2	537	0	0	#N/A
256	C	protein coding	ND2	535	0	0	#N/A
257	A	protein coding	ND2	544	0	0	#N/A
258	A	protein coding	ND2	542	0	0	#N/A
259	A	protein coding	ND2	536	0	0	#N/A
260	A	protein coding	ND2	533	0	0	#N/A
261	A	protein coding	ND2	527	0	0	#N/A
262	T	protein coding	ND2	535	0	0	#N/A
263	T	protein coding	ND2	531	0	0	#N/A
264	T	protein coding	ND2	540	0	0	#N/A
265	T	protein coding	ND2	543	0	0	#N/A
266	A	protein coding	ND2	542	0	0	#N/A
267	T	protein coding	ND2	542	0	0	#N/A
268	T	protein coding	ND2	539	0	0	#N/A
269	T	protein coding	ND2	542	0	0	#N/A
270	A	protein coding	ND2	534	0	0	#N/A
271	T	protein coding	ND2	538	0	0	#N/A
272	T	protein coding	ND2	538	0	0	#N/A
273	A	protein coding	ND2	535	0	0	#N/A
274	C	protein coding	ND2	535	0	0	#N/A
275	A	protein coding	ND2	536	0	0	#N/A
276	A	protein coding	ND2	538	0	0	#N/A
277	T	protein coding	ND2	544	0	0	#N/A
278	T	protein coding	ND2	548	0	0	#N/A
279	A	protein coding	ND2	549	0	0	#N/A
280	T	protein coding	ND2	550	0	0	#N/A
281	A	protein coding	ND2	550	0	0	#N/A
282	A	protein coding	ND2	548	0	0	#N/A
283	T	protein coding	ND2	549	0	0	#N/A
284	T	protein coding	ND2	561	0	0	#N/A
285	A	protein coding	ND2	557	0	0	#N/A
286	T	protein coding	ND2	562	0	0	#N/A
287	T	protein coding	ND2	561	0	0	#N/A
288	G	protein coding	ND2	551	0	0	#N/A
289	G	protein coding	ND2	554	0	0	#N/A
290	G	protein coding	ND2	559	0	0	#N/A
291	A	protein coding	ND2	559	0	0	#N/A
292	C	protein coding	ND2	568	0	0	#N/A
293	A	protein coding	ND2	572	0	0	#N/A
294	T	protein coding	ND2	578	0	0	#N/A
295	T	protein coding	ND2	575	0	0	#N/A
296	A	protein coding	ND2	575	0	0	#N/A
297	A	protein coding	ND2	579	0	0	#N/A
298	T	protein coding	ND2	579	0	0	#N/A
299	T	protein coding	ND2	585	0	0	#N/A
300	A	protein coding	ND2	583	0	0	#N/A
301	C	protein coding	ND2	582	0	0	#N/A
302	A	protein coding	ND2	590	0	0	#N/A
303	G	protein coding	ND2	593	0	0	#N/A
304	T	protein coding	ND2	587	0	0	#N/A
305	T	protein coding	ND2	586	0	0	#N/A
306	A	protein coding	ND2	583	0	0	#N/A
307	C	protein coding	ND2	584	0	0	#N/A
308	A	protein coding	ND2	589	0	0	#N/A
309	T	protein coding	ND2	588	0	0	#N/A
310	C	protein coding	ND2	588	0	0	#N/A
311	T	protein coding	ND2	583	0	0	#N/A
312	A	protein coding	ND2	584	0	0	#N/A
313	A	protein coding	ND2	580	0	0	#N/A
314	T	protein coding	ND2	583	0	0	#N/A
315	T	protein coding	ND2	590	0	0	#N/A
316	C	protein coding	ND2	593	0	0	#N/A
317	T	protein coding	ND2	598	0	0	#N/A
318	T	protein coding	ND2	597	0	0	#N/A
319	G	protein coding	ND2	594	0	0	#N/A
320	G	protein coding	ND2	591	0	0	#N/A
321	T	protein coding	ND2	581	0	0	#N/A
322	T	protein coding	ND2	592	0	0	#N/A
323	A	protein coding	ND2	592	0	0	#N/A
324	G	protein coding	ND2	592	0	0	#N/A
325	G	protein coding	ND2	595	0	0	#N/A
326	A	protein coding	ND2	594	0	0	#N/A
327	G	protein coding	ND2	597	0	0	#N/A
328	C	protein coding	ND2	599	0	0	#N/A
329	T	protein coding	ND2	595	0	0	#N/A
330	T	protein coding	ND2	598	0	0	#N/A
331	G	protein coding	ND2	608	0	0	#N/A
332	A	protein coding	ND2	610	0	0	#N/A
333	A	protein coding	ND2	617	0	0	#N/A
334	T	protein coding	ND2	625	0	0	#N/A
335	A	protein coding	ND2	628	0	0	#N/A
336	G	protein coding	ND2	627	0	0	#N/A
337	G	protein coding	ND2	625	0	0	#N/A
338	T	protein coding	ND2	600	0	0	#N/A
339	T	protein coding	ND2	614	0	0	#N/A
340	T	protein coding	ND2	619	0	0	#N/A
341	A	protein coding	ND2	625	0	0	#N/A
342	G	protein coding	ND2	624	0	0	#N/A
343	A	protein coding	ND2	627	0	0	#N/A
344	A	protein coding	ND2	624	0	0	#N/A
345	A	protein coding	ND2	622	0	0	#N/A
346	T	protein coding	ND2	623	0	0	#N/A
347	T	protein coding	ND2	630	0	0	#N/A
348	A	protein coding	ND2	628	0	0	#N/A
349	A	protein coding	ND2	633	0	0	#N/A
350	T	protein coding	ND2	630	0	0	#N/A
351	T	protein coding	ND2	632	0	0	#N/A
352	T	protein coding	ND2	632	0	0	#N/A
353	A	protein coding	ND2	629	0	0	#N/A
354	T	protein coding	ND2	630	0	0	#N/A
355	T	protein coding	ND2	631	0	0	#N/A
356	A	protein coding	ND2	629	0	0	#N/A
357	T	protein coding	ND2	633	0	0	#N/A
358	C	protein coding	ND2	633	0	0	#N/A
359	T	protein coding	ND2	632	0	0	#N/A
360	T	protein coding	ND2	639	0	0	#N/A
361	T	protein coding	ND2	637	0	0	#N/A
362	T	protein coding	ND2	643	0	0	#N/A
363	A	protein coding	ND2	640	0	0	#N/A
364	T	protein coding	ND2	637	0	0	#N/A
365	C	protein coding	ND2	635	0	0	#N/A
366	C	protein coding	ND2	634	0	0	#N/A
367	C	protein coding	ND2	630	0	0	#N/A
368	C	protein coding	ND2	627	0	0	#N/A
369	C	protein coding	ND2	627	0	0	#N/A
370	T	protein coding	ND2	622	0	0	#N/A
371	A	protein coding	ND2	623	0	0	#N/A
372	T	protein coding	ND2	621	0	0	#N/A
373	T	protein coding	ND2	631	0	0	#N/A
374	A	protein coding	ND2	629	0	0	#N/A
375	A	protein coding	ND2	631	0	0	#N/A
376	G	protein coding	ND2	634	0	0	#N/A
377	A	protein coding	ND2	629	0	0	#N/A
378	G	protein coding	ND2	628	0	0	#N/A
379	A	protein coding	ND2	632	0	0	#N/A
380	T	protein coding	ND2	637	0	0	#N/A
381	A	protein coding	ND2	641	0	0	#N/A
382	A	protein coding	ND2	636	0	0	#N/A
383	T	protein coding	ND2	634	0	0	#N/A
384	A	protein coding	ND2	633	0	0	#N/A
385	A	protein coding	ND2	630	0	0	#N/A
386	T	protein coding	ND2	636	0	0	#N/A
387	A	protein coding	ND2	639	0	0	#N/A
388	A	protein coding	ND2	642	0	0	#N/A
389	T	protein coding	ND2	645	0	0	#N/A
390	T	protein coding	ND2	647	0	0	#N/A
391	T	protein coding	ND2	646	0	0	#N/A
392	A	protein coding	ND2	651	0	0	#N/A
393	A	protein coding	ND2	650	0	0	#N/A
394	T	protein coding	ND2	653	0	0	#N/A
395	A	protein coding	ND2	657	0	0	#N/A
396	T	protein coding	ND2	652	0	0	#N/A
397	C	protein coding	ND2	650	0	0	#N/A
398	T	protein coding	ND2	648	0	0	#N/A
399	A	protein coding	ND2	643	0	0	#N/A
400	C	protein coding	ND2	645	0	0	#N/A
401	A	protein coding	ND2	647	0	0	#N/A
402	G	protein coding	ND2	651	0	0	#N/A
403	A	protein coding	ND2	649	0	0	#N/A
404	A	protein coding	ND2	648	0	0	#N/A
405	G	protein coding	ND2	656	0	0	#N/A
406	C	protein coding	ND2	652	0	0	#N/A
407	T	protein coding	ND2	645	0	0	#N/A
408	T	protein coding	ND2	649	0	0	#N/A
409	C	protein coding	ND2	653	0	0	#N/A
410	T	protein coding	ND2	659	0	0	#N/A
411	T	protein coding	ND2	660	0	0	#N/A
412	T	protein coding	ND2	666	0	0	#N/A
413	A	protein coding	ND2	667	0	0	#N/A
414	A	protein coding	ND2	659	0	0	#N/A
415	A	protein coding	ND2	659	0	0	#N/A
416	A	protein coding	ND2	652	0	0	#N/A
417	T	protein coding	ND2	653	0	0	#N/A
418	A	protein coding	ND2	655	0	0	#N/A
419	T	protein coding	ND2	649	0	0	#N/A
420	T	protein coding	ND2	646	0	0	#N/A
421	T	protein coding	ND2	645	0	0	#N/A
422	T	protein coding	ND2	644	0	0	#N/A
423	T	protein coding	ND2	644	0	0	#N/A
424	T	protein coding	ND2	641	0	0	#N/A
425	A	protein coding	ND2	647	0	0	#N/A
426	A	protein coding	ND2	644	0	0	#N/A
427	C	protein coding	ND2	656	0	0	#N/A
428	C	protein coding	ND2	650	0	0	#N/A
429	C	protein coding	ND2	664	0	0	#N/A
430	A	protein coding	ND2	661	0	0	#N/A
431	A	protein coding	ND2	659	0	0	#N/A
432	G	protein coding	ND2	652	0	0	#N/A
433	T	protein coding	ND2	648	0	0	#N/A
434	T	protein coding	ND2	647	0	0	#N/A
435	T	protein coding	ND2	646	0	0	#N/A
436	T	protein coding	ND2	650	0	0	#N/A
437	A	protein coding	ND2	641	0	0	#N/A
438	G	protein coding	ND2	644	0	0	#N/A
439	C	protein coding	ND2	651	0	0	#N/A
440	T	protein coding	ND2	650	0	0	#N/A
441	T	protein coding	ND2	654	0	0	#N/A
442	C	protein coding	ND2	657	0	0	#N/A
443	A	protein coding	ND2	653	0	0	#N/A
444	A	protein coding	ND2	649	0	0	#N/A
445	C	protein coding	ND2	654	0	0	#N/A
446	T	protein coding	ND2	650	0	0	#N/A
447	G	protein coding	ND2	650	0	0	#N/A
448	T	protein coding	ND2	635	0	0	#N/A
449	T	protein coding	ND2	638	0	0	#N/A
450	T	protein coding	ND2	641	0	0	#N/A
451	T	protein coding	ND2	643	0	0	#N/A
452	A	protein coding	ND2	637	0	0	#N/A
453	T	protein coding	ND2	632	0	0	#N/A
454	T	protein coding	ND2	632	0	0	#N/A
455	A	protein coding	ND2	631	0	0	#N/A
456	T	protein coding	ND2	636	0	0	#N/A
457	T	protein coding	ND2	634	0	0	#N/A
458	T	protein coding	ND2	640	0	0	#N/A
459	T	protein coding	ND2	639	0	0	#N/A
460	C	protein coding	ND2	629	0	0	#N/A
461	T	protein coding	ND2	625	0	0	#N/A
462	T	protein coding	ND2	630	0	0	#N/A
463	C	protein coding	ND2	627	0	0	#N/A
464	A	protein coding	ND2	631	0	0	#N/A
465	A	protein coding	ND2	633	0	0	#N/A
466	T	protein coding	ND2	631	0	0	#N/A
467	T	protein coding	ND2	634	0	0	#N/A
468	T	protein coding	ND2	633	0	0	#N/A
469	T	protein coding	ND2	629	0	0	#N/A
470	A	protein coding	ND2	632	0	0	#N/A
471	T	protein coding	ND2	635	0	0	#N/A
472	T	protein coding	ND2	634	0	0	#N/A
473	A	protein coding	ND2	640	0	0	#N/A
474	A	protein coding	ND2	633	0	0	#N/A
475	T	protein coding	ND2	633	0	0	#N/A
476	A	protein coding	ND2	637	0	0	#N/A
477	T	protein coding	ND2	630	0	0	#N/A
478	T	protein coding	ND2	631	0	0	#N/A
479	A	protein coding	ND2	630	0	0	#N/A
480	A	protein coding	ND2	636	0	0	#N/A
481	A	protein coding	ND2	632	0	0	#N/A
482	A	protein coding	ND2	631	0	0	#N/A
483	A	protein coding	ND2	629	0	0	#N/A
484	A	protein coding	ND2	627	0	0	#N/A
485	T	protein coding	ND2	631	0	0	#N/A
486	A	protein coding	ND2	635	0	0	#N/A
487	A	protein coding	ND2	637	0	0	#N/A
488	T	protein coding	ND2	634	0	0	#N/A
489	A	protein coding	ND2	639	0	0	#N/A
490	T	protein coding	ND2	644	0	0	#N/A
491	A	protein coding	ND2	645	0	0	#N/A
492	A	protein coding	ND2	648	0	0	#N/A
493	A	protein coding	ND2	643	0	0	#N/A
494	T	protein coding	ND2	646	0	0	#N/A
495	A	protein coding	ND2	655	0	0	#N/A
496	A	protein coding	ND2	646	0	0	#N/A
497	T	protein coding	ND2	652	0	0	#N/A
498	G	protein coding	ND2	652	0	0	#N/A
499	A	protein coding	ND2	658	0	0	#N/A
500	A	protein coding	ND2	655	0	0	#N/A
501	A	protein coding	ND2	651	0	0	#N/A
502	T	protein coding	ND2	649	0	0	#N/A
503	T	protein coding	ND2	649	0	0	#N/A
504	A	protein coding	ND2	650	0	0	#N/A
505	A	protein coding	ND2	653	0	0	#N/A
506	T	protein coding	ND2	655	0	0	#N/A
507	G	protein coding	ND2	653	0	0	#N/A
508	A	protein coding	ND2	654	0	0	#N/A
509	A	protein coding	ND2	646	0	0	#N/A
510	T	protein coding	ND2	647	0	0	#N/A
511	C	protein coding	ND2	651	0	0	#N/A
512	T	protein coding	ND2	651	0	0	#N/A
513	T	protein coding	ND2	655	0	0	#N/A
514	T	protein coding	ND2	658	0	0	#N/A
515	T	protein coding	ND2	654	0	0	#N/A
516	A	protein coding	ND2	659	0	0	#N/A
517	C	protein coding	ND2	657	0	0	#N/A
518	A	protein coding	ND2	651	0	0	#N/A
519	T	protein coding	ND2	662	0	0	#N/A
520	C	protein coding	ND2	667	0	0	#N/A
521	C	protein coding	ND2	674	0	0	#N/A
522	A	protein coding	ND2	672	0	0	#N/A
523	T	protein coding	ND2	669	0	0	#N/A
524	A	protein coding	ND2	671	0	0	#N/A
525	A	protein coding	ND2	666	0	0	#N/A
526	T	protein coding	ND2	668	0	0	#N/A
527	T	protein coding	ND2	666	0	0	#N/A
528	A	protein coding	ND2	667	0	0	#N/A
529	T	protein coding	ND2	666	0	0	#N/A
530	T	protein coding	ND2	658	0	0	#N/A
531	A	protein coding	ND2	656	0	0	#N/A
532	T	protein coding	ND2	653	0	0	#N/A
533	A	protein coding	ND2	652	0	0	#N/A
534	T	protein coding	ND2	654	0	0	#N/A
535	C	protein coding	ND2	654	0	0	#N/A
536	A	protein coding	ND2	658	0	0	#N/A
537	G	protein coding	ND2	661	0	0	#N/A
538	C	protein coding	ND2	662	0	0	#N/A
539	T	protein coding	ND2	659	0	0	#N/A
540	T	protein coding	ND2	668	0	0	#N/A
541	T	protein coding	ND2	672	0	0	#N/A
542	A	protein coding	ND2	665	0	0	#N/A
543	T	protein coding	ND2	670	0	0	#N/A
544	T	protein coding	ND2	673	0	0	#N/A
545	A	protein coding	ND2	667	0	0	#N/A
546	T	protein coding	ND2	668	0	0	#N/A
547	T	protein coding	ND2	674	0	0	#N/A
548	A	protein coding	ND2	679	0	0	#N/A
549	A	protein coding	ND2	677	0	0	#N/A
550	A	protein coding	ND2	684	0	0	#N/A
551	A	protein coding	ND2	684	0	0	#N/A
552	A	protein coding	ND2	681	0	0	#N/A
553	G	protein coding	ND2	679	0	0	#N/A
554	T	protein coding	ND2	673	0	0	#N/A
555	G	protein coding	ND2	689	0	0	#N/A
556	G	protein coding	ND2	686	0	0	#N/A
557	A	protein coding	ND2	685	0	0	#N/A
558	G	protein coding	ND2	684	0	0	#N/A
559	C	protein coding	ND2	686	0	0	#N/A
560	C	protein coding	ND2	681	0	0	#N/A
561	G	protein coding	ND2	683	0	0	#N/A
562	C	protein coding	ND2	683	0	0	#N/A
563	T	protein coding	ND2	679	0	0	#N/A
564	C	protein coding	ND2	688	0	0	#N/A
565	C	protein coding	ND2	693	0	0	#N/A
566	T	protein coding	ND2	689	0	0	#N/A
567	T	protein coding	ND2	692	0	0	#N/A
568	T	protein coding	ND2	692	0	0	#N/A
569	C	protein coding	ND2	687	0	0	#N/A
570	C	protein coding	ND2	691	0	0	#N/A
571	A	protein coding	ND2	680	0	0	#N/A
572	T	protein coding	ND2	683	0	0	#N/A
573	T	protein coding	ND2	681	0	0	#N/A
574	T	protein coding	ND2	678	0	0	#N/A
575	T	protein coding	ND2	680	0	0	#N/A
576	T	protein coding	ND2	681	0	0	#N/A
577	G	protein coding	ND2	686	0	0	#N/A
578	A	protein coding	ND2	682	0	0	#N/A
579	T	protein coding	ND2	685	0	0	#N/A
580	T	protein coding	ND2	686	0	0	#N/A
581	T	protein coding	ND2	689	0	0	#N/A
582	C	protein coding	ND2	684	0	0	#N/A
583	C	protein coding	ND2	679	0	0	#N/A
584	T	protein coding	ND2	683	0	0	#N/A
585	A	protein coding	ND2	683	0	0	#N/A
586	A	protein coding	ND2	673	0	0	#N/A
587	T	protein coding	ND2	670	0	0	#N/A
588	A	protein coding	ND2	669	0	0	#N/A
589	T	protein coding	ND2	666	0	0	#N/A
590	A	protein coding	ND2	657	0	0	#N/A
591	A	protein coding	ND2	650	0	0	#N/A
592	T	protein coding	ND2	647	0	0	#N/A
593	A	protein coding	ND2	645	0	0	#N/A
594	G	protein coding	ND2	641	0	0	#N/A
595	A	protein coding	ND2	639	0	0	#N/A
596	A	protein coding	ND2	630	0	0	#N/A
597	G	protein coding	ND2	630	0	0	#N/A
598	G	protein coding	ND2	628	0	0	#N/A
599	T	protein coding	ND2	622	0	0	#N/A
600	T	protein coding	ND2	616	0	0	#N/A
601	T	protein coding	ND2	615	0	0	#N/A
602	A	protein coding	ND2	613	0	0	#N/A
603	A	protein coding	ND2	601	0	0	#N/A
604	C	protein coding	ND2	604	0	0	#N/A
605	A	protein coding	ND2	598	0	0	#N/A
606	T	protein coding	ND2	598	0	0	#N/A
607	G	protein coding	ND2	598	0	0	#N/A
608	A	protein coding	ND2	593	0	0	#N/A
609	A	protein coding	ND2	590	0	0	#N/A
610	T	protein coding	ND2	586	0	0	#N/A
611	A	protein coding	ND2	584	0	0	#N/A
612	A	protein coding	ND2	579	0	0	#N/A
613	A	protein coding	ND2	575	0	0	#N/A
614	T	protein coding	ND2	566	0	0	#N/A
615	G	protein coding	ND2	562	0	0	#N/A
616	C	protein coding	ND2	555	0	0	#N/A
617	T	protein coding	ND2	553	0	0	#N/A
618	T	protein coding	ND2	557	0	0	#N/A
619	T	protein coding	ND2	552	0	0	#N/A
620	A	protein coding	ND2	555	0	0	#N/A
621	A	protein coding	ND2	547	0	0	#N/A
622	T	protein coding	ND2	550	0	0	#N/A
623	A	protein coding	ND2	546	0	0	#N/A
624	T	protein coding	ND2	549	0	0	#N/A
625	T	protein coding	ND2	542	0	0	#N/A
626	A	protein coding	ND2	539	0	0	#N/A
627	A	protein coding	ND2	535	0	0	#N/A
628	T	protein coding	ND2	537	0	0	#N/A
629	A	protein coding	ND2	532	0	0	#N/A
630	A	protein coding	ND2	523	0	0	#N/A
631	C	protein coding	ND2	519	0	0	#N/A
632	T	protein coding	ND2	522	0	0	#N/A
633	T	protein coding	ND2	517	0	0	#N/A
634	G	protein coding	ND2	511	0	0	#N/A
635	A	protein coding	ND2	506	0	0	#N/A
636	C	protein coding	ND2	502	0	0	#N/A
637	A	protein coding	ND2	501	0	0	#N/A
638	A	protein coding	ND2	499	0	0	#N/A
639	A	protein coding	ND2	500	0	0	#N/A
640	A	protein coding	ND2	493	0	0	#N/A
641	A	protein coding	ND2	482	0	0	#N/A
642	A	protein coding	ND2	477	0	0	#N/A
643	T	protein coding	ND2	483	0	0	#N/A
644	T	protein coding	ND2	484	0	0	#N/A
645	G	protein coding	ND2	483	0	0	#N/A
646	C	protein coding	ND2	481	0	0	#N/A
647	A	protein coding	ND2	471	0	0	#N/A
648	C	protein coding	ND2	478	0	0	#N/A
649	C	protein coding	ND2	477	0	0	#N/A
650	T	protein coding	ND2	478	0	0	#N/A
651	T	protein coding	ND2	474	0	0	#N/A
652	T	protein coding	ND2	476	0	0	#N/A
653	A	protein coding	ND2	477	0	0	#N/A
654	A	protein coding	ND2	471	0	0	#N/A
655	T	protein coding	ND2	469	0	0	#N/A
656	A	protein coding	ND2	465	0	0	#N/A
657	T	protein coding	ND2	461	0	0	#N/A
658	T	protein coding	ND2	460	0	0	#N/A
659	A	protein coding	ND2	461	0	0	#N/A
660	A	protein coding	ND2	454	0	0	#N/A
661	T	protein coding	ND2	449	0	0	#N/A
662	T	protein coding	ND2	446	0	0	#N/A
663	T	protein coding	ND2	444	0	0	#N/A
664	C	protein coding	ND2	441	0	0	#N/A
665	T	protein coding	ND2	441	0	0	#N/A
666	T	protein coding	ND2	440	0	0	#N/A
667	A	protein coding	ND2	432	0	0	#N/A
668	T	protein coding	ND2	431	0	0	#N/A
669	C	protein coding	ND2	433	0	0	#N/A
670	T	protein coding	ND2	432	0	0	#N/A
671	T	protein coding	ND2	432	C	0.00231481	0
672	A	protein coding	ND2	432	0	0	#N/A
673	A	protein coding	ND2	430	0	0	#N/A
674	T	protein coding	ND2	429	0	0	#N/A
675	A	protein coding	ND2	427	0	0	#N/A
676	T	protein coding	ND2	425	0	0	#N/A
677	T	protein coding	ND2	423	0	0	#N/A
678	A	protein coding	ND2	420	0	0	#N/A
679	A	protein coding	ND2	418	0	0	#N/A
680	A	protein coding	ND2	413	0	0	#N/A
681	T	protein coding	ND2	408	0	0	#N/A
682	A	protein coding	ND2	409	0	0	#N/A
683	T	protein coding	ND2	410	0	0	#N/A
684	T	protein coding	ND2	406	0	0	#N/A
685	T	protein coding	ND2	403	0	0	#N/A
686	A	protein coding	ND2	403	0	0	#N/A
687	T	protein coding	ND2	401	0	0	#N/A
688	T	protein coding	ND2	404	0	0	#N/A
689	A	protein coding	ND2	400	0	0	#N/A
690	T	protein coding	ND2	401	0	0	#N/A
691	T	protein coding	ND2	407	0	0	#N/A
692	A	protein coding	ND2	401	0	0	#N/A
693	A	protein coding	ND2	405	0	0	#N/A
694	T	protein coding	ND2	400	0	0	#N/A
695	T	protein coding	ND2	395	0	0	#N/A
696	A	protein coding	ND2	393	0	0	#N/A
697	G	protein coding	ND2	385	0	0	#N/A
698	A	protein coding	ND2	385	0	0	#N/A
699	G	protein coding	ND2	385	0	0	#N/A
700	T	protein coding	ND2	382	0	0	#N/A
701	A	protein coding	ND2	379	0	0	#N/A
702	A	protein coding	ND2	379	0	0	#N/A
703	T	protein coding	ND2	383	0	0	#N/A
704	T	protein coding	ND2	376	0	0	#N/A
705	T	protein coding	ND2	377	0	0	#N/A
706	T	protein coding	ND2	379	0	0	#N/A
707	A	protein coding	ND2	387	0	0	#N/A
708	T	protein coding	ND2	384	0	0	#N/A
709	C	protein coding	ND2	378	0	0	#N/A
710	A	protein coding	ND2	383	G	0.00261097	0
711	G	protein coding	ND2	382	0	0	#N/A
712	T	protein coding	ND2	380	0	0	#N/A
713	T	protein coding	ND2	383	0	0	#N/A
714	A	protein coding	ND2	379	0	0	#N/A
715	T	protein coding	ND2	377	0	0	#N/A
716	T	protein coding	ND2	379	0	0	#N/A
717	A	protein coding	ND2	374	0	0	#N/A
718	T	protein coding	ND2	377	0	0	#N/A
719	T	protein coding	ND2	375	0	0	#N/A
720	G	protein coding	ND2	367	0	0	#N/A
721	G	protein coding	ND2	368	0	0	#N/A
722	A	protein coding	ND2	363	0	0	#N/A
723	G	protein coding	ND2	361	0	0	#N/A
724	C	protein coding	ND2	360	0	0	#N/A
725	T	protein coding	ND2	368	0	0	#N/A
726	A	protein coding	ND2	366	0	0	#N/A
727	T	protein coding	ND2	371	0	0	#N/A
728	T	protein coding	ND2	373	0	0	#N/A
729	G	protein coding	ND2	371	0	0	#N/A
730	G	protein coding	ND2	368	0	0	#N/A
731	A	protein coding	ND2	364	0	0	#N/A
732	G	protein coding	ND2	360	0	0	#N/A
733	G	protein coding	ND2	355	0	0	#N/A
734	A	protein coding	ND2	354	0	0	#N/A
735	T	protein coding	ND2	365	C	0.00273973	0
736	T	protein coding	ND2	373	0	0	#N/A
737	A	protein coding	ND2	373	0	0	#N/A
738	A	protein coding	ND2	375	0	0	#N/A
739	A	protein coding	ND2	368	0	0	#N/A
740	T	protein coding	ND2	344	0	0	#N/A
741	C	protein coding	ND2	338	0	0	#N/A
742	A	protein coding	ND2	364	0	0	#N/A
743	A	protein coding	ND2	363	0	0	#N/A
744	A	protein coding	ND2	354	0	0	#N/A
745	C	protein coding	ND2	335	0	0	#N/A
746	T	protein coding	ND2	355	0	0	#N/A
747	T	protein coding	ND2	359	0	0	#N/A
748	C	protein coding	ND2	322	0	0	#N/A
749	T	protein coding	ND2	351	0	0	#N/A
750	T	protein coding	ND2	355	0	0	#N/A
751	T	protein coding	ND2	360	0	0	#N/A
752	A	protein coding	ND2	327	0	0	#N/A
753	C	protein coding	ND2	328	0	0	#N/A
754	G	protein coding	ND2	326	0	0	#N/A
755	A	protein coding	ND2	359	0	0	#N/A
756	A	protein coding	ND2	359	0	0	#N/A
757	A	protein coding	ND2	358	0	0	#N/A
758	A	protein coding	ND2	357	0	0	#N/A
759	T	protein coding	ND2	350	0	0	#N/A
760	T	protein coding	ND2	351	0	0	#N/A
761	A	protein coding	ND2	351	0	0	#N/A
762	A	protein coding	ND2	352	0	0	#N/A
763	T	protein coding	ND2	310	0	0	#N/A
764	A	protein coding	ND2	308	0	0	#N/A
765	G	protein coding	ND2	298	0	0	#N/A
766	C	protein coding	ND2	304	0	0	#N/A
767	A	protein coding	ND2	306	0	0	#N/A
768	T	protein coding	ND2	346	0	0	#N/A
769	T	protein coding	ND2	346	0	0	#N/A
770	T	protein coding	ND2	345	0	0	#N/A
771	T	protein coding	ND2	339	0	0	#N/A
772	C	protein coding	ND2	279	0	0	#N/A
773	T	protein coding	ND2	325	0	0	#N/A
774	T	protein coding	ND2	327	0	0	#N/A
775	C	protein coding	ND2	272	0	0	#N/A
776	A	protein coding	ND2	331	0	0	#N/A
777	A	protein coding	ND2	322	0	0	#N/A
778	T	protein coding	ND2	323	0	0	#N/A
779	T	protein coding	ND2	322	0	0	#N/A
780	A	protein coding	ND2	321	0	0	#N/A
781	A	protein coding	ND2	319	0	0	#N/A
782	T	protein coding	ND2	270	0	0	#N/A
783	C	protein coding	ND2	262	0	0	#N/A
784	A	protein coding	ND2	267	0	0	#N/A
785	T	protein coding	ND2	323	0	0	#N/A
786	T	protein coding	ND2	325	0	0	#N/A
787	T	protein coding	ND2	326	0	0	#N/A
788	A	protein coding	ND2	262	0	0	#N/A
789	G	protein coding	ND2	297	0	0	#N/A
790	G	protein coding	ND2	313	0	0	#N/A
791	G	protein coding	ND2	306	0	0	#N/A
792	T	protein coding	ND2	240	0	0	#N/A
793	G	protein coding	ND2	243	0	0	#N/A
794	A	protein coding	ND2	302	0	0	#N/A
795	A	protein coding	ND2	306	0	0	#N/A
796	T	protein coding	ND2	259	0	0	#N/A
797	A	protein coding	ND2	243	0	0	#N/A
798	T	protein coding	ND2	302	0	0	#N/A
799	T	protein coding	ND2	303	0	0	#N/A
800	A	protein coding	ND2	295	0	0	#N/A
801	A	protein coding	ND2	292	0	0	#N/A
802	G	protein coding	ND2	218	0	0	#N/A
803	A	protein coding	ND2	221	0	0	#N/A
804	T	protein coding	ND2	242	0	0	#N/A
805	C	protein coding	ND2	215	0	0	#N/A
806	T	protein coding	ND2	282	0	0	#N/A
807	T	protein coding	ND2	292	0	0	#N/A
808	T	protein coding	ND2	287	0	0	#N/A
809	A	protein coding	ND2	284	0	0	#N/A
810	A	protein coding	ND2	287	0	0	#N/A
811	T	protein coding	ND2	203	0	0	#N/A
812	A	protein coding	ND2	281	0	0	#N/A
813	A	protein coding	ND2	271	0	0	#N/A
814	T	protein coding	ND2	271	0	0	#N/A
815	T	protein coding	ND2	270	0	0	#N/A
816	A	protein coding	ND2	201	0	0	#N/A
817	G	protein coding	ND2	188	0	0	#N/A
818	A	protein coding	ND2	194	0	0	#N/A
819	G	protein coding	ND2	180	0	0	#N/A
820	A	protein coding	ND2	258	0	0	#N/A
821	A	protein coding	ND2	257	0	0	#N/A
822	T	protein coding	ND2	186	0	0	#N/A
823	C	protein coding	ND2	175	0	0	#N/A
824	A	protein coding	ND2	265	0	0	#N/A
825	A	protein coding	ND2	267	0	0	#N/A
826	T	protein coding	ND2	270	0	0	#N/A
827	T	protein coding	ND2	275	0	0	#N/A
828	T	protein coding	ND2	270	0	0	#N/A
829	G	protein coding	ND2	158	0	0	#N/A
830	A	protein coding	ND2	163	0	0	#N/A
831	T	protein coding	ND2	262	0	0	#N/A
832	T	protein coding	ND2	256	0	0	#N/A
833	A	protein coding	ND2	264	0	0	#N/A
834	A	protein coding	ND2	253	0	0	#N/A
835	T	protein coding	ND2	282	0	0	#N/A
836	T	protein coding	ND2	297	0	0	#N/A
837	T	protein coding	ND2	283	0	0	#N/A
838	A	protein coding	ND2	173	0	0	#N/A
839	T	protein coding	ND2	300	0	0	#N/A
840	T	protein coding	ND2	347	0	0	#N/A
841	T	protein coding	ND2	353	0	0	#N/A
842	T	protein coding	ND2	355	0	0	#N/A
843	T	protein coding	ND2	358	0	0	#N/A
844	T	protein coding	ND2	351	0	0	#N/A
845	T	protein coding	ND2	356	0	0	#N/A
846	T	protein coding	ND2	352	0	0	#N/A
847	T	protein coding	ND2	353	0	0	#N/A
848	T	protein coding	ND2	348	0	0	#N/A
849	T	protein coding	ND2	317	0	0	#N/A
850	A	protein coding	ND2	235	0	0	#N/A
851	T	protein coding	ND2	278	0	0	#N/A
852	T	protein coding	ND2	277	0	0	#N/A
853	C	protein coding	ND2	212	0	0	#N/A
854	A	protein coding	ND2	247	0	0	#N/A
855	T	protein coding	ND2	259	0	0	#N/A
856	T	protein coding	ND2	278	0	0	#N/A
857	T	protein coding	ND2	277	0	0	#N/A
858	T	protein coding	ND2	272	0	0	#N/A
859	T	protein coding	ND2	269	0	0	#N/A
860	A	protein coding	ND2	232	0	0	#N/A
861	T	protein coding	ND2	234	0	0	#N/A
862	C	protein coding	ND2	220	0	0	#N/A
863	A	protein coding	ND2	241	0	0	#N/A
864	T	protein coding	ND2	256	0	0	#N/A
865	T	protein coding	ND2	268	0	0	#N/A
866	T	protein coding	ND2	272	0	0	#N/A
867	G	protein coding	ND2	222	0	0	#N/A
868	T	protein coding	ND2	255	0	0	#N/A
869	A	protein coding	ND2	241	0	0	#N/A
870	T	protein coding	ND2	267	0	0	#N/A
871	T	protein coding	ND2	274	0	0	#N/A
872	A	protein coding	ND2	268	0	0	#N/A
873	A	protein coding	ND2	280	0	0	#N/A
874	C	protein coding	ND2	235	0	0	#N/A
875	A	protein coding	ND2	270	0	0	#N/A
876	T	protein coding	ND2	275	0	0	#N/A
877	T	protein coding	ND2	288	0	0	#N/A
878	T	protein coding	ND2	284	0	0	#N/A
879	A	protein coding	ND2	258	0	0	#N/A
880	T	protein coding	ND2	273	0	0	#N/A
881	A	protein coding	ND2	256	0	0	#N/A
882	T	protein coding	ND2	287	0	0	#N/A
883	T	protein coding	ND2	294	0	0	#N/A
884	T	protein coding	ND2	285	0	0	#N/A
885	A	protein coding	ND2	280	0	0	#N/A
886	A	protein coding	ND2	283	0	0	#N/A
887	T	protein coding	ND2	268	0	0	#N/A
888	A	protein coding	ND2	263	0	0	#N/A
889	T	protein coding	ND2	298	0	0	#N/A
890	T	protein coding	ND2	306	0	0	#N/A
891	T	protein coding	ND2	308	0	0	#N/A
892	T	protein coding	ND2	307	0	0	#N/A
893	T	protein coding	ND2	297	0	0	#N/A
894	A	protein coding	ND2	291	0	0	#N/A
895	A	protein coding	ND2	304	0	0	#N/A
896	A	protein coding	ND2	299	0	0	#N/A
897	T	protein coding	ND2	294	0	0	#N/A
898	T	protein coding	ND2	308	0	0	#N/A
899	A	protein coding	ND2	275	0	0	#N/A
900	T	protein coding	ND2	306	0	0	#N/A
901	T	protein coding	ND2	315	0	0	#N/A
902	T	protein coding	ND2	306	0	0	#N/A
903	C	protein coding	ND2	262	0	0	#N/A
904	A	protein coding	ND2	297	0	0	#N/A
905	T	protein coding	ND2	316	0	0	#N/A
906	T	protein coding	ND2	327	0	0	#N/A
907	T	protein coding	ND2	318	0	0	#N/A
908	A	protein coding	ND2	313	0	0	#N/A
909	A	protein coding	ND2	322	0	0	#N/A
910	A	protein coding	ND2	320	0	0	#N/A
911	T	protein coding	ND2	307	0	0	#N/A
912	C	protein coding	ND2	287	0	0	#N/A
913	A	protein coding	ND2	334	0	0	#N/A
914	A	protein coding	ND2	322	0	0	#N/A
915	T	protein coding	ND2	331	0	0	#N/A
916	T	protein coding	ND2	336	0	0	#N/A
917	A	protein coding	ND2	315	0	0	#N/A
918	T	protein coding	ND2	341	0	0	#N/A
919	T	protein coding	ND2	346	0	0	#N/A
920	T	protein coding	ND2	349	0	0	#N/A
921	T	protein coding	ND2	347	0	0	#N/A
922	C	protein coding	ND2	304	0	0	#N/A
923	T	protein coding	ND2	350	0	0	#N/A
924	T	protein coding	ND2	354	0	0	#N/A
925	G	protein coding	ND2	313	0	0	#N/A
926	A	protein coding	ND2	340	0	0	#N/A
927	T	protein coding	ND2	356	0	0	#N/A
928	T	protein coding	ND2	357	0	0	#N/A
929	T	protein coding	ND2	355	0	0	#N/A
930	G	protein coding	ND2	314	T	0.00318471	0.327
931	T	protein coding	ND2	354	0	0	#N/A
932	T	protein coding	ND2	358	0	0	#N/A
933	A	protein coding	ND2	350	0	0	#N/A
934	A	protein coding	ND2	359	0	0	#N/A
935	T	protein coding	ND2	355	0	0	#N/A
936	A	protein coding	ND2	357	0	0	#N/A
937	G	protein coding	ND2	341	0	0	#N/A
938	A	protein coding	ND2	364	0	0	#N/A
939	A	protein coding	ND2	370	0	0	#N/A
940	A	protein coding	ND2	372	0	0	#N/A
941	A	protein coding	ND2	368	0	0	#N/A
942	A	protein coding	ND2	361	0	0	#N/A
943	T	protein coding	ND2	365	0	0	#N/A
944	T	protein coding	ND2	369	0	0	#N/A
945	T	protein coding	ND2	369	0	0	#N/A
946	T	protein coding	ND2	377	0	0	#N/A
947	G	protein coding	ND2	348	0	0	#N/A
948	A	protein coding	ND2	368	0	0	#N/A
949	A	protein coding	ND2	376	0	0	#N/A
950	A	protein coding	ND2	373	0	0	#N/A
951	T	protein coding	ND2	369	0	0	#N/A
952	T	protein coding	ND2	375	0	0	#N/A
953	T	protein coding	ND2	369	0	0	#N/A
954	A	protein coding	ND2	363	0	0	#N/A
955	C	protein coding	ND2	353	A	0.00283286	0.721
956	A	protein coding	ND2	358	0	0	#N/A
957	T	protein coding	ND2	364	0	0	#N/A
958	T	protein coding	ND2	370	0	0	#N/A
959	A	protein coding	ND2	364	0	0	#N/A
960	T	protein coding	ND2	369	0	0	#N/A
961	T	protein coding	ND2	375	0	0	#N/A
962	T	protein coding	ND2	370	0	0	#N/A
963	A	protein coding	ND2	367	0	0	#N/A
964	T	protein coding	ND2	369	0	0	#N/A
965	A	protein coding	ND2	365	0	0	#N/A
966	A	protein coding	ND2	368	0	0	#N/A
967	A	protein coding	ND2	365	0	0	#N/A
968	T	protein coding	ND2	362	0	0	#N/A
969	T	protein coding	ND2	366	0	0	#N/A
970	T	protein coding	ND2	370	0	0	#N/A
971	T	protein coding	ND2	367	0	0	#N/A
972	T	protein coding	ND2	371	0	0	#N/A
973	T	protein coding	ND2	374	0	0	#N/A
974	A	protein coding	ND2	382	0	0	#N/A
975	T	protein coding	ND2	382	0	0	#N/A
976	C	protein coding	ND2	381	0	0	#N/A
977	A	protein coding	ND2	380	0	0	#N/A
978	T	protein coding	ND2	384	0	0	#N/A
979	T	protein coding	ND2	383	0	0	#N/A
980	A	protein coding	ND2	384	0	0	#N/A
981	G	protein coding	ND2	381	0	0	#N/A
982	G	protein coding	ND2	364	0	0	#N/A
983	A	protein coding	ND2	381	0	0	#N/A
984	G	protein coding	ND2	371	0	0	#N/A
985	G	protein coding	ND2	375	0	0	#N/A
986	A	protein coding	ND2	379	0	0	#N/A
987	T	protein coding	ND2	375	0	0	#N/A
988	T	protein coding	ND2	380	0	0	#N/A
989	A	protein coding	ND2	379	0	0	#N/A
990	C	protein coding	ND2	380	0	0	#N/A
991	C	protein coding	ND2	366	0	0	#N/A
992	T	protein coding	ND2	382	0	0	#N/A
993	C	protein coding	ND2	370	0	0	#N/A
994	C	protein coding	ND2	373	0	0	#N/A
995	A	protein coding	ND2	380	0	0	#N/A
996	T	protein coding	ND2	376	0	0	#N/A
997	T	protein coding	ND2	381	0	0	#N/A
998	T	protein coding	ND2	382	0	0	#N/A
999	T	protein coding	ND2	382	0	0	#N/A
1000	T	protein coding	ND2	381	0	0	#N/A
1001	A	protein coding	ND2	385	0	0	#N/A
1002	G	protein coding	ND2	380	0	0	#N/A
1003	G	protein coding	ND2	381	0	0	#N/A
1004	A	protein coding	ND2	387	0	0	#N/A
1005	T	protein coding	ND2	382	0	0	#N/A
1006	T	protein coding	ND2	384	0	0	#N/A
1007	T	protein coding	ND2	390	0	0	#N/A
1008	T	protein coding	ND2	393	0	0	#N/A
1009	T	protein coding	ND2	388	0	0	#N/A
1010	A	protein coding	ND2	392	0	0	#N/A
1011	C	protein coding	ND2	388	0	0	#N/A
1012	C	protein coding	ND2	384	0	0	#N/A
1013	A	protein coding	ND2	396	0	0	#N/A
1014	A	protein coding	ND2	392	0	0	#N/A
1015	A	protein coding	ND2	392	0	0	#N/A
1016	A	protein coding	ND2	390	0	0	#N/A
1017	T	protein coding	ND2	393	0	0	#N/A
1018	G	protein coding	ND2	391	0	0	#N/A
1019	A	protein coding	ND2	391	0	0	#N/A
1020	C	protein coding	ND2	386	0	0	#N/A
1021	T	protein coding	ND2	393	0	0	#N/A
1022	T	protein coding	ND2	394	0	0	#N/A
1023	G	protein coding	ND2	382	0	0	#N/A
1024	T	protein coding	ND2	387	0	0	#N/A
1025	A	protein coding	ND2	384	0	0	#N/A
1026	A	protein coding	ND2	385	0	0	#N/A
1027	T	protein coding	ND2	376	0	0	#N/A
1028	T	protein coding	ND2	378	0	0	#N/A
1029	C	protein coding	ND2	374	0	0	#N/A
1030	A	protein coding	ND2	374	0	0	#N/A
1031	A	protein coding	ND2	379	0	0	#N/A
1032	C	protein coding	ND2	375	0	0	#N/A
1033	A	protein coding	ND2	377	0	0	#N/A
1034	A	protein coding	ND2	379	0	0	#N/A
1035	T	protein coding	ND2	374	0	0	#N/A
1036	T	protein coding	ND2	376	0	0	#N/A
1037	A	protein coding	ND2	378	0	0	#N/A
1038	A	protein coding	ND2	376	0	0	#N/A
1039	C	protein coding	ND2	378	0	0	#N/A
1040	A	protein coding	ND2	376	0	0	#N/A
1041	T	protein coding	ND2	377	0	0	#N/A
1042	T	protein coding	ND2	379	0	0	#N/A
1043	A	protein coding	ND2	381	0	0	#N/A
1044	T	protein coding	ND2	376	0	0	#N/A
1045	G	protein coding	ND2	375	0	0	#N/A
1046	T	protein coding	ND2	370	0	0	#N/A
1047	A	protein coding	ND2	375	0	0	#N/A
1048	A	protein coding	ND2	376	0	0	#N/A
1049	T	protein coding	ND2	381	0	0	#N/A
1050	C	protein coding	ND2	374	0	0	#N/A
1051	A	protein coding	ND2	381	0	0	#N/A
1052	A	protein coding	ND2	376	0	0	#N/A
1053	T	protein coding	ND2	374	0	0	#N/A
1054	A	protein coding	ND2	377	0	0	#N/A
1055	T	protein coding	ND2	372	0	0	#N/A
1056	T	protein coding	ND2	369	0	0	#N/A
1057	T	protein coding	ND2	365	0	0	#N/A
1058	T	protein coding	ND2	371	0	0	#N/A
1059	A	protein coding	ND2	369	0	0	#N/A
1060	T	protein coding	ND2	372	0	0	#N/A
1061	A	protein coding	ND2	371	0	0	#N/A
1062	T	protein coding	ND2	374	0	0	#N/A
1063	T	protein coding	ND2	375	0	0	#N/A
1064	A	protein coding	ND2	378	0	0	#N/A
1065	A	protein coding	ND2	378	0	0	#N/A
1066	C	protein coding	ND2	378	0	0	#N/A
1067	A	protein coding	ND2	375	0	0	#N/A
1068	C	protein coding	ND2	374	0	0	#N/A
1069	T	protein coding	ND2	379	0	0	#N/A
1070	T	protein coding	ND2	378	0	0	#N/A
1071	A	protein coding	ND2	379	0	0	#N/A
1072	T	protein coding	ND2	377	0	0	#N/A
1073	A	protein coding	ND2	379	0	0	#N/A
1074	A	protein coding	ND2	379	0	0	#N/A
1075	T	protein coding	ND2	379	0	0	#N/A
1076	A	protein coding	ND2	381	0	0	#N/A
1077	A	protein coding	ND2	376	G	1	0.383
1078	T	protein coding	ND2	379	0	0	#N/A
1079	A	protein coding	ND2	383	0	0	#N/A
1080	T	protein coding	ND2	383	0	0	#N/A
1081	C	protein coding	ND2	376	0	0	#N/A
1082	A	protein coding	ND2	382	0	0	#N/A
1083	A	protein coding	ND2	384	0	0	#N/A
1084	C	protein coding	ND2	376	0	0	#N/A
1085	T	protein coding	ND2	390	0	0	#N/A
1086	T	protein coding	ND2	393	0	0	#N/A
1087	T	protein coding	ND2	391	0	0	#N/A
1088	A	protein coding	ND2	394	0	0	#N/A
1089	A	protein coding	ND2	394	0	0	#N/A
1090	T	protein coding	ND2	392	0	0	#N/A
1091	T	protein coding	ND2	394	0	0	#N/A
1092	A	protein coding	ND2	390	0	0	#N/A
1093	C	protein coding	ND2	379	0	0	#N/A
1094	A	protein coding	ND2	381	0	0	#N/A
1095	T	protein coding	ND2	378	0	0	#N/A
1096	T	protein coding	ND2	382	0	0	#N/A
1097	A	protein coding	ND2	382	0	0	#N/A
1098	T	protein coding	ND2	382	0	0	#N/A
1099	T	protein coding	ND2	381	0	0	#N/A
1100	T	protein coding	ND2	382	0	0	#N/A
1101	T	protein coding	ND2	387	0	0	#N/A
1102	T	protein coding	ND2	386	0	0	#N/A
1103	T	protein coding	ND2	389	0	0	#N/A
1104	T	protein coding	ND2	393	0	0	#N/A
1105	A	protein coding	ND2	392	0	0	#N/A
1106	T	protein coding	ND2	393	0	0	#N/A
1107	T	protein coding	ND2	389	0	0	#N/A
1108	T	protein coding	ND2	391	0	0	#N/A
1109	A	protein coding	ND2	388	0	0	#N/A
1110	C	protein coding	ND2	376	0	0	#N/A
1111	G	protein coding	ND2	388	0	0	#N/A
1112	A	protein coding	ND2	399	0	0	#N/A
1113	A	protein coding	ND2	397	0	0	#N/A
1114	T	protein coding	ND2	398	0	0	#N/A
1115	T	protein coding	ND2	400	0	0	#N/A
1116	T	protein coding	ND2	398	0	0	#N/A
1117	G	protein coding	ND2	396	0	0	#N/A
1118	T	protein coding	ND2	395	0	0	#N/A
1119	T	protein coding	ND2	401	0	0	#N/A
1120	A	protein coding	ND2	397	0	0	#N/A
1121	T	protein coding	ND2	396	0	0	#N/A
1122	T	protein coding	ND2	395	0	0	#N/A
1123	C	protein coding	ND2	383	0	0	#N/A
1124	C	protein coding	ND2	390	0	0	#N/A
1125	G	protein coding	ND2	382	0	0	#N/A
1126	C	protein coding	ND2	384	0	0	#N/A
1127	T	protein coding	ND2	394	0	0	#N/A
1128	T	protein coding	ND2	398	0	0	#N/A
1129	T	protein coding	ND2	400	0	0	#N/A
1130	T	protein coding	ND2	402	0	0	#N/A
1131	A	protein coding	ND2	406	0	0	#N/A
1132	T	protein coding	ND2	403	0	0	#N/A
1133	A	protein coding	ND2	400	0	0	#N/A
1134	A	protein coding	ND2	401	0	0	#N/A
1135	T	protein coding	ND2	401	0	0	#N/A
1136	A	protein coding	ND2	404	0	0	#N/A
1137	A	protein coding	ND2	403	0	0	#N/A
1138	A	protein coding	ND2	401	0	0	#N/A
1139	T	protein coding	ND2	400	0	0	#N/A
1140	T	protein coding	ND2	400	0	0	#N/A
1141	A	protein coding	ND2	401	0	0	#N/A
1142	T	protein coding	ND2	405	0	0	#N/A
1143	T	protein coding	ND2	410	0	0	#N/A
1144	T	protein coding	ND2	412	0	0	#N/A
1145	T	protein coding	ND2	415	0	0	#N/A
1146	G	protein coding	ND2	405	0	0	#N/A
1147	A	protein coding	ND2	415	0	0	#N/A
1148	A	protein coding	ND2	415	0	0	#N/A
1149	A	protein coding	ND2	414	0	0	#N/A
1150	A	protein coding	ND2	412	0	0	#N/A
1151	T	protein coding	ND2	411	0	0	#N/A
1152	A	protein coding	ND2	411	0	0	#N/A
1153	A	protein coding	ND2	410	0	0	#N/A
1154	C	protein coding	ND2	404	0	0	#N/A
1155	T	protein coding	ND2	418	0	0	#N/A
1156	G	protein coding	ND2	405	0	0	#N/A
1157	A	protein coding	ND2	415	0	0	#N/A
1158	A	protein coding	ND2	419	0	0	#N/A
1159	T	protein coding	ND2	417	0	0	#N/A
1160	C	protein coding	ND2	407	0	0	#N/A
1161	A	protein coding	ND2	414	0	0	#N/A
1162	T	protein coding	ND2	415	0	0	#N/A
1163	A	protein coding	ND2	413	0	0	#N/A
1164	A	protein coding	ND2	415	0	0	#N/A
1165	A	protein coding	ND2	419	0	0	#N/A
1166	G	protein coding	ND2	410	0	0	#N/A
1167	A	protein coding	ND2	419	0	0	#N/A
1168	T	protein coding	ND2	417	0	0	#N/A
1169	A	protein coding	ND2	421	0	0	#N/A
1170	A	protein coding	ND2	423	0	0	#N/A
1171	A	protein coding	ND2	425	0	0	#N/A
1172	T	protein coding	ND2	424	0	0	#N/A
1173	A	protein coding	ND2	425	0	0	#N/A
1174	T	protein coding	ND2	430	0	0	#N/A
1175	A	protein coding	ND2	430	0	0	#N/A
1176	A	protein coding	ND2	429	0	0	#N/A
1177	A	protein coding	ND2	429	0	0	#N/A
1178	T	protein coding	ND2	436	0	0	#N/A
1179	A	protein coding	ND2	438	0	0	#N/A
1180	G	protein coding	ND2	427	0	0	#N/A
1181	T	protein coding	ND2	429	0	0	#N/A
1182	A	protein coding	ND2	430	0	0	#N/A
1183	T	protein coding	ND2	430	0	0	#N/A
1184	T	protein coding	ND2	428	0	0	#N/A
1185	A	protein coding	ND2	429	0	0	#N/A
1186	A	protein coding	ND2	429	0	0	#N/A
1187	T	protein coding	ND2	431	0	0	#N/A
1188	T	protein coding	ND2	436	0	0	#N/A
1189	A	protein coding	ND2	433	0	0	#N/A
1190	T	protein coding	ND2	435	0	0	#N/A
1191	A	protein coding	ND2	440	0	0	#N/A
1192	A	protein coding	ND2	441	0	0	#N/A
1193	T	protein coding	ND2	438	0	0	#N/A
1194	A	protein coding	ND2	442	0	0	#N/A
1195	T	protein coding	ND2	442	0	0	#N/A
1196	A	protein coding	ND2	448	0	0	#N/A
1197	T	protein coding	ND2	446	0	0	#N/A
1198	A	protein coding	ND2	449	0	0	#N/A
1199	T	protein coding	ND2	445	0	0	#N/A
1200	A	protein coding	ND2	446	0	0	#N/A
1201	T	protein coding	ND2	444	0	0	#N/A
1202	A	protein coding	ND2	449	0	0	#N/A
1203	A	protein coding	ND2	447	0	0	#N/A
1204	T	protein coding	ND2	444	0	0	#N/A
1205	T	protein coding	ND2	444	0	0	#N/A
1206	A	protein coding	ND2	444	0	0	#N/A
1207	T	protein coding	ND2	445	0	0	#N/A
1208	A	protein coding	ND2	441	0	0	#N/A
1209	A	protein coding	ND2	434	0	0	#N/A
1210	C	protein coding	ND2	436	0	0	#N/A
1211	T	protein coding	ND2	443	0	0	#N/A
1212	T	protein coding	ND2	450	0	0	#N/A
1213	T	protein coding	ND2	452	0	0	#N/A
1214	T	protein coding	ND2	450	0	0	#N/A
1215	T	protein coding	ND2	454	0	0	#N/A
1216	T	protein coding	ND2	454	0	0	#N/A
1217	T	protein coding	ND2	456	0	0	#N/A
1218	T	protein coding	ND2	455	0	0	#N/A
1219	C	protein coding	ND2	448	0	0	#N/A
1220	A	protein coding	ND2	455	0	0	#N/A
1221	A	protein coding	ND2	453	0	0	#N/A
1222	T	protein coding	ND2	458	0	0	#N/A
1223	T	protein coding	ND2	458	0	0	#N/A
1224	T	protein coding	ND2	454	0	0	#N/A
1225	T	protein coding	ND2	453	0	0	#N/A
1226	T	protein coding	ND2	452	0	0	#N/A
1227	G	protein coding	ND2	448	0	0	#N/A
1228	G	protein coding	ND2	444	0	0	#N/A
1229	A	protein coding	ND2	445	0	0	#N/A
1230	T	protein coding	ND2	445	0	0	#N/A
1231	T	protein coding	ND2	445	0	0	#N/A
1232	A	protein coding	ND2	441	0	0	#N/A
1233	T	protein coding	ND2	442	0	0	#N/A
1234	T	protein coding	ND2	447	0	0	#N/A
1235	T	protein coding	ND2	446	0	0	#N/A
1236	T	protein coding	ND2	451	0	0	#N/A
1237	T	protein coding	ND2	451	0	0	#N/A
1238	A	protein coding	ND2	451	0	0	#N/A
1239	A	protein coding	ND2	451	0	0	#N/A
1240	T	protein coding	ND2	457	0	0	#N/A
1241	T	protein coding	ND2	457	0	0	#N/A
1242	T	protein coding	ND2	461	0	0	#N/A
1243	C	protein coding	ND2	461	0	0	#N/A
1244	T	protein coding	ND2	459	0	0	#N/A
1245	T	protein coding	ND2	463	0	0	#N/A
1246	T	protein coding	ND2	464	0	0	#N/A
1247	A	protein coding	ND2	468	0	0	#N/A
1248	T	protein coding	ND2	469	0	0	#N/A
1249	T	protein coding	ND2	471	0	0	#N/A
1250	T	protein coding	ND2	471	0	0	#N/A
1251	T	protein coding	ND2	471	0	0	#N/A
1252	A	protein coding	ND2	472	0	0	#N/A
1253	T	protein coding	ND2	479	0	0	#N/A
1254	T	protein coding	ND2	481	0	0	#N/A
1255	T	protein coding	ND2	481	0	0	#N/A
1256	T	protein coding	ND2	481	0	0	#N/A
1257	A	protein coding	ND2	480	0	0	#N/A
1258	T	protein coding	ND2	487	0	0	#N/A
1259	A	protein coding	ND2	486	0	0	#N/A
1260	T	protein coding	ND2	485	0	0	#N/A
1261	T	protein coding	ND2	485	0	0	#N/A
1262	T	protein coding	ND2	483	0	0	#N/A
1263	T	protein coding	ND2	486	0	0	#N/A
1264	A	tRNA	Trp	486	0	0	#N/A
1265	A	tRNA	Trp	491	0	0	#N/A
1266	G	tRNA	Trp	491	0	0	#N/A
1267	G	tRNA	Trp	492	0	0	#N/A
1268	C	tRNA	Trp	497	0	0	#N/A
1269	T	tRNA	Trp	498	0	0	#N/A
1270	T	tRNA	Trp	503	0	0	#N/A
1271	T	tRNA	Trp	503	0	0	#N/A
1272	A	tRNA	Trp	511	0	0	#N/A
1273	A	tRNA	Trp	513	0	0	#N/A
1274	G	tRNA	Trp	522	0	0	#N/A
1275	T	tRNA	Trp	525	0	0	#N/A
1276	T	tRNA	Trp	525	0	0	#N/A
1277	A	tRNA	Trp	529	0	0	#N/A
1278	A	tRNA	Trp	527	0	0	#N/A
1279	T	tRNA	Trp	528	0	0	#N/A
1280	A	tRNA	Trp	531	0	0	#N/A
1281	A	tRNA	Trp	534	0	0	#N/A
1282	A	tRNA	Trp	530	0	0	#N/A
1283	A	tRNA	Trp	530	0	0	#N/A
1284	C	tRNA	Trp	535	0	0	#N/A
1285	T	tRNA	Trp	536	0	0	#N/A
1286	A	tRNA	Trp	545	0	0	#N/A
1287	A	tRNA	Trp	551	0	0	#N/A
1288	T	tRNA	Trp	554	0	0	#N/A
1289	A	tRNA	Trp	555	0	0	#N/A
1290	A	tRNA	Trp	547	0	0	#N/A
1291	C	tRNA	Trp	549	0	0	#N/A
1292	C	tRNA	Trp	551	0	0	#N/A
1293	T	tRNA	Trp	558	0	0	#N/A
1294	T	tRNA	Trp	554	0	0	#N/A
1295	C	tRNA	Trp	556	0	0	#N/A
1296	A	tRNA	Trp	563	0	0	#N/A
1297	A	tRNA	Trp	560	0	0	#N/A
1298	A	tRNA	Trp	561	0	0	#N/A
1299	G	tRNA	Trp	559	0	0	#N/A
1300	C	tRNA	Trp	556	0	0	#N/A
1301	T	tRNA	Trp	563	0	0	#N/A
1302	A	tRNA	Trp	561	0	0	#N/A
1303	T	tRNA	Trp	563	0	0	#N/A
1304	A	tRNA	Trp	562	0	0	#N/A
1305	A	tRNA	Trp	564	0	0	#N/A
1306	A	tRNA	Trp	561	0	0	#N/A
1307	T	tRNA	Trp	565	0	0	#N/A
1308	A	tRNA	Trp	563	0	0	#N/A
1309	A	tRNA	Trp	565	0	0	#N/A
1310	A	tRNA	Trp	568	0	0	#N/A
1311	G	tRNA	Trp	574	0	0	#N/A
1312	A	tRNA	Trp	578	0	0	#N/A
1313	A	tRNA	Trp	582	0	0	#N/A
1314	A	tRNA	Trp	578	0	0	#N/A
1315	T	tRNA	Trp	590	0	0	#N/A
1316	T	tRNA	Trp	592	0	0	#N/A
1317	T	tRNA	Trp	595	0	0	#N/A
1318	C	tRNA	Trp	594	0	0	#N/A
1319	T	tRNA	Trp	599	0	0	#N/A
1320	T	tRNA	Trp	596	0	0	#N/A
1321	T	tRNA	Trp	602	0	0	#N/A
1322	A	tRNA	Trp - Cys	603	0	0	#N/A
1323	A	tRNA	Trp - Cys	604	0	0	#N/A
1324	G	tRNA	Trp - Cys	608	0	0	#N/A
1325	C	tRNA	Trp - Cys	616	0	0	#N/A
1326	C	tRNA	Trp - Cys	610	0	0	#N/A
1327	T	tRNA	Trp - Cys	614	0	0	#N/A
1328	T	tRNA	Trp - Cys	616	0	0	#N/A
1329	A	tRNA	Trp - Cys	621	0	0	#N/A
1330	G	tRNA	Cys	620	0	0	#N/A
1331	T	tRNA	Cys	618	0	0	#N/A
1332	A	tRNA	Cys	620	0	0	#N/A
1333	A	tRNA	Cys	618	0	0	#N/A
1334	A	tRNA	Cys	618	0	0	#N/A
1335	A	tRNA	Cys	614	0	0	#N/A
1336	C	tRNA	Cys	620	0	0	#N/A
1337	T	tRNA	Cys	622	0	0	#N/A
1338	T	tRNA	Cys	617	0	0	#N/A
1339	A	tRNA	Cys	618	0	0	#N/A
1340	C	tRNA	Cys	625	0	0	#N/A
1341	T	tRNA	Cys	629	0	0	#N/A
1342	C	tRNA	Cys	628	0	0	#N/A
1343	C	tRNA	Cys	628	0	0	#N/A
1344	T	tRNA	Cys	633	0	0	#N/A
1345	T	tRNA	Cys	630	0	0	#N/A
1346	C	tRNA	Cys	627	0	0	#N/A
1347	A	tRNA	Cys	627	0	0	#N/A
1348	A	tRNA	Cys	627	0	0	#N/A
1349	A	tRNA	Cys	626	0	0	#N/A
1350	A	tRNA	Cys	629	0	0	#N/A
1351	T	tRNA	Cys	626	0	0	#N/A
1352	T	tRNA	Cys	629	0	0	#N/A
1353	G	tRNA	Cys	630	0	0	#N/A
1354	C	tRNA	Cys	627	0	0	#N/A
1355	A	tRNA	Cys	631	0	0	#N/A
1356	G	tRNA	Cys	628	0	0	#N/A
1357	T	tRNA	Cys	616	0	0	#N/A
1358	T	tRNA	Cys	620	0	0	#N/A
1359	T	tRNA	Cys	621	0	0	#N/A
1360	G	tRNA	Cys	617	0	0	#N/A
1361	A	tRNA	Cys	616	0	0	#N/A
1362	T	tRNA	Cys	616	0	0	#N/A
1363	A	tRNA	Cys	612	0	0	#N/A
1364	T	tRNA	Cys	613	0	0	#N/A
1365	C	tRNA	Cys	614	0	0	#N/A
1366	A	tRNA	Cys	610	0	0	#N/A
1367	T	tRNA	Cys	609	0	0	#N/A
1368	T	tRNA	Cys	610	0	0	#N/A
1369	A	tRNA	Cys	605	0	0	#N/A
1370	T	tRNA	Cys	613	0	0	#N/A
1371	T	tRNA	Cys	611	0	0	#N/A
1372	G	tRNA	Cys	613	0	0	#N/A
1373	A	tRNA	Cys	607	0	0	#N/A
1374	C	tRNA	Cys	606	0	0	#N/A
1375	T	tRNA	Cys	609	0	0	#N/A
1376	A	tRNA	Cys	612	0	0	#N/A
1377	T	tRNA	Cys	611	0	0	#N/A
1378	A	tRNA	Cys	613	0	0	#N/A
1379	A	tRNA	Cys	617	0	0	#N/A
1380	G	tRNA	Cys	621	0	0	#N/A
1381	A	tRNA	Cys	616	0	0	#N/A
1382	C	tRNA	Cys	619	0	0	#N/A
1383	C	tRNA	Cys	620	0	0	#N/A
1384	T	NC		622	0	0	#N/A
1385	A	NC		616	0	0	#N/A
1386	A	NC		614	0	0	#N/A
1387	T	NC		607	0	0	#N/A
1388	T	NC		611	0	0	#N/A
1389	A	NC		615	0	0	#N/A
1390	A	NC		615	0	0	#N/A
1391	T	NC		618	0	0	#N/A
1392	T	NC		619	0	0	#N/A
1393	T	NC		622	0	0	#N/A
1394	G	NC		615	0	0	#N/A
1395	T	NC		618	0	0	#N/A
1396	C	NC		619	0	0	#N/A
1397	C	NC		615	0	0	#N/A
1398	T	NC		623	0	0	#N/A
1399	T	NC		626	0	0	#N/A
1400	A	NC		630	0	0	#N/A
1401	T	NC		630	0	0	#N/A
1402	T	NC		630	0	0	#N/A
1403	T	tRNA	Tyr	630	0	0	#N/A
1404	G	tRNA	Tyr	630	0	0	#N/A
1405	A	tRNA	Tyr	629	0	0	#N/A
1406	T	tRNA	Tyr	620	0	0	#N/A
1407	T	tRNA	Tyr	619	0	0	#N/A
1408	A	tRNA	Tyr	614	0	0	#N/A
1409	A	tRNA	Tyr	620	0	0	#N/A
1410	G	tRNA	Tyr	618	0	0	#N/A
1411	A	tRNA	Tyr	620	0	0	#N/A
1412	A	tRNA	Tyr	618	0	0	#N/A
1413	G	tRNA	Tyr	616	0	0	#N/A
1414	A	tRNA	Tyr	622	0	0	#N/A
1415	A	tRNA	Tyr	621	0	0	#N/A
1416	T	tRNA	Tyr	616	0	0	#N/A
1417	A	tRNA	Tyr	618	0	0	#N/A
1418	A	tRNA	Tyr	619	0	0	#N/A
1419	A	tRNA	Tyr	616	0	0	#N/A
1420	T	tRNA	Tyr	625	0	0	#N/A
1421	C	tRNA	Tyr	629	0	0	#N/A
1422	T	tRNA	Tyr	632	0	0	#N/A
1423	T	tRNA	Tyr	632	0	0	#N/A
1424	A	tRNA	Tyr	636	0	0	#N/A
1425	T	tRNA	Tyr	640	0	0	#N/A
1426	A	tRNA	Tyr	638	0	0	#N/A
1427	T	tRNA	Tyr	639	0	0	#N/A
1428	A	tRNA	Tyr	641	0	0	#N/A
1429	T	tRNA	Tyr	647	0	0	#N/A
1430	A	tRNA	Tyr	641	0	0	#N/A
1431	G	tRNA	Tyr	636	0	0	#N/A
1432	A	tRNA	Tyr	635	0	0	#N/A
1433	T	tRNA	Tyr	630	0	0	#N/A
1434	T	tRNA	Tyr	643	0	0	#N/A
1435	T	tRNA	Tyr	636	0	0	#N/A
1436	A	tRNA	Tyr	636	0	0	#N/A
1437	C	tRNA	Tyr	640	0	0	#N/A
1438	A	tRNA	Tyr	643	0	0	#N/A
1439	A	tRNA	Tyr	644	0	0	#N/A
1440	T	tRNA	Tyr	650	0	0	#N/A
1441	C	tRNA	Tyr	649	0	0	#N/A
1442	T	tRNA	Tyr	647	0	0	#N/A
1443	A	tRNA	Tyr	640	0	0	#N/A
1444	T	tRNA	Tyr	638	0	0	#N/A
1445	C	tRNA	Tyr	639	0	0	#N/A
1446	G	tRNA	Tyr	640	0	0	#N/A
1447	C	tRNA	Tyr	646	0	0	#N/A
1448	C	tRNA	Tyr	650	0	0	#N/A
1449	T	tRNA	Tyr	652	0	0	#N/A
1450	A	tRNA	Tyr	660	0	0	#N/A
1451	A	tRNA	Tyr	665	0	0	#N/A
1452	A	tRNA	Tyr	659	0	0	#N/A
1453	C	tRNA	Tyr	666	0	0	#N/A
1454	T	tRNA	Tyr	666	0	0	#N/A
1455	T	tRNA	Tyr	668	0	0	#N/A
1456	C	tRNA	Tyr	673	0	0	#N/A
1457	A	tRNA	Tyr	661	0	0	#N/A
1458	G	tRNA	Tyr	671	0	0	#N/A
1459	C	tRNA	Tyr	672	0	0	#N/A
1460	C	tRNA	Tyr	672	0	0	#N/A
1461	A	tRNA	Tyr	662	0	0	#N/A
1462	C	tRNA	Tyr	660	0	0	#N/A
1463	T	tRNA	Tyr	669	0	0	#N/A
1464	T	tRNA	Tyr	661	0	0	#N/A
1465	A	tRNA	Tyr	663	0	0	#N/A
1466	A	tRNA	Tyr	656	0	0	#N/A
1467	T	tRNA	Tyr	665	0	0	#N/A
1468	C	tRNA	Tyr	672	0	0	#N/A
1469	A	NC		669	0	0	#N/A
1470	A	NC		665	0	0	#N/A
1471	T	NC		667	0	0	#N/A
1472	A	NC		662	0	0	#N/A
1473	A	NC		657	0	0	#N/A
1474	T	protein coding	COX1	655	0	0	#N/A
1475	C	protein coding	COX1	654	0	0	#N/A
1476	G	protein coding	COX1	654	0	0	#N/A
1477	C	protein coding	COX1	657	0	0	#N/A
1478	G	protein coding	COX1	653	0	0	#N/A
1479	A	protein coding	COX1	646	0	0	#N/A
1480	C	protein coding	COX1	652	0	0	#N/A
1481	A	protein coding	COX1	655	0	0	#N/A
1482	A	protein coding	COX1	651	0	0	#N/A
1483	T	protein coding	COX1	651	0	0	#N/A
1484	G	protein coding	COX1	659	0	0	#N/A
1485	A	protein coding	COX1	659	0	0	#N/A
1486	T	protein coding	COX1	656	0	0	#N/A
1487	T	protein coding	COX1	656	0	0	#N/A
1488	A	protein coding	COX1	655	0	0	#N/A
1489	T	protein coding	COX1	648	0	0	#N/A
1490	T	protein coding	COX1	643	0	0	#N/A
1491	T	protein coding	COX1	640	0	0	#N/A
1492	T	protein coding	COX1	635	0	0	#N/A
1493	C	protein coding	COX1	630	0	0	#N/A
1494	T	protein coding	COX1	632	0	0	#N/A
1495	A	protein coding	COX1	626	0	0	#N/A
1496	C	protein coding	COX1	624	0	0	#N/A
1497	A	protein coding	COX1	629	0	0	#N/A
1498	A	protein coding	COX1	627	0	0	#N/A
1499	A	protein coding	COX1	627	0	0	#N/A
1500	T	protein coding	COX1	626	0	0	#N/A
1501	C	protein coding	COX1	624	0	0	#N/A
1502	A	protein coding	COX1	625	0	0	#N/A
1503	T	protein coding	COX1	630	0	0	#N/A
1504	A	protein coding	COX1	627	0	0	#N/A
1505	A	protein coding	COX1	623	0	0	#N/A
1506	A	protein coding	COX1	626	0	0	#N/A
1507	G	protein coding	COX1	631	0	0	#N/A
1508	A	protein coding	COX1	626	0	0	#N/A
1509	T	protein coding	COX1	624	0	0	#N/A
1510	A	protein coding	COX1	626	0	0	#N/A
1511	T	protein coding	COX1	629	0	0	#N/A
1512	C	protein coding	COX1	629	T	0.00158983	0
1513	G	protein coding	COX1	628	0	0	#N/A
1514	G	protein coding	COX1	631	0	0	#N/A
1515	A	protein coding	COX1	624	0	0	#N/A
1516	A	protein coding	COX1	621	0	0	#N/A
1517	C	protein coding	COX1	625	0	0	#N/A
1518	T	protein coding	COX1	622	0	0	#N/A
1519	T	protein coding	COX1	628	0	0	#N/A
1520	T	protein coding	COX1	622	0	0	#N/A
1521	A	protein coding	COX1	626	0	0	#N/A
1522	T	protein coding	COX1	625	0	0	#N/A
1523	A	protein coding	COX1	622	0	0	#N/A
1524	T	protein coding	COX1	618	0	0	#N/A
1525	T	protein coding	COX1	623	0	0	#N/A
1526	T	protein coding	COX1	618	0	0	#N/A
1527	T	protein coding	COX1	621	0	0	#N/A
1528	A	protein coding	COX1	618	0	0	#N/A
1529	T	protein coding	COX1	616	0	0	#N/A
1530	T	protein coding	COX1	619	0	0	#N/A
1531	T	protein coding	COX1	618	0	0	#N/A
1532	T	protein coding	COX1	622	0	0	#N/A
1533	T	protein coding	COX1	622	0	0	#N/A
1534	G	protein coding	COX1	625	0	0	#N/A
1535	G	protein coding	COX1	626	0	0	#N/A
1536	A	protein coding	COX1	629	0	0	#N/A
1537	G	protein coding	COX1	629	0	0	#N/A
1538	C	protein coding	COX1	628	0	0	#N/A
1539	T	protein coding	COX1	628	0	0	#N/A
1540	T	protein coding	COX1	624	0	0	#N/A
1541	G	protein coding	COX1	627	0	0	#N/A
1542	A	protein coding	COX1	627	0	0	#N/A
1543	G	protein coding	COX1	630	0	0	#N/A
1544	C	protein coding	COX1	627	0	0	#N/A
1545	T	protein coding	COX1	623	0	0	#N/A
1546	G	protein coding	COX1	625	0	0	#N/A
1547	G	protein coding	COX1	624	0	0	#N/A
1548	A	protein coding	COX1	632	0	0	#N/A
1549	A	protein coding	COX1	629	0	0	#N/A
1550	T	protein coding	COX1	637	0	0	#N/A
1551	A	protein coding	COX1	638	0	0	#N/A
1552	G	protein coding	COX1	641	0	0	#N/A
1553	T	protein coding	COX1	628	0	0	#N/A
1554	T	protein coding	COX1	627	0	0	#N/A
1555	G	protein coding	COX1	637	0	0	#N/A
1556	G	protein coding	COX1	640	0	0	#N/A
1557	A	protein coding	COX1	634	0	0	#N/A
1558	A	protein coding	COX1	621	0	0	#N/A
1559	C	protein coding	COX1	640	0	0	#N/A
1560	A	protein coding	COX1	638	0	0	#N/A
1561	T	protein coding	COX1	638	0	0	#N/A
1562	C	protein coding	COX1	637	0	0	#N/A
1563	T	protein coding	COX1	642	0	0	#N/A
1564	T	protein coding	COX1	641	0	0	#N/A
1565	T	protein coding	COX1	641	0	0	#N/A
1566	A	protein coding	COX1	638	0	0	#N/A
1567	A	protein coding	COX1	640	0	0	#N/A
1568	G	protein coding	COX1	639	0	0	#N/A
1569	A	protein coding	COX1	636	0	0	#N/A
1570	A	protein coding	COX1	628	0	0	#N/A
1571	T	protein coding	COX1	621	0	0	#N/A
1572	T	protein coding	COX1	622	0	0	#N/A
1573	T	protein coding	COX1	626	0	0	#N/A
1574	T	protein coding	COX1	625	0	0	#N/A
1575	A	protein coding	COX1	625	0	0	#N/A
1576	A	protein coding	COX1	629	0	0	#N/A
1577	T	protein coding	COX1	627	0	0	#N/A
1578	T	protein coding	COX1	626	0	0	#N/A
1579	C	protein coding	COX1	626	0	0	#N/A
1580	G	protein coding	COX1	619	0	0	#N/A
1581	A	protein coding	COX1	615	0	0	#N/A
1582	G	protein coding	COX1	621	0	0	#N/A
1583	C	protein coding	COX1	618	0	0	#N/A
1584	T	protein coding	COX1	609	0	0	#N/A
1585	G	protein coding	COX1	620	0	0	#N/A
1586	A	protein coding	COX1	620	0	0	#N/A
1587	A	protein coding	COX1	614	0	0	#N/A
1588	T	protein coding	COX1	611	0	0	#N/A
1589	T	protein coding	COX1	614	0	0	#N/A
1590	A	protein coding	COX1	612	0	0	#N/A
1591	G	protein coding	COX1	612	0	0	#N/A
1592	G	protein coding	COX1	614	0	0	#N/A
1593	A	protein coding	COX1	602	0	0	#N/A
1594	C	protein coding	COX1	603	0	0	#N/A
1595	A	protein coding	COX1	595	0	0	#N/A
1596	T	protein coding	COX1	607	0	0	#N/A
1597	C	protein coding	COX1	607	0	0	#N/A
1598	C	protein coding	COX1	616	0	0	#N/A
1599	T	protein coding	COX1	614	0	0	#N/A
1600	G	protein coding	COX1	615	0	0	#N/A
1601	G	protein coding	COX1	611	0	0	#N/A
1602	A	protein coding	COX1	619	0	0	#N/A
1603	G	protein coding	COX1	622	0	0	#N/A
1604	C	protein coding	COX1	617	0	0	#N/A
1605	A	protein coding	COX1	618	0	0	#N/A
1606	T	protein coding	COX1	618	0	0	#N/A
1607	T	protein coding	COX1	610	0	0	#N/A
1608	A	protein coding	COX1	616	0	0	#N/A
1609	A	protein coding	COX1	617	0	0	#N/A
1610	T	protein coding	COX1	616	0	0	#N/A
1611	T	protein coding	COX1	620	0	0	#N/A
1612	G	protein coding	COX1	621	0	0	#N/A
1613	G	protein coding	COX1	620	0	0	#N/A
1614	A	protein coding	COX1	621	0	0	#N/A
1615	G	protein coding	COX1	618	0	0	#N/A
1616	A	protein coding	COX1	610	0	0	#N/A
1617	T	protein coding	COX1	613	0	0	#N/A
1618	G	protein coding	COX1	613	0	0	#N/A
1619	A	protein coding	COX1	605	0	0	#N/A
1620	T	protein coding	COX1	609	0	0	#N/A
1621	C	protein coding	COX1	610	0	0	#N/A
1622	A	protein coding	COX1	610	0	0	#N/A
1623	A	protein coding	COX1	615	0	0	#N/A
1624	A	protein coding	COX1	611	0	0	#N/A
1625	T	protein coding	COX1	619	0	0	#N/A
1626	T	protein coding	COX1	620	0	0	#N/A
1627	T	protein coding	COX1	622	0	0	#N/A
1628	A	protein coding	COX1	618	0	0	#N/A
1629	T	protein coding	COX1	616	0	0	#N/A
1630	A	protein coding	COX1	618	0	0	#N/A
1631	A	protein coding	COX1	618	0	0	#N/A
1632	T	protein coding	COX1	623	0	0	#N/A
1633	G	protein coding	COX1	629	0	0	#N/A
1634	T	protein coding	COX1	627	0	0	#N/A
1635	A	protein coding	COX1	632	0	0	#N/A
1636	A	protein coding	COX1	621	0	0	#N/A
1637	T	protein coding	COX1	619	0	0	#N/A
1638	T	protein coding	COX1	624	0	0	#N/A
1639	G	protein coding	COX1	624	0	0	#N/A
1640	T	protein coding	COX1	620	0	0	#N/A
1641	A	protein coding	COX1	617	0	0	#N/A
1642	A	protein coding	COX1	603	0	0	#N/A
1643	C	protein coding	COX1	618	0	0	#N/A
1644	T	protein coding	COX1	618	0	0	#N/A
1645	G	protein coding	COX1	621	0	0	#N/A
1646	C	protein coding	COX1	628	0	0	#N/A
1647	A	protein coding	COX1	618	0	0	#N/A
1648	C	protein coding	COX1	627	0	0	#N/A
1649	A	protein coding	COX1	629	0	0	#N/A
1650	T	protein coding	COX1	635	0	0	#N/A
1651	G	protein coding	COX1	632	0	0	#N/A
1652	C	protein coding	COX1	630	0	0	#N/A
1653	T	protein coding	COX1	628	0	0	#N/A
1654	T	protein coding	COX1	623	0	0	#N/A
1655	T	protein coding	COX1	627	0	0	#N/A
1656	T	protein coding	COX1	628	0	0	#N/A
1657	A	protein coding	COX1	625	0	0	#N/A
1658	T	protein coding	COX1	625	0	0	#N/A
1659	T	protein coding	COX1	623	0	0	#N/A
1660	A	protein coding	COX1	620	0	0	#N/A
1661	T	protein coding	COX1	627	0	0	#N/A
1662	A	protein coding	COX1	618	0	0	#N/A
1663	A	protein coding	COX1	619	0	0	#N/A
1664	T	protein coding	COX1	617	0	0	#N/A
1665	T	protein coding	COX1	621	0	0	#N/A
1666	T	protein coding	COX1	624	0	0	#N/A
1667	T	protein coding	COX1	626	0	0	#N/A
1668	T	protein coding	COX1	623	0	0	#N/A
1669	T	protein coding	COX1	623	0	0	#N/A
1670	T	protein coding	COX1	626	0	0	#N/A
1671	T	protein coding	COX1	623	0	0	#N/A
1672	A	protein coding	COX1	615	0	0	#N/A
1673	T	protein coding	COX1	621	0	0	#N/A
1674	A	protein coding	COX1	621	0	0	#N/A
1675	G	protein coding	COX1	625	0	0	#N/A
1676	T	protein coding	COX1	621	0	0	#N/A
1677	T	protein coding	COX1	627	0	0	#N/A
1678	A	protein coding	COX1	620	0	0	#N/A
1679	T	protein coding	COX1	624	0	0	#N/A
1680	A	protein coding	COX1	623	0	0	#N/A
1681	C	protein coding	COX1	627	0	0	#N/A
1682	C	protein coding	COX1	621	0	0	#N/A
1683	T	protein coding	COX1	624	0	0	#N/A
1684	A	protein coding	COX1	617	0	0	#N/A
1685	T	protein coding	COX1	622	0	0	#N/A
1686	T	protein coding	COX1	624	0	0	#N/A
1687	A	protein coding	COX1	622	0	0	#N/A
1688	T	protein coding	COX1	629	0	0	#N/A
1689	A	protein coding	COX1	640	0	0	#N/A
1690	A	protein coding	COX1	639	0	0	#N/A
1691	T	protein coding	COX1	637	0	0	#N/A
1692	T	protein coding	COX1	643	0	0	#N/A
1693	G	protein coding	COX1	646	0	0	#N/A
1694	G	protein coding	COX1	646	0	0	#N/A
1695	T	protein coding	COX1	628	0	0	#N/A
1696	G	protein coding	COX1	651	0	0	#N/A
1697	G	protein coding	COX1	656	0	0	#N/A
1698	A	protein coding	COX1	654	0	0	#N/A
1699	T	protein coding	COX1	644	0	0	#N/A
1700	T	protein coding	COX1	653	0	0	#N/A
1701	T	protein coding	COX1	657	0	0	#N/A
1702	G	protein coding	COX1	663	0	0	#N/A
1703	G	protein coding	COX1	664	0	0	#N/A
1704	A	protein coding	COX1	670	0	0	#N/A
1705	A	protein coding	COX1	662	0	0	#N/A
1706	A	protein coding	COX1	655	0	0	#N/A
1707	T	protein coding	COX1	656	0	0	#N/A
1708	T	protein coding	COX1	664	0	0	#N/A
1709	G	protein coding	COX1	666	0	0	#N/A
1710	A	protein coding	COX1	665	0	0	#N/A
1711	T	protein coding	COX1	662	0	0	#N/A
1712	T	protein coding	COX1	671	0	0	#N/A
1713	A	protein coding	COX1	668	0	0	#N/A
1714	G	protein coding	COX1	675	0	0	#N/A
1715	T	protein coding	COX1	657	0	0	#N/A
1716	G	protein coding	COX1	672	0	0	#N/A
1717	C	protein coding	COX1	670	0	0	#N/A
1718	C	protein coding	COX1	657	0	0	#N/A
1719	T	protein coding	COX1	654	0	0	#N/A
1720	T	protein coding	COX1	667	0	0	#N/A
1721	T	protein coding	COX1	669	0	0	#N/A
1722	A	protein coding	COX1	672	0	0	#N/A
1723	A	protein coding	COX1	668	0	0	#N/A
1724	T	protein coding	COX1	666	0	0	#N/A
1725	A	protein coding	COX1	663	0	0	#N/A
1726	T	protein coding	COX1	663	0	0	#N/A
1727	T	protein coding	COX1	671	0	0	#N/A
1728	A	protein coding	COX1	661	0	0	#N/A
1729	G	protein coding	COX1	665	0	0	#N/A
1730	G	protein coding	COX1	659	0	0	#N/A
1731	T	protein coding	COX1	644	0	0	#N/A
1732	G	protein coding	COX1	669	0	0	#N/A
1733	C	protein coding	COX1	669	0	0	#N/A
1734	T	protein coding	COX1	664	0	0	#N/A
1735	C	protein coding	COX1	672	0	0	#N/A
1736	C	protein coding	COX1	669	0	0	#N/A
1737	T	protein coding	COX1	669	0	0	#N/A
1738	G	protein coding	COX1	669	0	0	#N/A
1739	A	protein coding	COX1	665	0	0	#N/A
1740	T	protein coding	COX1	664	0	0	#N/A
1741	A	protein coding	COX1	666	0	0	#N/A
1742	T	protein coding	COX1	662	0	0	#N/A
1743	A	protein coding	COX1	655	0	0	#N/A
1744	G	protein coding	COX1	651	0	0	#N/A
1745	C	protein coding	COX1	650	0	0	#N/A
1746	A	protein coding	COX1	647	0	0	#N/A
1747	T	protein coding	COX1	638	0	0	#N/A
1748	T	protein coding	COX1	638	0	0	#N/A
1749	C	protein coding	COX1	640	0	0	#N/A
1750	C	protein coding	COX1	638	0	0	#N/A
1751	C	protein coding	COX1	631	0	0	#N/A
1752	A	protein coding	COX1	627	0	0	#N/A
1753	C	protein coding	COX1	634	0	0	#N/A
1754	G	protein coding	COX1	628	0	0	#N/A
1755	A	protein coding	COX1	630	0	0	#N/A
1756	A	protein coding	COX1	622	0	0	#N/A
1757	T	protein coding	COX1	621	0	0	#N/A
1758	A	protein coding	COX1	628	0	0	#N/A
1759	A	protein coding	COX1	625	0	0	#N/A
1760	A	protein coding	COX1	621	0	0	#N/A
1761	T	protein coding	COX1	628	0	0	#N/A
1762	A	protein coding	COX1	627	0	0	#N/A
1763	A	protein coding	COX1	620	0	0	#N/A
1764	T	protein coding	COX1	619	0	0	#N/A
1765	A	protein coding	COX1	611	0	0	#N/A
1766	T	protein coding	COX1	617	0	0	#N/A
1767	A	protein coding	COX1	609	0	0	#N/A
1768	A	protein coding	COX1	602	0	0	#N/A
1769	G	protein coding	COX1	610	0	0	#N/A
1770	A	protein coding	COX1	602	0	0	#N/A
1771	T	protein coding	COX1	594	0	0	#N/A
1772	T	protein coding	COX1	603	0	0	#N/A
1773	T	protein coding	COX1	608	0	0	#N/A
1774	T	protein coding	COX1	609	0	0	#N/A
1775	G	protein coding	COX1	616	0	0	#N/A
1776	A	protein coding	COX1	600	0	0	#N/A
1777	C	protein coding	COX1	619	0	0	#N/A
1778	T	protein coding	COX1	618	0	0	#N/A
1779	T	protein coding	COX1	605	0	0	#N/A
1780	C	protein coding	COX1	630	0	0	#N/A
1781	T	protein coding	COX1	626	0	0	#N/A
1782	A	protein coding	COX1	615	0	0	#N/A
1783	C	protein coding	COX1	628	0	0	#N/A
1784	C	protein coding	COX1	628	0	0	#N/A
1785	T	protein coding	COX1	624	0	0	#N/A
1786	C	protein coding	COX1	628	0	0	#N/A
1787	C	protein coding	COX1	631	0	0	#N/A
1788	T	protein coding	COX1	628	0	0	#N/A
1789	G	protein coding	COX1	635	0	0	#N/A
1790	C	protein coding	COX1	632	0	0	#N/A
1791	T	protein coding	COX1	595	0	0	#N/A
1792	C	protein coding	COX1	627	0	0	#N/A
1793	T	protein coding	COX1	621	0	0	#N/A
1794	T	protein coding	COX1	624	0	0	#N/A
1795	T	protein coding	COX1	612	0	0	#N/A
1796	C	protein coding	COX1	631	0	0	#N/A
1797	T	protein coding	COX1	630	0	0	#N/A
1798	T	protein coding	COX1	634	0	0	#N/A
1799	T	protein coding	COX1	632	0	0	#N/A
1800	A	protein coding	COX1	614	0	0	#N/A
1801	C	protein coding	COX1	630	0	0	#N/A
1802	T	protein coding	COX1	634	0	0	#N/A
1803	A	protein coding	COX1	629	0	0	#N/A
1804	T	protein coding	COX1	626	0	0	#N/A
1805	T	protein coding	COX1	631	0	0	#N/A
1806	A	protein coding	COX1	628	0	0	#N/A
1807	G	protein coding	COX1	635	0	0	#N/A
1808	T	protein coding	COX1	625	0	0	#N/A
1809	A	protein coding	COX1	623	0	0	#N/A
1810	A	protein coding	COX1	622	0	0	#N/A
1811	G	protein coding	COX1	625	0	0	#N/A
1812	T	protein coding	COX1	632	0	0	#N/A
1813	A	protein coding	COX1	628	0	0	#N/A
1814	G	protein coding	COX1	634	0	0	#N/A
1815	A	protein coding	COX1	630	0	0	#N/A
1816	A	protein coding	COX1	621	0	0	#N/A
1817	T	protein coding	COX1	637	0	0	#N/A
1818	A	protein coding	COX1	629	0	0	#N/A
1819	G	protein coding	COX1	634	0	0	#N/A
1820	T	protein coding	COX1	586	0	0	#N/A
1821	T	protein coding	COX1	604	0	0	#N/A
1822	G	protein coding	COX1	631	0	0	#N/A
1823	A	protein coding	COX1	628	0	0	#N/A
1824	A	protein coding	COX1	627	0	0	#N/A
1825	A	protein coding	COX1	625	0	0	#N/A
1826	A	protein coding	COX1	608	0	0	#N/A
1827	T	protein coding	COX1	618	0	0	#N/A
1828	G	protein coding	COX1	633	0	0	#N/A
1829	G	protein coding	COX1	636	0	0	#N/A
1830	A	protein coding	COX1	624	0	0	#N/A
1831	G	protein coding	COX1	635	0	0	#N/A
1832	C	protein coding	COX1	637	0	0	#N/A
1833	T	protein coding	COX1	575	0	0	#N/A
1834	G	protein coding	COX1	631	0	0	#N/A
1835	G	protein coding	COX1	628	0	0	#N/A
1836	G	protein coding	COX1	629	0	0	#N/A
1837	A	protein coding	COX1	615	0	0	#N/A
1838	C	protein coding	COX1	629	0	0	#N/A
1839	A	protein coding	COX1	624	0	0	#N/A
1840	G	protein coding	COX1	632	0	0	#N/A
1841	G	protein coding	COX1	632	0	0	#N/A
1842	A	protein coding	COX1	625	0	0	#N/A
1843	T	protein coding	COX1	573	0	0	#N/A
1844	G	protein coding	COX1	627	0	0	#N/A
1845	A	protein coding	COX1	611	0	0	#N/A
1846	A	protein coding	COX1	600	0	0	#N/A
1847	C	protein coding	COX1	623	A	0.00160514	0.743
1848	T	protein coding	COX1	611	0	0	#N/A
1849	G	protein coding	COX1	620	0	0	#N/A
1850	T	protein coding	COX1	578	0	0	#N/A
1851	T	protein coding	COX1	610	0	0	#N/A
1852	T	protein coding	COX1	616	0	0	#N/A
1853	A	protein coding	COX1	613	0	0	#N/A
1854	T	protein coding	COX1	617	0	0	#N/A
1855	C	protein coding	COX1	623	0	0	#N/A
1856	C	protein coding	COX1	626	0	0	#N/A
1857	A	protein coding	COX1	604	0	0	#N/A
1858	C	protein coding	COX1	628	0	0	#N/A
1859	C	protein coding	COX1	626	0	0	#N/A
1860	T	protein coding	COX1	622	0	0	#N/A
1861	C	protein coding	COX1	626	0	0	#N/A
1862	T	protein coding	COX1	627	0	0	#N/A
1863	A	protein coding	COX1	626	0	0	#N/A
1864	T	protein coding	COX1	627	0	0	#N/A
1865	C	protein coding	COX1	626	0	0	#N/A
1866	C	protein coding	COX1	620	0	0	#N/A
1867	G	protein coding	COX1	613	0	0	#N/A
1868	C	protein coding	COX1	608	0	0	#N/A
1869	T	protein coding	COX1	597	0	0	#N/A
1870	G	protein coding	COX1	608	0	0	#N/A
1871	G	protein coding	COX1	612	0	0	#N/A
1872	A	protein coding	COX1	608	0	0	#N/A
1873	A	protein coding	COX1	610	0	0	#N/A
1874	T	protein coding	COX1	612	0	0	#N/A
1875	T	protein coding	COX1	616	0	0	#N/A
1876	G	protein coding	COX1	618	0	0	#N/A
1877	C	protein coding	COX1	619	0	0	#N/A
1878	T	protein coding	COX1	607	0	0	#N/A
1879	C	protein coding	COX1	616	0	0	#N/A
1880	A	protein coding	COX1	609	0	0	#N/A
1881	T	protein coding	COX1	615	0	0	#N/A
1882	G	protein coding	COX1	622	0	0	#N/A
1883	G	protein coding	COX1	618	0	0	#N/A
1884	T	protein coding	COX1	599	0	0	#N/A
1885	G	protein coding	COX1	617	0	0	#N/A
1886	G	protein coding	COX1	614	0	0	#N/A
1887	A	protein coding	COX1	600	0	0	#N/A
1888	G	protein coding	COX1	606	0	0	#N/A
1889	C	protein coding	COX1	605	0	0	#N/A
1890	T	protein coding	COX1	594	0	0	#N/A
1891	T	protein coding	COX1	591	0	0	#N/A
1892	C	protein coding	COX1	594	0	0	#N/A
1893	A	protein coding	COX1	594	0	0	#N/A
1894	G	protein coding	COX1	596	0	0	#N/A
1895	T	protein coding	COX1	587	0	0	#N/A
1896	T	protein coding	COX1	596	0	0	#N/A
1897	G	protein coding	COX1	608	0	0	#N/A
1898	A	protein coding	COX1	595	0	0	#N/A
1899	T	protein coding	COX1	595	0	0	#N/A
1900	T	protein coding	COX1	604	0	0	#N/A
1901	T	protein coding	COX1	608	0	0	#N/A
1902	A	protein coding	COX1	606	0	0	#N/A
1903	G	protein coding	COX1	612	0	0	#N/A
1904	C	protein coding	COX1	607	0	0	#N/A
1905	T	protein coding	COX1	599	0	0	#N/A
1906	A	protein coding	COX1	594	0	0	#N/A
1907	T	protein coding	COX1	590	0	0	#N/A
1908	T	protein coding	COX1	594	0	0	#N/A
1909	T	protein coding	COX1	594	0	0	#N/A
1910	T	protein coding	COX1	592	0	0	#N/A
1911	T	protein coding	COX1	596	0	0	#N/A
1912	T	protein coding	COX1	596	0	0	#N/A
1913	C	protein coding	COX1	598	0	0	#N/A
1914	T	protein coding	COX1	600	0	0	#N/A
1915	C	protein coding	COX1	599	0	0	#N/A
1916	T	protein coding	COX1	603	0	0	#N/A
1917	A	protein coding	COX1	601	0	0	#N/A
1918	C	protein coding	COX1	601	0	0	#N/A
1919	A	protein coding	COX1	601	0	0	#N/A
1920	T	protein coding	COX1	602	0	0	#N/A
1921	T	protein coding	COX1	605	0	0	#N/A
1922	T	protein coding	COX1	608	0	0	#N/A
1923	A	protein coding	COX1	604	0	0	#N/A
1924	G	protein coding	COX1	604	0	0	#N/A
1925	C	protein coding	COX1	604	0	0	#N/A
1926	A	protein coding	COX1	604	0	0	#N/A
1927	G	protein coding	COX1	601	0	0	#N/A
1928	G	protein coding	COX1	598	0	0	#N/A
1929	A	protein coding	COX1	595	0	0	#N/A
1930	A	protein coding	COX1	597	0	0	#N/A
1931	T	protein coding	COX1	599	0	0	#N/A
1932	T	protein coding	COX1	601	0	0	#N/A
1933	T	protein coding	COX1	600	0	0	#N/A
1934	C	protein coding	COX1	597	0	0	#N/A
1935	T	protein coding	COX1	598	0	0	#N/A
1936	T	protein coding	COX1	593	0	0	#N/A
1937	C	protein coding	COX1	585	0	0	#N/A
1938	A	protein coding	COX1	586	0	0	#N/A
1939	A	protein coding	COX1	580	0	0	#N/A
1940	T	protein coding	COX1	579	0	0	#N/A
1941	T	protein coding	COX1	579	0	0	#N/A
1942	T	protein coding	COX1	579	0	0	#N/A
1943	T	protein coding	COX1	580	0	0	#N/A
1944	A	protein coding	COX1	576	0	0	#N/A
1945	G	protein coding	COX1	580	0	0	#N/A
1946	G	protein coding	COX1	579	0	0	#N/A
1947	A	protein coding	COX1	581	0	0	#N/A
1948	G	protein coding	COX1	580	0	0	#N/A
1949	C	protein coding	COX1	590	0	0	#N/A
1950	T	protein coding	COX1	590	0	0	#N/A
1951	G	protein coding	COX1	590	0	0	#N/A
1952	T	protein coding	COX1	588	0	0	#N/A
1953	A	protein coding	COX1	594	0	0	#N/A
1954	A	protein coding	COX1	596	0	0	#N/A
1955	A	protein coding	COX1	590	0	0	#N/A
1956	T	protein coding	COX1	588	0	0	#N/A
1957	T	protein coding	COX1	591	0	0	#N/A
1958	T	protein coding	COX1	599	0	0	#N/A
1959	T	protein coding	COX1	600	0	0	#N/A
1960	A	protein coding	COX1	597	0	0	#N/A
1961	T	protein coding	COX1	592	0	0	#N/A
1962	T	protein coding	COX1	596	0	0	#N/A
1963	A	protein coding	COX1	601	0	0	#N/A
1964	C	protein coding	COX1	600	0	0	#N/A
1965	A	protein coding	COX1	601	0	0	#N/A
1966	A	protein coding	COX1	600	0	0	#N/A
1967	C	protein coding	COX1	603	0	0	#N/A
1968	T	protein coding	COX1	593	0	0	#N/A
1969	G	protein coding	COX1	599	0	0	#N/A
1970	T	protein coding	COX1	602	0	0	#N/A
1971	A	protein coding	COX1	611	0	0	#N/A
1972	A	protein coding	COX1	602	0	0	#N/A
1973	T	protein coding	COX1	609	0	0	#N/A
1974	T	protein coding	COX1	613	0	0	#N/A
1975	A	protein coding	COX1	616	0	0	#N/A
1976	A	protein coding	COX1	617	0	0	#N/A
1977	T	protein coding	COX1	616	0	0	#N/A
1978	A	protein coding	COX1	614	0	0	#N/A
1979	T	protein coding	COX1	612	0	0	#N/A
1980	A	protein coding	COX1	606	0	0	#N/A
1981	C	protein coding	COX1	613	T	0.00163132	0.797
1982	G	protein coding	COX1	614	0	0	#N/A
1983	A	protein coding	COX1	609	0	0	#N/A
1984	T	protein coding	COX1	602	0	0	#N/A
1985	C	protein coding	COX1	621	0	0	#N/A
1986	A	protein coding	COX1	621	0	0	#N/A
1987	A	protein coding	COX1	617	0	0	#N/A
1988	C	protein coding	COX1	627	0	0	#N/A
1989	A	protein coding	COX1	628	0	0	#N/A
1990	G	protein coding	COX1	623	0	0	#N/A
1991	G	protein coding	COX1	627	0	0	#N/A
1992	A	protein coding	COX1	629	0	0	#N/A
1993	A	protein coding	COX1	621	0	0	#N/A
1994	T	protein coding	COX1	605	0	0	#N/A
1995	T	protein coding	COX1	619	0	0	#N/A
1996	T	protein coding	COX1	622	0	0	#N/A
1997	C	protein coding	COX1	626	0	0	#N/A
1998	A	protein coding	COX1	621	0	0	#N/A
1999	T	protein coding	COX1	618	0	0	#N/A
[truncated: 17,525 more rows]

## Sheet: w1118_3
Postion	Reference	Encoding	Description	DCS	NT change	% Heteroplasmy	MutPred score
1	A	tRNA	Ile	92	0	0	#N/A
2	A	tRNA	Ile	95	0	0	#N/A
3	T	tRNA	Ile	101	0	0	#N/A
4	G	tRNA	Ile	102	0	0	#N/A
5	A	tRNA	Ile	114	0	0	#N/A
6	A	tRNA	Ile	118	0	0	#N/A
7	T	tRNA	Ile	127	0	0	#N/A
8	T	tRNA	Ile	130	0	0	#N/A
9	G	tRNA	Ile	132	0	0	#N/A
10	C	tRNA	Ile	135	0	0	#N/A
11	C	tRNA	Ile	146	0	0	#N/A
12	T	tRNA	Ile	153	0	0	#N/A
13	G	tRNA	Ile	155	0	0	#N/A
14	A	tRNA	Ile	161	0	0	#N/A
15	T	tRNA	Ile	167	0	0	#N/A
16	A	tRNA	Ile	171	0	0	#N/A
17	A	tRNA	Ile	177	0	0	#N/A
18	A	tRNA	Ile	181	0	0	#N/A
19	A	tRNA	Ile	183	0	0	#N/A
20	A	tRNA	Ile	184	0	0	#N/A
21	G	tRNA	Ile	182	0	0	#N/A
22	G	tRNA	Ile	191	0	0	#N/A
23	A	tRNA	Ile	195	0	0	#N/A
24	T	tRNA	Ile	194	0	0	#N/A
25	T	tRNA	Ile	197	0	0	#N/A
26	A	tRNA	Ile	201	0	0	#N/A
27	C	tRNA	Ile	205	0	0	#N/A
28	C	tRNA	Ile	209	0	0	#N/A
29	T	tRNA	Ile	213	0	0	#N/A
30	T	tRNA	Ile	213	0	0	#N/A
31	G	tRNA	Ile	216	0	0	#N/A
32	A	tRNA	Ile	217	0	0	#N/A
33	T	tRNA	Ile	225	0	0	#N/A
34	A	tRNA	Ile	231	0	0	#N/A
35	G	tRNA	Ile	232	0	0	#N/A
36	G	tRNA	Ile	226	0	0	#N/A
37	G	tRNA	Ile	237	0	0	#N/A
38	T	tRNA	Ile	240	0	0	#N/A
39	A	tRNA	Ile	240	0	0	#N/A
40	A	tRNA	Ile	242	0	0	#N/A
41	A	tRNA	Ile	241	0	0	#N/A
42	T	tRNA	Ile	244	0	0	#N/A
43	C	tRNA	Ile	245	0	0	#N/A
44	A	tRNA	Ile	244	0	0	#N/A
45	T	tRNA	Ile	253	0	0	#N/A
46	G	tRNA	Ile	254	0	0	#N/A
47	C	tRNA	Ile	255	0	0	#N/A
48	A	tRNA	Ile	255	0	0	#N/A
49	G	tRNA	Ile	256	0	0	#N/A
50	T	tRNA	Ile	259	0	0	#N/A
51	T	tRNA	Ile	257	0	0	#N/A
52	T	tRNA	Ile	255	0	0	#N/A
53	T	tRNA	Ile	256	0	0	#N/A
54	C	tRNA	Ile	257	0	0	#N/A
55	T	tRNA	Ile	264	0	0	#N/A
56	G	tRNA	Ile	266	0	0	#N/A
57	C	tRNA	Ile	269	0	0	#N/A
58	A	tRNA	Ile	270	0	0	#N/A
59	T	tRNA	Ile	274	0	0	#N/A
60	T	tRNA	Ile	278	0	0	#N/A
61	C	tRNA	Ile	277	0	0	#N/A
62	A	tRNA	Ile	279	0	0	#N/A
63	T	tRNA	Ile	281	0	0	#N/A
64	T	tRNA	Ile	279	0	0	#N/A
65	G	tRNA	Ile	284	0	0	#N/A
66	A	NC		277	0	0	#N/A
67	C	NC		278	0	0	#N/A
68	T	NC		285	0	0	#N/A
69	G	NC		286	0	0	#N/A
70	A	NC		291	0	0	#N/A
71	T	NC		290	0	0	#N/A
72	T	NC		298	0	0	#N/A
73	T	NC		301	0	0	#N/A
74	A	NC		306	0	0	#N/A
75	T	NC		309	0	0	#N/A
76	A	NC		309	0	0	#N/A
77	T	NC		312	0	0	#N/A
78	A	NC		312	0	0	#N/A
79	T	NC		314	0	0	#N/A
80	T	NC		318	0	0	#N/A
81	A	NC		318	0	0	#N/A
82	T	NC		324	0	0	#N/A
83	T	NC		330	0	0	#N/A
84	T	NC		334	0	0	#N/A
85	A	NC		337	0	0	#N/A
86	T	NC		342	0	0	#N/A
87	A	NC		346	0	0	#N/A
88	A	NC		349	0	0	#N/A
89	A	NC		351	0	0	#N/A
90	G	NC		352	0	0	#N/A
91	A	NC		351	0	0	#N/A
92	T	NC		360	0	0	#N/A
93	G	NC		358	0	0	#N/A
94	A	NC		363	0	0	#N/A
95	T	NC		359	0	0	#N/A
96	T	NC		363	0	0	#N/A
97	T	tRNA	Gln	364	0	0	#N/A
98	T	tRNA	Gln	371	0	0	#N/A
99	A	tRNA	Gln	373	0	0	#N/A
100	T	tRNA	Gln	379	0	0	#N/A
101	A	tRNA	Gln	379	0	0	#N/A
102	T	tRNA	Gln	386	0	0	#N/A
103	T	tRNA	Gln	388	0	0	#N/A
104	T	tRNA	Gln	391	0	0	#N/A
105	A	tRNA	Gln	397	0	0	#N/A
106	A	tRNA	Gln	404	0	0	#N/A
107	T	tRNA	Gln	408	0	0	#N/A
108	A	tRNA	Gln	416	0	0	#N/A
109	G	tRNA	Gln	417	0	0	#N/A
110	A	tRNA	Gln	414	0	0	#N/A
111	A	tRNA	Gln	420	0	0	#N/A
112	T	tRNA	Gln	424	0	0	#N/A
113	T	tRNA	Gln	423	0	0	#N/A
114	A	tRNA	Gln	419	0	0	#N/A
115	A	tRNA	Gln	423	0	0	#N/A
116	A	tRNA	Gln	425	0	0	#N/A
117	C	tRNA	Gln	418	0	0	#N/A
118	T	tRNA	Gln	425	0	0	#N/A
119	A	tRNA	Gln	427	0	0	#N/A
120	T	tRNA	Gln	428	0	0	#N/A
121	T	tRNA	Gln	429	0	0	#N/A
122	T	tRNA	Gln	430	0	0	#N/A
123	C	tRNA	Gln	430	0	0	#N/A
124	T	tRNA	Gln	439	0	0	#N/A
125	A	tRNA	Gln	434	0	0	#N/A
126	A	tRNA	Gln	435	0	0	#N/A
127	A	tRNA	Gln	431	0	0	#N/A
128	A	tRNA	Gln	436	0	0	#N/A
129	G	tRNA	Gln	434	0	0	#N/A
130	T	tRNA	Gln	435	0	0	#N/A
131	A	tRNA	Gln	432	0	0	#N/A
132	T	tRNA	Gln	436	0	0	#N/A
133	C	tRNA	Gln	433	0	0	#N/A
134	A	tRNA	Gln	433	0	0	#N/A
135	A	tRNA	Gln	430	0	0	#N/A
136	A	tRNA	Gln	432	0	0	#N/A
137	A	tRNA	Gln	434	0	0	#N/A
138	A	tRNA	Gln	429	0	0	#N/A
139	C	tRNA	Gln	440	0	0	#N/A
140	T	tRNA	Gln	444	0	0	#N/A
141	T	tRNA	Gln	445	0	0	#N/A
142	T	tRNA	Gln	448	0	0	#N/A
143	T	tRNA	Gln	450	0	0	#N/A
144	G	tRNA	Gln	456	0	0	#N/A
145	T	tRNA	Gln	457	0	0	#N/A
146	G	tRNA	Gln	463	0	0	#N/A
147	C	tRNA	Gln	464	0	0	#N/A
148	A	tRNA	Gln	460	0	0	#N/A
149	T	tRNA	Gln	466	0	0	#N/A
150	C	tRNA	Gln	469	0	0	#N/A
151	A	tRNA	Gln	465	0	0	#N/A
152	T	tRNA	Gln	469	0	0	#N/A
153	A	tRNA	Gln	464	0	0	#N/A
154	C	tRNA	Gln	462	0	0	#N/A
155	A	tRNA	Gln	463	0	0	#N/A
156	C	tRNA	Gln	465	0	0	#N/A
157	C	tRNA	Gln	462	0	0	#N/A
158	A	tRNA	Gln	467	0	0	#N/A
159	A	tRNA	Gln	471	0	0	#N/A
160	A	tRNA	Gln	472	0	0	#N/A
161	A	tRNA	Gln	475	0	0	#N/A
162	T	tRNA	Gln	477	0	0	#N/A
163	A	tRNA	Gln	476	0	0	#N/A
164	T	tRNA	Gln	485	0	0	#N/A
165	A	tRNA	Gln	485	0	0	#N/A
166	T	NC		489	0	0	#N/A
167	T	NC		486	0	0	#N/A
168	T	NC		495	0	0	#N/A
169	A	NC		496	0	0	#N/A
170	C	NC		499	0	0	#N/A
171	A	tRNA	Met	501	0	0	#N/A
172	A	tRNA	Met	502	0	0	#N/A
173	A	tRNA	Met	502	0	0	#N/A
174	A	tRNA	Met	508	0	0	#N/A
175	A	tRNA	Met	507	0	0	#N/A
176	G	tRNA	Met	514	0	0	#N/A
177	A	tRNA	Met	517	0	0	#N/A
178	T	tRNA	Met	521	0	0	#N/A
179	A	tRNA	Met	521	0	0	#N/A
180	A	tRNA	Met	523	0	0	#N/A
181	G	tRNA	Met	530	0	0	#N/A
182	C	tRNA	Met	532	0	0	#N/A
183	T	tRNA	Met	530	0	0	#N/A
184	A	tRNA	Met	532	0	0	#N/A
185	A	tRNA	Met	531	0	0	#N/A
186	T	tRNA	Met	533	0	0	#N/A
187	T	tRNA	Met	535	0	0	#N/A
188	A	tRNA	Met	535	0	0	#N/A
189	A	tRNA	Met	535	0	0	#N/A
190	G	tRNA	Met	541	0	0	#N/A
191	C	tRNA	Met	539	0	0	#N/A
192	T	tRNA	Met	539	0	0	#N/A
193	A	tRNA	Met	535	0	0	#N/A
194	C	tRNA	Met	536	0	0	#N/A
195	T	tRNA	Met	533	0	0	#N/A
196	G	tRNA	Met	535	0	0	#N/A
197	G	tRNA	Met	537	0	0	#N/A
198	G	tRNA	Met	538	0	0	#N/A
199	T	tRNA	Met	527	0	0	#N/A
200	T	tRNA	Met	536	0	0	#N/A
201	C	tRNA	Met	539	0	0	#N/A
202	A	tRNA	Met	530	0	0	#N/A
203	T	tRNA	Met	542	0	0	#N/A
204	A	tRNA	Met	531	0	0	#N/A
205	C	tRNA	Met	541	0	0	#N/A
206	C	tRNA	Met	535	0	0	#N/A
207	C	tRNA	Met	538	0	0	#N/A
208	C	tRNA	Met	536	0	0	#N/A
209	A	tRNA	Met	532	0	0	#N/A
210	T	tRNA	Met	529	0	0	#N/A
211	T	tRNA	Met	530	0	0	#N/A
212	T	tRNA	Met	531	0	0	#N/A
213	A	tRNA	Met	532	0	0	#N/A
214	T	tRNA	Met	529	0	0	#N/A
215	A	tRNA	Met	529	0	0	#N/A
216	A	tRNA	Met	530	0	0	#N/A
217	A	tRNA	Met	531	0	0	#N/A
218	G	tRNA	Met	532	0	0	#N/A
219	G	tRNA	Met	530	0	0	#N/A
220	T	tRNA	Met	525	0	0	#N/A
221	T	tRNA	Met	530	0	0	#N/A
222	A	tRNA	Met	529	0	0	#N/A
223	T	tRNA	Met	532	0	0	#N/A
224	A	tRNA	Met	535	0	0	#N/A
225	A	tRNA	Met	533	0	0	#N/A
226	T	tRNA	Met	538	0	0	#N/A
227	C	tRNA	Met	534	0	0	#N/A
228	C	tRNA	Met	535	0	0	#N/A
229	T	tRNA	Met	530	0	0	#N/A
230	T	tRNA	Met	534	0	0	#N/A
231	T	tRNA	Met	531	0	0	#N/A
232	T	tRNA	Met	530	0	0	#N/A
233	C	tRNA	Met	528	0	0	#N/A
234	T	tRNA	Met	529	0	0	#N/A
235	T	tRNA	Met	526	0	0	#N/A
236	T	tRNA	Met	531	0	0	#N/A
237	T	tRNA	Met	530	0	0	#N/A
238	T	tRNA	Met	536	0	0	#N/A
239	A	tRNA	Met	531	0	0	#N/A
240	A	protein coding	ND2	534	0	0	#N/A
241	T	protein coding	ND2	534	0	0	#N/A
242	T	protein coding	ND2	534	0	0	#N/A
243	T	protein coding	ND2	539	0	0	#N/A
244	T	protein coding	ND2	535	0	0	#N/A
245	T	protein coding	ND2	536	0	0	#N/A
246	A	protein coding	ND2	534	0	0	#N/A
247	A	protein coding	ND2	542	0	0	#N/A
248	T	protein coding	ND2	543	0	0	#N/A
249	A	protein coding	ND2	543	0	0	#N/A
250	A	protein coding	ND2	541	0	0	#N/A
251	T	protein coding	ND2	540	0	0	#N/A
252	T	protein coding	ND2	538	0	0	#N/A
253	C	protein coding	ND2	537	0	0	#N/A
254	G	protein coding	ND2	537	0	0	#N/A
255	T	protein coding	ND2	537	0	0	#N/A
256	C	protein coding	ND2	536	0	0	#N/A
257	A	protein coding	ND2	540	0	0	#N/A
258	A	protein coding	ND2	539	0	0	#N/A
259	A	protein coding	ND2	542	0	0	#N/A
260	A	protein coding	ND2	550	0	0	#N/A
261	A	protein coding	ND2	554	0	0	#N/A
262	T	protein coding	ND2	553	0	0	#N/A
263	T	protein coding	ND2	557	0	0	#N/A
264	T	protein coding	ND2	556	0	0	#N/A
265	T	protein coding	ND2	554	0	0	#N/A
266	A	protein coding	ND2	546	0	0	#N/A
267	T	protein coding	ND2	546	0	0	#N/A
268	T	protein coding	ND2	552	0	0	#N/A
269	T	protein coding	ND2	553	0	0	#N/A
270	A	protein coding	ND2	547	0	0	#N/A
271	T	protein coding	ND2	551	0	0	#N/A
272	T	protein coding	ND2	551	0	0	#N/A
273	A	protein coding	ND2	553	0	0	#N/A
274	C	protein coding	ND2	551	0	0	#N/A
275	A	protein coding	ND2	551	0	0	#N/A
276	A	protein coding	ND2	560	0	0	#N/A
277	T	protein coding	ND2	564	0	0	#N/A
278	T	protein coding	ND2	570	0	0	#N/A
279	A	protein coding	ND2	564	0	0	#N/A
280	T	protein coding	ND2	568	0	0	#N/A
281	A	protein coding	ND2	570	0	0	#N/A
282	A	protein coding	ND2	568	0	0	#N/A
283	T	protein coding	ND2	570	0	0	#N/A
284	T	protein coding	ND2	570	0	0	#N/A
285	A	protein coding	ND2	567	0	0	#N/A
286	T	protein coding	ND2	569	0	0	#N/A
287	T	protein coding	ND2	570	0	0	#N/A
288	G	protein coding	ND2	566	0	0	#N/A
289	G	protein coding	ND2	569	0	0	#N/A
290	G	protein coding	ND2	570	0	0	#N/A
291	A	protein coding	ND2	569	0	0	#N/A
292	C	protein coding	ND2	571	0	0	#N/A
293	A	protein coding	ND2	572	0	0	#N/A
294	T	protein coding	ND2	570	0	0	#N/A
295	T	protein coding	ND2	572	0	0	#N/A
296	A	protein coding	ND2	562	0	0	#N/A
297	A	protein coding	ND2	560	0	0	#N/A
298	T	protein coding	ND2	567	0	0	#N/A
299	T	protein coding	ND2	569	0	0	#N/A
300	A	protein coding	ND2	569	0	0	#N/A
301	C	protein coding	ND2	567	0	0	#N/A
302	A	protein coding	ND2	571	0	0	#N/A
303	G	protein coding	ND2	575	0	0	#N/A
304	T	protein coding	ND2	572	0	0	#N/A
305	T	protein coding	ND2	574	0	0	#N/A
306	A	protein coding	ND2	576	0	0	#N/A
307	C	protein coding	ND2	575	0	0	#N/A
308	A	protein coding	ND2	572	0	0	#N/A
309	T	protein coding	ND2	570	0	0	#N/A
310	C	protein coding	ND2	567	0	0	#N/A
311	T	protein coding	ND2	565	0	0	#N/A
312	A	protein coding	ND2	563	0	0	#N/A
313	A	protein coding	ND2	565	0	0	#N/A
314	T	protein coding	ND2	564	0	0	#N/A
315	T	protein coding	ND2	566	0	0	#N/A
316	C	protein coding	ND2	570	0	0	#N/A
317	T	protein coding	ND2	571	0	0	#N/A
318	T	protein coding	ND2	573	0	0	#N/A
319	G	protein coding	ND2	572	0	0	#N/A
320	G	protein coding	ND2	569	0	0	#N/A
321	T	protein coding	ND2	565	0	0	#N/A
322	T	protein coding	ND2	572	0	0	#N/A
323	A	protein coding	ND2	569	0	0	#N/A
324	G	protein coding	ND2	570	0	0	#N/A
325	G	protein coding	ND2	569	0	0	#N/A
326	A	protein coding	ND2	570	0	0	#N/A
327	G	protein coding	ND2	574	0	0	#N/A
328	C	protein coding	ND2	577	0	0	#N/A
329	T	protein coding	ND2	571	0	0	#N/A
330	T	protein coding	ND2	579	0	0	#N/A
331	G	protein coding	ND2	586	0	0	#N/A
332	A	protein coding	ND2	589	0	0	#N/A
333	A	protein coding	ND2	585	0	0	#N/A
334	T	protein coding	ND2	588	0	0	#N/A
335	A	protein coding	ND2	593	0	0	#N/A
336	G	protein coding	ND2	593	0	0	#N/A
337	G	protein coding	ND2	593	0	0	#N/A
338	T	protein coding	ND2	579	0	0	#N/A
339	T	protein coding	ND2	590	0	0	#N/A
340	T	protein coding	ND2	589	0	0	#N/A
341	A	protein coding	ND2	599	0	0	#N/A
342	G	protein coding	ND2	598	0	0	#N/A
343	A	protein coding	ND2	596	0	0	#N/A
344	A	protein coding	ND2	592	0	0	#N/A
345	A	protein coding	ND2	590	0	0	#N/A
346	T	protein coding	ND2	594	0	0	#N/A
347	T	protein coding	ND2	597	0	0	#N/A
348	A	protein coding	ND2	601	0	0	#N/A
349	A	protein coding	ND2	604	0	0	#N/A
350	T	protein coding	ND2	606	0	0	#N/A
351	T	protein coding	ND2	607	0	0	#N/A
352	T	protein coding	ND2	610	0	0	#N/A
353	A	protein coding	ND2	614	0	0	#N/A
354	T	protein coding	ND2	608	0	0	#N/A
355	T	protein coding	ND2	616	0	0	#N/A
356	A	protein coding	ND2	609	0	0	#N/A
357	T	protein coding	ND2	611	0	0	#N/A
358	C	protein coding	ND2	610	0	0	#N/A
359	T	protein coding	ND2	611	0	0	#N/A
360	T	protein coding	ND2	607	0	0	#N/A
361	T	protein coding	ND2	610	0	0	#N/A
362	T	protein coding	ND2	615	0	0	#N/A
363	A	protein coding	ND2	611	0	0	#N/A
364	T	protein coding	ND2	621	0	0	#N/A
365	C	protein coding	ND2	621	0	0	#N/A
366	C	protein coding	ND2	627	0	0	#N/A
367	C	protein coding	ND2	630	0	0	#N/A
368	C	protein coding	ND2	629	0	0	#N/A
369	C	protein coding	ND2	634	0	0	#N/A
370	T	protein coding	ND2	631	0	0	#N/A
371	A	protein coding	ND2	628	0	0	#N/A
372	T	protein coding	ND2	628	0	0	#N/A
373	T	protein coding	ND2	629	0	0	#N/A
374	A	protein coding	ND2	628	0	0	#N/A
375	A	protein coding	ND2	632	0	0	#N/A
376	G	protein coding	ND2	634	0	0	#N/A
377	A	protein coding	ND2	633	0	0	#N/A
378	G	protein coding	ND2	633	0	0	#N/A
379	A	protein coding	ND2	632	0	0	#N/A
380	T	protein coding	ND2	625	0	0	#N/A
381	A	protein coding	ND2	627	0	0	#N/A
382	A	protein coding	ND2	626	0	0	#N/A
383	T	protein coding	ND2	621	0	0	#N/A
384	A	protein coding	ND2	623	0	0	#N/A
385	A	protein coding	ND2	619	0	0	#N/A
386	T	protein coding	ND2	619	0	0	#N/A
387	A	protein coding	ND2	621	0	0	#N/A
388	A	protein coding	ND2	618	0	0	#N/A
389	T	protein coding	ND2	619	0	0	#N/A
390	T	protein coding	ND2	626	0	0	#N/A
391	T	protein coding	ND2	625	0	0	#N/A
392	A	protein coding	ND2	636	0	0	#N/A
393	A	protein coding	ND2	635	0	0	#N/A
394	T	protein coding	ND2	630	0	0	#N/A
395	A	protein coding	ND2	633	0	0	#N/A
396	T	protein coding	ND2	626	0	0	#N/A
397	C	protein coding	ND2	634	0	0	#N/A
398	T	protein coding	ND2	625	0	0	#N/A
399	A	protein coding	ND2	625	0	0	#N/A
400	C	protein coding	ND2	625	0	0	#N/A
401	A	protein coding	ND2	623	0	0	#N/A
402	G	protein coding	ND2	627	0	0	#N/A
403	A	protein coding	ND2	624	0	0	#N/A
404	A	protein coding	ND2	618	0	0	#N/A
405	G	protein coding	ND2	622	0	0	#N/A
406	C	protein coding	ND2	619	0	0	#N/A
407	T	protein coding	ND2	611	0	0	#N/A
408	T	protein coding	ND2	618	0	0	#N/A
409	C	protein coding	ND2	623	0	0	#N/A
410	T	protein coding	ND2	619	0	0	#N/A
411	T	protein coding	ND2	621	0	0	#N/A
412	T	protein coding	ND2	624	0	0	#N/A
413	A	protein coding	ND2	625	0	0	#N/A
414	A	protein coding	ND2	627	0	0	#N/A
415	A	protein coding	ND2	631	0	0	#N/A
416	A	protein coding	ND2	630	0	0	#N/A
417	T	protein coding	ND2	629	0	0	#N/A
418	A	protein coding	ND2	620	0	0	#N/A
419	T	protein coding	ND2	615	0	0	#N/A
420	T	protein coding	ND2	618	0	0	#N/A
421	T	protein coding	ND2	621	0	0	#N/A
422	T	protein coding	ND2	621	0	0	#N/A
423	T	protein coding	ND2	626	0	0	#N/A
424	T	protein coding	ND2	623	0	0	#N/A
425	A	protein coding	ND2	619	0	0	#N/A
426	A	protein coding	ND2	614	0	0	#N/A
427	C	protein coding	ND2	627	0	0	#N/A
428	C	protein coding	ND2	628	0	0	#N/A
429	C	protein coding	ND2	633	0	0	#N/A
430	A	protein coding	ND2	638	0	0	#N/A
431	A	protein coding	ND2	640	0	0	#N/A
432	G	protein coding	ND2	635	0	0	#N/A
433	T	protein coding	ND2	626	0	0	#N/A
434	T	protein coding	ND2	627	0	0	#N/A
435	T	protein coding	ND2	625	0	0	#N/A
436	T	protein coding	ND2	627	0	0	#N/A
437	A	protein coding	ND2	619	0	0	#N/A
438	G	protein coding	ND2	618	0	0	#N/A
439	C	protein coding	ND2	622	0	0	#N/A
440	T	protein coding	ND2	615	0	0	#N/A
441	T	protein coding	ND2	626	0	0	#N/A
442	C	protein coding	ND2	622	0	0	#N/A
443	A	protein coding	ND2	620	0	0	#N/A
444	A	protein coding	ND2	618	0	0	#N/A
445	C	protein coding	ND2	625	0	0	#N/A
446	T	protein coding	ND2	624	0	0	#N/A
447	G	protein coding	ND2	619	0	0	#N/A
448	T	protein coding	ND2	615	0	0	#N/A
449	T	protein coding	ND2	615	0	0	#N/A
450	T	protein coding	ND2	619	0	0	#N/A
451	T	protein coding	ND2	621	0	0	#N/A
452	A	protein coding	ND2	616	0	0	#N/A
453	T	protein coding	ND2	613	0	0	#N/A
454	T	protein coding	ND2	613	0	0	#N/A
455	A	protein coding	ND2	613	0	0	#N/A
456	T	protein coding	ND2	612	0	0	#N/A
457	T	protein coding	ND2	612	0	0	#N/A
458	T	protein coding	ND2	615	0	0	#N/A
459	T	protein coding	ND2	616	0	0	#N/A
460	C	protein coding	ND2	618	0	0	#N/A
461	T	protein coding	ND2	614	0	0	#N/A
462	T	protein coding	ND2	613	0	0	#N/A
463	C	protein coding	ND2	615	0	0	#N/A
464	A	protein coding	ND2	620	0	0	#N/A
465	A	protein coding	ND2	615	0	0	#N/A
466	T	protein coding	ND2	615	0	0	#N/A
467	T	protein coding	ND2	617	0	0	#N/A
468	T	protein coding	ND2	616	0	0	#N/A
469	T	protein coding	ND2	611	0	0	#N/A
470	A	protein coding	ND2	607	0	0	#N/A
471	T	protein coding	ND2	604	0	0	#N/A
472	T	protein coding	ND2	610	0	0	#N/A
473	A	protein coding	ND2	616	0	0	#N/A
474	A	protein coding	ND2	612	0	0	#N/A
475	T	protein coding	ND2	608	0	0	#N/A
476	A	protein coding	ND2	609	0	0	#N/A
477	T	protein coding	ND2	606	0	0	#N/A
478	T	protein coding	ND2	605	0	0	#N/A
479	A	protein coding	ND2	602	0	0	#N/A
480	A	protein coding	ND2	608	0	0	#N/A
481	A	protein coding	ND2	604	0	0	#N/A
482	A	protein coding	ND2	608	0	0	#N/A
483	A	protein coding	ND2	616	0	0	#N/A
484	A	protein coding	ND2	615	0	0	#N/A
485	T	protein coding	ND2	617	0	0	#N/A
486	A	protein coding	ND2	611	0	0	#N/A
487	A	protein coding	ND2	605	0	0	#N/A
488	T	protein coding	ND2	605	0	0	#N/A
489	A	protein coding	ND2	609	0	0	#N/A
490	T	protein coding	ND2	614	0	0	#N/A
491	A	protein coding	ND2	618	0	0	#N/A
492	A	protein coding	ND2	617	0	0	#N/A
493	A	protein coding	ND2	618	0	0	#N/A
494	T	protein coding	ND2	622	0	0	#N/A
495	A	protein coding	ND2	622	0	0	#N/A
496	A	protein coding	ND2	623	0	0	#N/A
497	T	protein coding	ND2	626	0	0	#N/A
498	G	protein coding	ND2	628	0	0	#N/A
499	A	protein coding	ND2	625	0	0	#N/A
500	A	protein coding	ND2	632	0	0	#N/A
501	A	protein coding	ND2	627	0	0	#N/A
502	T	protein coding	ND2	630	0	0	#N/A
503	T	protein coding	ND2	630	0	0	#N/A
504	A	protein coding	ND2	633	0	0	#N/A
505	A	protein coding	ND2	635	0	0	#N/A
506	T	protein coding	ND2	631	0	0	#N/A
507	G	protein coding	ND2	633	0	0	#N/A
508	A	protein coding	ND2	630	0	0	#N/A
509	A	protein coding	ND2	634	0	0	#N/A
510	T	protein coding	ND2	634	0	0	#N/A
511	C	protein coding	ND2	639	0	0	#N/A
512	T	protein coding	ND2	631	0	0	#N/A
513	T	protein coding	ND2	633	0	0	#N/A
514	T	protein coding	ND2	636	0	0	#N/A
515	T	protein coding	ND2	632	0	0	#N/A
516	A	protein coding	ND2	634	0	0	#N/A
517	C	protein coding	ND2	636	0	0	#N/A
518	A	protein coding	ND2	640	0	0	#N/A
519	T	protein coding	ND2	650	0	0	#N/A
520	C	protein coding	ND2	663	0	0	#N/A
521	C	protein coding	ND2	670	0	0	#N/A
522	A	protein coding	ND2	672	0	0	#N/A
523	T	protein coding	ND2	669	0	0	#N/A
524	A	protein coding	ND2	684	0	0	#N/A
525	A	protein coding	ND2	683	0	0	#N/A
526	T	protein coding	ND2	682	0	0	#N/A
527	T	protein coding	ND2	684	0	0	#N/A
528	A	protein coding	ND2	681	0	0	#N/A
529	T	protein coding	ND2	681	0	0	#N/A
530	T	protein coding	ND2	686	0	0	#N/A
531	A	protein coding	ND2	696	0	0	#N/A
532	T	protein coding	ND2	696	0	0	#N/A
533	A	protein coding	ND2	696	0	0	#N/A
534	T	protein coding	ND2	697	0	0	#N/A
535	C	protein coding	ND2	696	0	0	#N/A
536	A	protein coding	ND2	697	0	0	#N/A
537	G	protein coding	ND2	699	0	0	#N/A
538	C	protein coding	ND2	698	0	0	#N/A
539	T	protein coding	ND2	694	0	0	#N/A
540	T	protein coding	ND2	699	0	0	#N/A
541	T	protein coding	ND2	702	0	0	#N/A
542	A	protein coding	ND2	706	0	0	#N/A
543	T	protein coding	ND2	706	0	0	#N/A
544	T	protein coding	ND2	705	0	0	#N/A
545	A	protein coding	ND2	705	0	0	#N/A
546	T	protein coding	ND2	705	0	0	#N/A
547	T	protein coding	ND2	708	0	0	#N/A
548	A	protein coding	ND2	711	0	0	#N/A
549	A	protein coding	ND2	710	0	0	#N/A
550	A	protein coding	ND2	708	0	0	#N/A
551	A	protein coding	ND2	709	0	0	#N/A
552	A	protein coding	ND2	707	0	0	#N/A
553	G	protein coding	ND2	707	0	0	#N/A
554	T	protein coding	ND2	708	0	0	#N/A
555	G	protein coding	ND2	717	0	0	#N/A
556	G	protein coding	ND2	719	0	0	#N/A
557	A	protein coding	ND2	713	0	0	#N/A
558	G	protein coding	ND2	721	0	0	#N/A
559	C	protein coding	ND2	722	0	0	#N/A
560	C	protein coding	ND2	724	0	0	#N/A
561	G	protein coding	ND2	723	0	0	#N/A
562	C	protein coding	ND2	728	0	0	#N/A
563	T	protein coding	ND2	724	0	0	#N/A
564	C	protein coding	ND2	735	0	0	#N/A
565	C	protein coding	ND2	731	0	0	#N/A
566	T	protein coding	ND2	741	0	0	#N/A
567	T	protein coding	ND2	738	0	0	#N/A
568	T	protein coding	ND2	741	0	0	#N/A
569	C	protein coding	ND2	740	0	0	#N/A
570	C	protein coding	ND2	740	0	0	#N/A
571	A	protein coding	ND2	740	0	0	#N/A
572	T	protein coding	ND2	737	0	0	#N/A
573	T	protein coding	ND2	735	0	0	#N/A
574	T	protein coding	ND2	730	0	0	#N/A
575	T	protein coding	ND2	731	0	0	#N/A
576	T	protein coding	ND2	735	0	0	#N/A
577	G	protein coding	ND2	737	0	0	#N/A
578	A	protein coding	ND2	731	0	0	#N/A
579	T	protein coding	ND2	726	0	0	#N/A
580	T	protein coding	ND2	731	0	0	#N/A
581	T	protein coding	ND2	730	0	0	#N/A
582	C	protein coding	ND2	722	0	0	#N/A
583	C	protein coding	ND2	713	0	0	#N/A
584	T	protein coding	ND2	710	0	0	#N/A
585	A	protein coding	ND2	711	0	0	#N/A
586	A	protein coding	ND2	708	0	0	#N/A
587	T	protein coding	ND2	699	0	0	#N/A
588	A	protein coding	ND2	699	0	0	#N/A
589	T	protein coding	ND2	701	0	0	#N/A
590	A	protein coding	ND2	695	0	0	#N/A
591	A	protein coding	ND2	695	0	0	#N/A
592	T	protein coding	ND2	690	0	0	#N/A
593	A	protein coding	ND2	687	0	0	#N/A
594	G	protein coding	ND2	685	0	0	#N/A
595	A	protein coding	ND2	677	0	0	#N/A
596	A	protein coding	ND2	673	0	0	#N/A
597	G	protein coding	ND2	670	0	0	#N/A
598	G	protein coding	ND2	677	0	0	#N/A
599	T	protein coding	ND2	660	0	0	#N/A
600	T	protein coding	ND2	664	0	0	#N/A
601	T	protein coding	ND2	664	0	0	#N/A
602	A	protein coding	ND2	663	0	0	#N/A
603	A	protein coding	ND2	659	0	0	#N/A
604	C	protein coding	ND2	652	0	0	#N/A
605	A	protein coding	ND2	649	0	0	#N/A
606	T	protein coding	ND2	648	0	0	#N/A
607	G	protein coding	ND2	649	0	0	#N/A
608	A	protein coding	ND2	644	0	0	#N/A
609	A	protein coding	ND2	631	0	0	#N/A
610	T	protein coding	ND2	628	0	0	#N/A
611	A	protein coding	ND2	622	0	0	#N/A
612	A	protein coding	ND2	619	0	0	#N/A
613	A	protein coding	ND2	619	0	0	#N/A
614	T	protein coding	ND2	616	0	0	#N/A
615	G	protein coding	ND2	610	0	0	#N/A
616	C	protein coding	ND2	604	0	0	#N/A
617	T	protein coding	ND2	602	0	0	#N/A
618	T	protein coding	ND2	599	0	0	#N/A
619	T	protein coding	ND2	598	0	0	#N/A
620	A	protein coding	ND2	591	0	0	#N/A
621	A	protein coding	ND2	587	0	0	#N/A
622	T	protein coding	ND2	584	0	0	#N/A
623	A	protein coding	ND2	581	0	0	#N/A
624	T	protein coding	ND2	584	0	0	#N/A
625	T	protein coding	ND2	584	0	0	#N/A
626	A	protein coding	ND2	583	0	0	#N/A
627	A	protein coding	ND2	586	0	0	#N/A
628	T	protein coding	ND2	588	0	0	#N/A
629	A	protein coding	ND2	588	0	0	#N/A
630	A	protein coding	ND2	578	0	0	#N/A
631	C	protein coding	ND2	581	0	0	#N/A
632	T	protein coding	ND2	583	0	0	#N/A
633	T	protein coding	ND2	580	0	0	#N/A
634	G	protein coding	ND2	578	0	0	#N/A
635	A	protein coding	ND2	575	0	0	#N/A
636	C	protein coding	ND2	578	0	0	#N/A
637	A	protein coding	ND2	578	0	0	#N/A
638	A	protein coding	ND2	570	0	0	#N/A
639	A	protein coding	ND2	563	0	0	#N/A
640	A	protein coding	ND2	551	0	0	#N/A
641	A	protein coding	ND2	548	0	0	#N/A
642	A	protein coding	ND2	536	0	0	#N/A
643	T	protein coding	ND2	534	0	0	#N/A
644	T	protein coding	ND2	531	0	0	#N/A
645	G	protein coding	ND2	528	0	0	#N/A
646	C	protein coding	ND2	524	0	0	#N/A
647	A	protein coding	ND2	518	0	0	#N/A
648	C	protein coding	ND2	519	0	0	#N/A
649	C	protein coding	ND2	514	0	0	#N/A
650	T	protein coding	ND2	516	0	0	#N/A
651	T	protein coding	ND2	512	0	0	#N/A
652	T	protein coding	ND2	511	0	0	#N/A
653	A	protein coding	ND2	512	0	0	#N/A
654	A	protein coding	ND2	503	0	0	#N/A
655	T	protein coding	ND2	502	0	0	#N/A
656	A	protein coding	ND2	492	0	0	#N/A
657	T	protein coding	ND2	495	0	0	#N/A
658	T	protein coding	ND2	493	0	0	#N/A
659	A	protein coding	ND2	490	0	0	#N/A
660	A	protein coding	ND2	481	0	0	#N/A
661	T	protein coding	ND2	478	0	0	#N/A
662	T	protein coding	ND2	471	0	0	#N/A
663	T	protein coding	ND2	478	0	0	#N/A
664	C	protein coding	ND2	475	0	0	#N/A
665	T	protein coding	ND2	476	0	0	#N/A
666	T	protein coding	ND2	474	0	0	#N/A
667	A	protein coding	ND2	469	0	0	#N/A
668	T	protein coding	ND2	459	0	0	#N/A
669	C	protein coding	ND2	453	0	0	#N/A
670	T	protein coding	ND2	452	0	0	#N/A
671	T	protein coding	ND2	455	0	0	#N/A
672	A	protein coding	ND2	459	0	0	#N/A
673	A	protein coding	ND2	455	0	0	#N/A
674	T	protein coding	ND2	454	0	0	#N/A
675	A	protein coding	ND2	452	0	0	#N/A
676	T	protein coding	ND2	446	0	0	#N/A
677	T	protein coding	ND2	443	0	0	#N/A
678	A	protein coding	ND2	439	0	0	#N/A
679	A	protein coding	ND2	437	0	0	#N/A
680	A	protein coding	ND2	439	0	0	#N/A
681	T	protein coding	ND2	437	0	0	#N/A
682	A	protein coding	ND2	437	0	0	#N/A
683	T	protein coding	ND2	431	0	0	#N/A
684	T	protein coding	ND2	426	0	0	#N/A
685	T	protein coding	ND2	428	0	0	#N/A
686	A	protein coding	ND2	419	0	0	#N/A
687	T	protein coding	ND2	415	0	0	#N/A
688	T	protein coding	ND2	413	0	0	#N/A
689	A	protein coding	ND2	407	0	0	#N/A
690	T	protein coding	ND2	409	0	0	#N/A
691	T	protein coding	ND2	412	0	0	#N/A
692	A	protein coding	ND2	413	0	0	#N/A
693	A	protein coding	ND2	421	0	0	#N/A
694	T	protein coding	ND2	426	0	0	#N/A
695	T	protein coding	ND2	425	0	0	#N/A
696	A	protein coding	ND2	415	0	0	#N/A
697	G	protein coding	ND2	415	0	0	#N/A
698	A	protein coding	ND2	416	0	0	#N/A
699	G	protein coding	ND2	415	0	0	#N/A
700	T	protein coding	ND2	415	0	0	#N/A
701	A	protein coding	ND2	420	0	0	#N/A
702	A	protein coding	ND2	422	0	0	#N/A
703	T	protein coding	ND2	424	0	0	#N/A
704	T	protein coding	ND2	427	0	0	#N/A
705	T	protein coding	ND2	425	0	0	#N/A
706	T	protein coding	ND2	429	0	0	#N/A
707	A	protein coding	ND2	434	0	0	#N/A
708	T	protein coding	ND2	435	0	0	#N/A
709	C	protein coding	ND2	435	0	0	#N/A
710	A	protein coding	ND2	439	0	0	#N/A
711	G	protein coding	ND2	438	0	0	#N/A
712	T	protein coding	ND2	439	0	0	#N/A
713	T	protein coding	ND2	439	0	0	#N/A
714	A	protein coding	ND2	442	0	0	#N/A
715	T	protein coding	ND2	438	0	0	#N/A
716	T	protein coding	ND2	441	0	0	#N/A
717	A	protein coding	ND2	436	0	0	#N/A
718	T	protein coding	ND2	432	0	0	#N/A
719	T	protein coding	ND2	433	0	0	#N/A
720	G	protein coding	ND2	425	0	0	#N/A
721	G	protein coding	ND2	421	0	0	#N/A
722	A	protein coding	ND2	430	0	0	#N/A
723	G	protein coding	ND2	433	0	0	#N/A
724	C	protein coding	ND2	429	0	0	#N/A
725	T	protein coding	ND2	432	0	0	#N/A
726	A	protein coding	ND2	428	0	0	#N/A
727	T	protein coding	ND2	427	0	0	#N/A
728	T	protein coding	ND2	430	0	0	#N/A
729	G	protein coding	ND2	429	0	0	#N/A
730	G	protein coding	ND2	426	0	0	#N/A
731	A	protein coding	ND2	426	0	0	#N/A
732	G	protein coding	ND2	424	0	0	#N/A
733	G	protein coding	ND2	426	0	0	#N/A
734	A	protein coding	ND2	425	0	0	#N/A
735	T	protein coding	ND2	424	0	0	#N/A
736	T	protein coding	ND2	440	0	0	#N/A
737	A	protein coding	ND2	440	0	0	#N/A
738	A	protein coding	ND2	438	0	0	#N/A
739	A	protein coding	ND2	435	0	0	#N/A
740	T	protein coding	ND2	413	0	0	#N/A
741	C	protein coding	ND2	416	0	0	#N/A
742	A	protein coding	ND2	444	0	0	#N/A
743	A	protein coding	ND2	444	0	0	#N/A
744	A	protein coding	ND2	442	0	0	#N/A
745	C	protein coding	ND2	411	0	0	#N/A
746	T	protein coding	ND2	436	0	0	#N/A
747	T	protein coding	ND2	439	0	0	#N/A
748	C	protein coding	ND2	399	0	0	#N/A
749	T	protein coding	ND2	437	0	0	#N/A
750	T	protein coding	ND2	437	0	0	#N/A
751	T	protein coding	ND2	428	0	0	#N/A
752	A	protein coding	ND2	393	0	0	#N/A
753	C	protein coding	ND2	387	0	0	#N/A
754	G	protein coding	ND2	388	0	0	#N/A
755	A	protein coding	ND2	426	0	0	#N/A
756	A	protein coding	ND2	424	0	0	#N/A
757	A	protein coding	ND2	427	0	0	#N/A
758	A	protein coding	ND2	423	0	0	#N/A
759	T	protein coding	ND2	422	0	0	#N/A
760	T	protein coding	ND2	424	0	0	#N/A
761	A	protein coding	ND2	422	0	0	#N/A
762	A	protein coding	ND2	427	0	0	#N/A
763	T	protein coding	ND2	374	0	0	#N/A
764	A	protein coding	ND2	374	0	0	#N/A
765	G	protein coding	ND2	364	0	0	#N/A
766	C	protein coding	ND2	367	0	0	#N/A
767	A	protein coding	ND2	372	0	0	#N/A
768	T	protein coding	ND2	418	0	0	#N/A
769	T	protein coding	ND2	426	0	0	#N/A
770	T	protein coding	ND2	429	0	0	#N/A
771	T	protein coding	ND2	423	0	0	#N/A
772	C	protein coding	ND2	355	0	0	#N/A
773	T	protein coding	ND2	411	0	0	#N/A
774	T	protein coding	ND2	418	0	0	#N/A
775	C	protein coding	ND2	344	0	0	#N/A
776	A	protein coding	ND2	418	0	0	#N/A
777	A	protein coding	ND2	414	0	0	#N/A
778	T	protein coding	ND2	413	0	0	#N/A
779	T	protein coding	ND2	411	0	0	#N/A
780	A	protein coding	ND2	409	0	0	#N/A
781	A	protein coding	ND2	405	0	0	#N/A
782	T	protein coding	ND2	348	0	0	#N/A
783	C	protein coding	ND2	329	0	0	#N/A
784	A	protein coding	ND2	344	0	0	#N/A
785	T	protein coding	ND2	407	0	0	#N/A
786	T	protein coding	ND2	414	0	0	#N/A
787	T	protein coding	ND2	416	0	0	#N/A
788	A	protein coding	ND2	336	0	0	#N/A
789	G	protein coding	ND2	397	0	0	#N/A
790	G	protein coding	ND2	410	0	0	#N/A
791	G	protein coding	ND2	402	0	0	#N/A
792	T	protein coding	ND2	325	0	0	#N/A
793	G	protein coding	ND2	317	0	0	#N/A
794	A	protein coding	ND2	397	0	0	#N/A
795	A	protein coding	ND2	403	0	0	#N/A
796	T	protein coding	ND2	336	0	0	#N/A
797	A	protein coding	ND2	329	0	0	#N/A
798	T	protein coding	ND2	404	0	0	#N/A
799	T	protein coding	ND2	401	0	0	#N/A
800	A	protein coding	ND2	390	0	0	#N/A
801	A	protein coding	ND2	387	0	0	#N/A
802	G	protein coding	ND2	294	0	0	#N/A
803	A	protein coding	ND2	309	0	0	#N/A
804	T	protein coding	ND2	316	0	0	#N/A
805	C	protein coding	ND2	289	0	0	#N/A
806	T	protein coding	ND2	378	0	0	#N/A
807	T	protein coding	ND2	385	0	0	#N/A
808	T	protein coding	ND2	376	0	0	#N/A
809	A	protein coding	ND2	379	0	0	#N/A
810	A	protein coding	ND2	383	0	0	#N/A
811	T	protein coding	ND2	290	0	0	#N/A
812	A	protein coding	ND2	373	0	0	#N/A
813	A	protein coding	ND2	365	0	0	#N/A
814	T	protein coding	ND2	360	0	0	#N/A
815	T	protein coding	ND2	363	0	0	#N/A
816	A	protein coding	ND2	280	0	0	#N/A
817	G	protein coding	ND2	254	0	0	#N/A
818	A	protein coding	ND2	264	0	0	#N/A
819	G	protein coding	ND2	241	0	0	#N/A
820	A	protein coding	ND2	327	0	0	#N/A
821	A	protein coding	ND2	326	0	0	#N/A
822	T	protein coding	ND2	249	0	0	#N/A
823	C	protein coding	ND2	236	0	0	#N/A
824	A	protein coding	ND2	357	0	0	#N/A
825	A	protein coding	ND2	362	0	0	#N/A
826	T	protein coding	ND2	363	0	0	#N/A
827	T	protein coding	ND2	364	0	0	#N/A
828	T	protein coding	ND2	365	0	0	#N/A
829	G	protein coding	ND2	211	0	0	#N/A
830	A	protein coding	ND2	219	0	0	#N/A
831	T	protein coding	ND2	339	0	0	#N/A
832	T	protein coding	ND2	344	0	0	#N/A
833	A	protein coding	ND2	351	0	0	#N/A
834	A	protein coding	ND2	346	0	0	#N/A
835	T	protein coding	ND2	369	0	0	#N/A
836	T	protein coding	ND2	386	0	0	#N/A
837	T	protein coding	ND2	381	0	0	#N/A
838	A	protein coding	ND2	225	0	0	#N/A
839	T	protein coding	ND2	405	0	0	#N/A
840	T	protein coding	ND2	443	0	0	#N/A
841	T	protein coding	ND2	446	0	0	#N/A
842	T	protein coding	ND2	443	0	0	#N/A
843	T	protein coding	ND2	446	0	0	#N/A
844	T	protein coding	ND2	443	0	0	#N/A
845	T	protein coding	ND2	444	0	0	#N/A
846	T	protein coding	ND2	451	0	0	#N/A
847	T	protein coding	ND2	449	0	0	#N/A
848	T	protein coding	ND2	445	0	0	#N/A
849	T	protein coding	ND2	400	0	0	#N/A
850	A	protein coding	ND2	293	0	0	#N/A
851	T	protein coding	ND2	345	0	0	#N/A
852	T	protein coding	ND2	342	0	0	#N/A
853	C	protein coding	ND2	264	0	0	#N/A
854	A	protein coding	ND2	307	0	0	#N/A
855	T	protein coding	ND2	328	0	0	#N/A
856	T	protein coding	ND2	355	0	0	#N/A
857	T	protein coding	ND2	356	0	0	#N/A
858	T	protein coding	ND2	353	0	0	#N/A
859	T	protein coding	ND2	350	0	0	#N/A
860	A	protein coding	ND2	289	0	0	#N/A
861	T	protein coding	ND2	300	0	0	#N/A
862	C	protein coding	ND2	279	0	0	#N/A
863	A	protein coding	ND2	307	0	0	#N/A
864	T	protein coding	ND2	325	0	0	#N/A
865	T	protein coding	ND2	355	0	0	#N/A
866	T	protein coding	ND2	354	0	0	#N/A
867	G	protein coding	ND2	288	0	0	#N/A
868	T	protein coding	ND2	317	0	0	#N/A
869	A	protein coding	ND2	303	0	0	#N/A
870	T	protein coding	ND2	352	0	0	#N/A
871	T	protein coding	ND2	359	0	0	#N/A
872	A	protein coding	ND2	352	0	0	#N/A
873	A	protein coding	ND2	372	0	0	#N/A
874	C	protein coding	ND2	306	0	0	#N/A
875	A	protein coding	ND2	344	0	0	#N/A
876	T	protein coding	ND2	357	0	0	#N/A
877	T	protein coding	ND2	375	0	0	#N/A
878	T	protein coding	ND2	375	0	0	#N/A
879	A	protein coding	ND2	325	0	0	#N/A
880	T	protein coding	ND2	341	0	0	#N/A
881	A	protein coding	ND2	331	0	0	#N/A
882	T	protein coding	ND2	379	0	0	#N/A
883	T	protein coding	ND2	388	0	0	#N/A
884	T	protein coding	ND2	376	0	0	#N/A
885	A	protein coding	ND2	356	0	0	#N/A
886	A	protein coding	ND2	359	0	0	#N/A
887	T	protein coding	ND2	335	0	0	#N/A
888	A	protein coding	ND2	333	0	0	#N/A
889	T	protein coding	ND2	377	0	0	#N/A
890	T	protein coding	ND2	387	0	0	#N/A
891	T	protein coding	ND2	385	0	0	#N/A
892	T	protein coding	ND2	383	0	0	#N/A
893	T	protein coding	ND2	380	0	0	#N/A
894	A	protein coding	ND2	369	0	0	#N/A
895	A	protein coding	ND2	389	0	0	#N/A
896	A	protein coding	ND2	383	0	0	#N/A
897	T	protein coding	ND2	373	0	0	#N/A
898	T	protein coding	ND2	383	0	0	#N/A
899	A	protein coding	ND2	350	0	0	#N/A
900	T	protein coding	ND2	391	0	0	#N/A
901	T	protein coding	ND2	393	0	0	#N/A
902	T	protein coding	ND2	385	0	0	#N/A
903	C	protein coding	ND2	340	0	0	#N/A
904	A	protein coding	ND2	365	0	0	#N/A
905	T	protein coding	ND2	382	0	0	#N/A
906	T	protein coding	ND2	394	0	0	#N/A
907	T	protein coding	ND2	388	0	0	#N/A
908	A	protein coding	ND2	384	0	0	#N/A
909	A	protein coding	ND2	397	0	0	#N/A
910	A	protein coding	ND2	383	0	0	#N/A
911	T	protein coding	ND2	360	0	0	#N/A
912	C	protein coding	ND2	343	0	0	#N/A
913	A	protein coding	ND2	395	0	0	#N/A
914	A	protein coding	ND2	392	0	0	#N/A
915	T	protein coding	ND2	388	0	0	#N/A
916	T	protein coding	ND2	390	0	0	#N/A
917	A	protein coding	ND2	369	0	0	#N/A
918	T	protein coding	ND2	404	0	0	#N/A
919	T	protein coding	ND2	411	0	0	#N/A
920	T	protein coding	ND2	412	0	0	#N/A
921	T	protein coding	ND2	411	0	0	#N/A
922	C	protein coding	ND2	377	0	0	#N/A
923	T	protein coding	ND2	408	0	0	#N/A
924	T	protein coding	ND2	413	0	0	#N/A
925	G	protein coding	ND2	376	0	0	#N/A
926	A	protein coding	ND2	390	0	0	#N/A
927	T	protein coding	ND2	413	0	0	#N/A
928	T	protein coding	ND2	423	0	0	#N/A
929	T	protein coding	ND2	426	0	0	#N/A
930	G	protein coding	ND2	389	0	0	#N/A
931	T	protein coding	ND2	425	0	0	#N/A
932	T	protein coding	ND2	424	0	0	#N/A
933	A	protein coding	ND2	421	0	0	#N/A
934	A	protein coding	ND2	423	0	0	#N/A
935	T	protein coding	ND2	414	0	0	#N/A
936	A	protein coding	ND2	412	0	0	#N/A
937	G	protein coding	ND2	403	0	0	#N/A
938	A	protein coding	ND2	432	0	0	#N/A
939	A	protein coding	ND2	436	0	0	#N/A
940	A	protein coding	ND2	438	0	0	#N/A
941	A	protein coding	ND2	438	0	0	#N/A
942	A	protein coding	ND2	431	0	0	#N/A
943	T	protein coding	ND2	429	0	0	#N/A
944	T	protein coding	ND2	436	0	0	#N/A
945	T	protein coding	ND2	432	0	0	#N/A
946	T	protein coding	ND2	429	0	0	#N/A
947	G	protein coding	ND2	406	0	0	#N/A
948	A	protein coding	ND2	428	0	0	#N/A
949	A	protein coding	ND2	428	0	0	#N/A
950	A	protein coding	ND2	426	0	0	#N/A
951	T	protein coding	ND2	426	0	0	#N/A
952	T	protein coding	ND2	435	0	0	#N/A
953	T	protein coding	ND2	433	0	0	#N/A
954	A	protein coding	ND2	420	0	0	#N/A
955	C	protein coding	ND2	406	0	0	#N/A
956	A	protein coding	ND2	419	0	0	#N/A
957	T	protein coding	ND2	426	0	0	#N/A
958	T	protein coding	ND2	425	0	0	#N/A
959	A	protein coding	ND2	416	0	0	#N/A
960	T	protein coding	ND2	421	0	0	#N/A
961	T	protein coding	ND2	432	0	0	#N/A
962	T	protein coding	ND2	430	0	0	#N/A
963	A	protein coding	ND2	425	0	0	#N/A
964	T	protein coding	ND2	427	0	0	#N/A
965	A	protein coding	ND2	427	0	0	#N/A
966	A	protein coding	ND2	430	0	0	#N/A
967	A	protein coding	ND2	428	0	0	#N/A
968	T	protein coding	ND2	442	0	0	#N/A
969	T	protein coding	ND2	442	0	0	#N/A
970	T	protein coding	ND2	445	0	0	#N/A
971	T	protein coding	ND2	442	0	0	#N/A
972	T	protein coding	ND2	442	0	0	#N/A
973	T	protein coding	ND2	447	0	0	#N/A
974	A	protein coding	ND2	448	0	0	#N/A
975	T	protein coding	ND2	449	0	0	#N/A
976	C	protein coding	ND2	448	0	0	#N/A
977	A	protein coding	ND2	455	0	0	#N/A
978	T	protein coding	ND2	462	0	0	#N/A
979	T	protein coding	ND2	461	0	0	#N/A
980	A	protein coding	ND2	457	0	0	#N/A
981	G	protein coding	ND2	448	0	0	#N/A
982	G	protein coding	ND2	438	0	0	#N/A
983	A	protein coding	ND2	454	0	0	#N/A
984	G	protein coding	ND2	440	0	0	#N/A
985	G	protein coding	ND2	435	0	0	#N/A
986	A	protein coding	ND2	450	0	0	#N/A
987	T	protein coding	ND2	458	0	0	#N/A
988	T	protein coding	ND2	463	0	0	#N/A
989	A	protein coding	ND2	457	0	0	#N/A
990	C	protein coding	ND2	452	0	0	#N/A
991	C	protein coding	ND2	446	0	0	#N/A
992	T	protein coding	ND2	457	0	0	#N/A
993	C	protein coding	ND2	454	0	0	#N/A
994	C	protein coding	ND2	457	0	0	#N/A
995	A	protein coding	ND2	461	0	0	#N/A
996	T	protein coding	ND2	467	0	0	#N/A
997	T	protein coding	ND2	468	0	0	#N/A
998	T	protein coding	ND2	464	0	0	#N/A
999	T	protein coding	ND2	464	0	0	#N/A
1000	T	protein coding	ND2	465	0	0	#N/A
1001	A	protein coding	ND2	464	0	0	#N/A
1002	G	protein coding	ND2	454	0	0	#N/A
1003	G	protein coding	ND2	451	0	0	#N/A
1004	A	protein coding	ND2	459	0	0	#N/A
1005	T	protein coding	ND2	457	0	0	#N/A
1006	T	protein coding	ND2	460	0	0	#N/A
1007	T	protein coding	ND2	460	0	0	#N/A
1008	T	protein coding	ND2	463	0	0	#N/A
1009	T	protein coding	ND2	461	0	0	#N/A
1010	A	protein coding	ND2	460	0	0	#N/A
1011	C	protein coding	ND2	452	0	0	#N/A
1012	C	protein coding	ND2	449	0	0	#N/A
1013	A	protein coding	ND2	458	0	0	#N/A
1014	A	protein coding	ND2	452	0	0	#N/A
1015	A	protein coding	ND2	448	0	0	#N/A
1016	A	protein coding	ND2	447	0	0	#N/A
1017	T	protein coding	ND2	445	0	0	#N/A
1018	G	protein coding	ND2	441	0	0	#N/A
1019	A	protein coding	ND2	443	0	0	#N/A
1020	C	protein coding	ND2	437	0	0	#N/A
1021	T	protein coding	ND2	439	0	0	#N/A
1022	T	protein coding	ND2	444	0	0	#N/A
1023	G	protein coding	ND2	441	0	0	#N/A
1024	T	protein coding	ND2	443	0	0	#N/A
1025	A	protein coding	ND2	452	0	0	#N/A
1026	A	protein coding	ND2	448	0	0	#N/A
1027	T	protein coding	ND2	446	0	0	#N/A
1028	T	protein coding	ND2	453	0	0	#N/A
1029	C	protein coding	ND2	450	0	0	#N/A
1030	A	protein coding	ND2	449	0	0	#N/A
1031	A	protein coding	ND2	452	0	0	#N/A
1032	C	protein coding	ND2	447	0	0	#N/A
1033	A	protein coding	ND2	446	0	0	#N/A
1034	A	protein coding	ND2	450	0	0	#N/A
1035	T	protein coding	ND2	450	0	0	#N/A
1036	T	protein coding	ND2	456	0	0	#N/A
1037	A	protein coding	ND2	449	0	0	#N/A
1038	A	protein coding	ND2	453	0	0	#N/A
1039	C	protein coding	ND2	451	0	0	#N/A
1040	A	protein coding	ND2	456	0	0	#N/A
1041	T	protein coding	ND2	452	0	0	#N/A
1042	T	protein coding	ND2	457	0	0	#N/A
1043	A	protein coding	ND2	457	0	0	#N/A
1044	T	protein coding	ND2	460	0	0	#N/A
1045	G	protein coding	ND2	455	0	0	#N/A
1046	T	protein coding	ND2	453	0	0	#N/A
1047	A	protein coding	ND2	454	0	0	#N/A
1048	A	protein coding	ND2	455	0	0	#N/A
1049	T	protein coding	ND2	453	0	0	#N/A
1050	C	protein coding	ND2	437	0	0	#N/A
1051	A	protein coding	ND2	450	0	0	#N/A
1052	A	protein coding	ND2	455	0	0	#N/A
1053	T	protein coding	ND2	453	0	0	#N/A
1054	A	protein coding	ND2	453	0	0	#N/A
1055	T	protein coding	ND2	453	0	0	#N/A
1056	T	protein coding	ND2	458	0	0	#N/A
1057	T	protein coding	ND2	454	0	0	#N/A
1058	T	protein coding	ND2	456	0	0	#N/A
1059	A	protein coding	ND2	456	0	0	#N/A
1060	T	protein coding	ND2	459	0	0	#N/A
1061	A	protein coding	ND2	464	0	0	#N/A
1062	T	protein coding	ND2	469	0	0	#N/A
1063	T	protein coding	ND2	473	0	0	#N/A
1064	A	protein coding	ND2	473	0	0	#N/A
1065	A	protein coding	ND2	464	0	0	#N/A
1066	C	protein coding	ND2	468	0	0	#N/A
1067	A	protein coding	ND2	466	0	0	#N/A
1068	C	protein coding	ND2	458	0	0	#N/A
1069	T	protein coding	ND2	465	0	0	#N/A
1070	T	protein coding	ND2	471	0	0	#N/A
1071	A	protein coding	ND2	471	0	0	#N/A
1072	T	protein coding	ND2	469	0	0	#N/A
1073	A	protein coding	ND2	472	0	0	#N/A
1074	A	protein coding	ND2	474	0	0	#N/A
1075	T	protein coding	ND2	479	0	0	#N/A
1076	A	protein coding	ND2	477	0	0	#N/A
1077	A	protein coding	ND2	476	G	1	0.383
1078	T	protein coding	ND2	486	0	0	#N/A
1079	A	protein coding	ND2	484	0	0	#N/A
1080	T	protein coding	ND2	483	0	0	#N/A
1081	C	protein coding	ND2	480	0	0	#N/A
1082	A	protein coding	ND2	489	0	0	#N/A
1083	A	protein coding	ND2	478	0	0	#N/A
1084	C	protein coding	ND2	479	0	0	#N/A
1085	T	protein coding	ND2	492	0	0	#N/A
1086	T	protein coding	ND2	490	0	0	#N/A
1087	T	protein coding	ND2	486	0	0	#N/A
1088	A	protein coding	ND2	484	0	0	#N/A
1089	A	protein coding	ND2	484	0	0	#N/A
1090	T	protein coding	ND2	483	0	0	#N/A
1091	T	protein coding	ND2	489	0	0	#N/A
1092	A	protein coding	ND2	485	0	0	#N/A
1093	C	protein coding	ND2	475	0	0	#N/A
1094	A	protein coding	ND2	478	0	0	#N/A
1095	T	protein coding	ND2	477	0	0	#N/A
1096	T	protein coding	ND2	475	0	0	#N/A
1097	A	protein coding	ND2	474	0	0	#N/A
1098	T	protein coding	ND2	481	0	0	#N/A
1099	T	protein coding	ND2	482	0	0	#N/A
1100	T	protein coding	ND2	483	0	0	#N/A
1101	T	protein coding	ND2	485	0	0	#N/A
1102	T	protein coding	ND2	484	0	0	#N/A
1103	T	protein coding	ND2	483	0	0	#N/A
1104	T	protein coding	ND2	486	0	0	#N/A
1105	A	protein coding	ND2	485	0	0	#N/A
1106	T	protein coding	ND2	489	0	0	#N/A
1107	T	protein coding	ND2	483	0	0	#N/A
1108	T	protein coding	ND2	486	0	0	#N/A
1109	A	protein coding	ND2	480	0	0	#N/A
1110	C	protein coding	ND2	474	0	0	#N/A
1111	G	protein coding	ND2	468	0	0	#N/A
1112	A	protein coding	ND2	477	0	0	#N/A
1113	A	protein coding	ND2	474	0	0	#N/A
1114	T	protein coding	ND2	473	0	0	#N/A
1115	T	protein coding	ND2	470	0	0	#N/A
1116	T	protein coding	ND2	466	0	0	#N/A
1117	G	protein coding	ND2	464	0	0	#N/A
1118	T	protein coding	ND2	460	0	0	#N/A
1119	T	protein coding	ND2	472	0	0	#N/A
1120	A	protein coding	ND2	472	0	0	#N/A
1121	T	protein coding	ND2	473	0	0	#N/A
1122	T	protein coding	ND2	472	0	0	#N/A
1123	C	protein coding	ND2	463	0	0	#N/A
1124	C	protein coding	ND2	463	0	0	#N/A
1125	G	protein coding	ND2	468	0	0	#N/A
1126	C	protein coding	ND2	469	0	0	#N/A
1127	T	protein coding	ND2	473	0	0	#N/A
1128	T	protein coding	ND2	473	0	0	#N/A
1129	T	protein coding	ND2	471	0	0	#N/A
1130	T	protein coding	ND2	471	0	0	#N/A
1131	A	protein coding	ND2	474	0	0	#N/A
1132	T	protein coding	ND2	476	0	0	#N/A
1133	A	protein coding	ND2	480	0	0	#N/A
1134	A	protein coding	ND2	484	0	0	#N/A
1135	T	protein coding	ND2	485	0	0	#N/A
1136	A	protein coding	ND2	488	0	0	#N/A
1137	A	protein coding	ND2	487	0	0	#N/A
1138	A	protein coding	ND2	487	0	0	#N/A
1139	T	protein coding	ND2	485	0	0	#N/A
1140	T	protein coding	ND2	491	0	0	#N/A
1141	A	protein coding	ND2	490	0	0	#N/A
1142	T	protein coding	ND2	489	0	0	#N/A
1143	T	protein coding	ND2	488	0	0	#N/A
1144	T	protein coding	ND2	485	0	0	#N/A
1145	T	protein coding	ND2	484	0	0	#N/A
1146	G	protein coding	ND2	480	0	0	#N/A
1147	A	protein coding	ND2	484	0	0	#N/A
1148	A	protein coding	ND2	483	0	0	#N/A
1149	A	protein coding	ND2	481	0	0	#N/A
1150	A	protein coding	ND2	477	0	0	#N/A
1151	T	protein coding	ND2	476	0	0	#N/A
1152	A	protein coding	ND2	477	0	0	#N/A
1153	A	protein coding	ND2	478	0	0	#N/A
1154	C	protein coding	ND2	470	0	0	#N/A
1155	T	protein coding	ND2	474	0	0	#N/A
1156	G	protein coding	ND2	458	0	0	#N/A
1157	A	protein coding	ND2	466	0	0	#N/A
1158	A	protein coding	ND2	464	0	0	#N/A
1159	T	protein coding	ND2	462	0	0	#N/A
1160	C	protein coding	ND2	453	0	0	#N/A
1161	A	protein coding	ND2	458	0	0	#N/A
1162	T	protein coding	ND2	456	0	0	#N/A
1163	A	protein coding	ND2	456	0	0	#N/A
1164	A	protein coding	ND2	452	0	0	#N/A
1165	A	protein coding	ND2	453	0	0	#N/A
1166	G	protein coding	ND2	451	0	0	#N/A
1167	A	protein coding	ND2	458	0	0	#N/A
1168	T	protein coding	ND2	453	0	0	#N/A
1169	A	protein coding	ND2	460	0	0	#N/A
1170	A	protein coding	ND2	465	0	0	#N/A
1171	A	protein coding	ND2	462	0	0	#N/A
1172	T	protein coding	ND2	458	0	0	#N/A
1173	A	protein coding	ND2	461	0	0	#N/A
1174	T	protein coding	ND2	459	0	0	#N/A
1175	A	protein coding	ND2	455	0	0	#N/A
1176	A	protein coding	ND2	450	0	0	#N/A
1177	A	protein coding	ND2	455	0	0	#N/A
1178	T	protein coding	ND2	457	0	0	#N/A
1179	A	protein coding	ND2	458	0	0	#N/A
1180	G	protein coding	ND2	444	0	0	#N/A
1181	T	protein coding	ND2	451	0	0	#N/A
1182	A	protein coding	ND2	448	0	0	#N/A
1183	T	protein coding	ND2	455	0	0	#N/A
1184	T	protein coding	ND2	453	0	0	#N/A
1185	A	protein coding	ND2	454	0	0	#N/A
1186	A	protein coding	ND2	455	0	0	#N/A
1187	T	protein coding	ND2	457	0	0	#N/A
1188	T	protein coding	ND2	458	0	0	#N/A
1189	A	protein coding	ND2	460	0	0	#N/A
1190	T	protein coding	ND2	457	0	0	#N/A
1191	A	protein coding	ND2	461	0	0	#N/A
1192	A	protein coding	ND2	467	0	0	#N/A
1193	T	protein coding	ND2	463	0	0	#N/A
1194	A	protein coding	ND2	469	0	0	#N/A
1195	T	protein coding	ND2	469	0	0	#N/A
1196	A	protein coding	ND2	464	0	0	#N/A
1197	T	protein coding	ND2	464	0	0	#N/A
1198	A	protein coding	ND2	459	0	0	#N/A
1199	T	protein coding	ND2	457	0	0	#N/A
1200	A	protein coding	ND2	454	0	0	#N/A
1201	T	protein coding	ND2	450	0	0	#N/A
1202	A	protein coding	ND2	450	0	0	#N/A
1203	A	protein coding	ND2	449	0	0	#N/A
1204	T	protein coding	ND2	445	0	0	#N/A
1205	T	protein coding	ND2	443	0	0	#N/A
1206	A	protein coding	ND2	443	0	0	#N/A
1207	T	protein coding	ND2	442	0	0	#N/A
1208	A	protein coding	ND2	439	0	0	#N/A
1209	A	protein coding	ND2	432	0	0	#N/A
1210	C	protein coding	ND2	430	0	0	#N/A
1211	T	protein coding	ND2	435	0	0	#N/A
1212	T	protein coding	ND2	444	0	0	#N/A
1213	T	protein coding	ND2	449	0	0	#N/A
1214	T	protein coding	ND2	451	0	0	#N/A
1215	T	protein coding	ND2	456	0	0	#N/A
1216	T	protein coding	ND2	452	0	0	#N/A
1217	T	protein coding	ND2	455	0	0	#N/A
1218	T	protein coding	ND2	454	0	0	#N/A
1219	C	protein coding	ND2	442	0	0	#N/A
1220	A	protein coding	ND2	457	0	0	#N/A
1221	A	protein coding	ND2	458	0	0	#N/A
1222	T	protein coding	ND2	458	0	0	#N/A
1223	T	protein coding	ND2	463	0	0	#N/A
1224	T	protein coding	ND2	459	0	0	#N/A
1225	T	protein coding	ND2	466	0	0	#N/A
1226	T	protein coding	ND2	463	0	0	#N/A
1227	G	protein coding	ND2	451	0	0	#N/A
1228	G	protein coding	ND2	443	0	0	#N/A
1229	A	protein coding	ND2	461	0	0	#N/A
1230	T	protein coding	ND2	462	0	0	#N/A
1231	T	protein coding	ND2	467	0	0	#N/A
1232	A	protein coding	ND2	460	0	0	#N/A
1233	T	protein coding	ND2	463	0	0	#N/A
1234	T	protein coding	ND2	465	0	0	#N/A
1235	T	protein coding	ND2	470	0	0	#N/A
1236	T	protein coding	ND2	472	0	0	#N/A
1237	T	protein coding	ND2	475	0	0	#N/A
1238	A	protein coding	ND2	470	0	0	#N/A
1239	A	protein coding	ND2	468	0	0	#N/A
1240	T	protein coding	ND2	471	0	0	#N/A
1241	T	protein coding	ND2	471	0	0	#N/A
1242	T	protein coding	ND2	471	0	0	#N/A
1243	C	protein coding	ND2	464	0	0	#N/A
1244	T	protein coding	ND2	469	0	0	#N/A
1245	T	protein coding	ND2	474	0	0	#N/A
1246	T	protein coding	ND2	471	0	0	#N/A
1247	A	protein coding	ND2	465	0	0	#N/A
1248	T	protein coding	ND2	470	0	0	#N/A
1249	T	protein coding	ND2	472	0	0	#N/A
1250	T	protein coding	ND2	475	0	0	#N/A
1251	T	protein coding	ND2	470	0	0	#N/A
1252	A	protein coding	ND2	462	0	0	#N/A
1253	T	protein coding	ND2	470	0	0	#N/A
1254	T	protein coding	ND2	474	0	0	#N/A
1255	T	protein coding	ND2	479	0	0	#N/A
1256	T	protein coding	ND2	472	0	0	#N/A
1257	A	protein coding	ND2	472	0	0	#N/A
1258	T	protein coding	ND2	480	0	0	#N/A
1259	A	protein coding	ND2	479	0	0	#N/A
1260	T	protein coding	ND2	479	0	0	#N/A
1261	T	protein coding	ND2	479	0	0	#N/A
1262	T	protein coding	ND2	483	0	0	#N/A
1263	T	protein coding	ND2	485	0	0	#N/A
1264	A	tRNA	Trp	485	0	0	#N/A
1265	A	tRNA	Trp	489	0	0	#N/A
1266	G	tRNA	Trp	486	0	0	#N/A
1267	G	tRNA	Trp	491	0	0	#N/A
1268	C	tRNA	Trp	486	0	0	#N/A
1269	T	tRNA	Trp	494	0	0	#N/A
1270	T	tRNA	Trp	507	0	0	#N/A
1271	T	tRNA	Trp	508	0	0	#N/A
1272	A	tRNA	Trp	511	0	0	#N/A
1273	A	tRNA	Trp	512	0	0	#N/A
1274	G	tRNA	Trp	511	0	0	#N/A
1275	T	tRNA	Trp	512	0	0	#N/A
1276	T	tRNA	Trp	521	0	0	#N/A
1277	A	tRNA	Trp	519	0	0	#N/A
1278	A	tRNA	Trp	525	0	0	#N/A
1279	T	tRNA	Trp	530	0	0	#N/A
1280	A	tRNA	Trp	532	0	0	#N/A
1281	A	tRNA	Trp	532	0	0	#N/A
1282	A	tRNA	Trp	527	0	0	#N/A
1283	A	tRNA	Trp	534	0	0	#N/A
1284	C	tRNA	Trp	537	0	0	#N/A
1285	T	tRNA	Trp	540	0	0	#N/A
1286	A	tRNA	Trp	543	0	0	#N/A
1287	A	tRNA	Trp	539	0	0	#N/A
1288	T	tRNA	Trp	547	0	0	#N/A
1289	A	tRNA	Trp	549	0	0	#N/A
1290	A	tRNA	Trp	538	0	0	#N/A
1291	C	tRNA	Trp	547	0	0	#N/A
1292	C	tRNA	Trp	547	0	0	#N/A
1293	T	tRNA	Trp	556	0	0	#N/A
1294	T	tRNA	Trp	561	0	0	#N/A
1295	C	tRNA	Trp	557	0	0	#N/A
1296	A	tRNA	Trp	560	0	0	#N/A
1297	A	tRNA	Trp	564	0	0	#N/A
1298	A	tRNA	Trp	556	0	0	#N/A
1299	G	tRNA	Trp	559	0	0	#N/A
1300	C	tRNA	Trp	560	0	0	#N/A
1301	T	tRNA	Trp	559	0	0	#N/A
1302	A	tRNA	Trp	564	0	0	#N/A
1303	T	tRNA	Trp	567	0	0	#N/A
1304	A	tRNA	Trp	571	0	0	#N/A
1305	A	tRNA	Trp	570	0	0	#N/A
1306	A	tRNA	Trp	567	0	0	#N/A
1307	T	tRNA	Trp	567	0	0	#N/A
1308	A	tRNA	Trp	572	0	0	#N/A
1309	A	tRNA	Trp	571	0	0	#N/A
1310	A	tRNA	Trp	575	0	0	#N/A
1311	G	tRNA	Trp	572	0	0	#N/A
1312	A	tRNA	Trp	578	0	0	#N/A
1313	A	tRNA	Trp	580	0	0	#N/A
1314	A	tRNA	Trp	572	0	0	#N/A
1315	T	tRNA	Trp	577	0	0	#N/A
1316	T	tRNA	Trp	583	0	0	#N/A
1317	T	tRNA	Trp	580	0	0	#N/A
1318	C	tRNA	Trp	581	0	0	#N/A
1319	T	tRNA	Trp	583	0	0	#N/A
1320	T	tRNA	Trp	583	0	0	#N/A
1321	T	tRNA	Trp	592	0	0	#N/A
1322	A	tRNA	Trp - Cys	589	0	0	#N/A
1323	A	tRNA	Trp - Cys	592	0	0	#N/A
1324	G	tRNA	Trp - Cys	590	0	0	#N/A
1325	C	tRNA	Trp - Cys	588	0	0	#N/A
1326	C	tRNA	Trp - Cys	588	0	0	#N/A
1327	T	tRNA	Trp - Cys	591	0	0	#N/A
1328	T	tRNA	Trp - Cys	594	0	0	#N/A
1329	A	tRNA	Trp - Cys	602	0	0	#N/A
1330	G	tRNA	Cys	601	0	0	#N/A
1331	T	tRNA	Cys	595	0	0	#N/A
1332	A	tRNA	Cys	602	0	0	#N/A
1333	A	tRNA	Cys	599	0	0	#N/A
1334	A	tRNA	Cys	598	0	0	#N/A
1335	A	tRNA	Cys	601	0	0	#N/A
1336	C	tRNA	Cys	609	0	0	#N/A
1337	T	tRNA	Cys	604	0	0	#N/A
1338	T	tRNA	Cys	612	0	0	#N/A
1339	A	tRNA	Cys	606	0	0	#N/A
1340	C	tRNA	Cys	606	0	0	#N/A
1341	T	tRNA	Cys	609	0	0	#N/A
1342	C	tRNA	Cys	608	0	0	#N/A
1343	C	tRNA	Cys	599	0	0	#N/A
1344	T	tRNA	Cys	606	0	0	#N/A
1345	T	tRNA	Cys	600	0	0	#N/A
1346	C	tRNA	Cys	598	0	0	#N/A
1347	A	tRNA	Cys	599	0	0	#N/A
1348	A	tRNA	Cys	598	0	0	#N/A
1349	A	tRNA	Cys	596	0	0	#N/A
1350	A	tRNA	Cys	606	0	0	#N/A
1351	T	tRNA	Cys	599	0	0	#N/A
1352	T	tRNA	Cys	599	0	0	#N/A
1353	G	tRNA	Cys	596	0	0	#N/A
1354	C	tRNA	Cys	599	0	0	#N/A
1355	A	tRNA	Cys	595	0	0	#N/A
1356	G	tRNA	Cys	598	0	0	#N/A
1357	T	tRNA	Cys	586	0	0	#N/A
1358	T	tRNA	Cys	591	0	0	#N/A
1359	T	tRNA	Cys	592	0	0	#N/A
1360	G	tRNA	Cys	587	0	0	#N/A
1361	A	tRNA	Cys	585	0	0	#N/A
1362	T	tRNA	Cys	585	0	0	#N/A
1363	A	tRNA	Cys	579	0	0	#N/A
1364	T	tRNA	Cys	582	0	0	#N/A
1365	C	tRNA	Cys	578	0	0	#N/A
1366	A	tRNA	Cys	579	0	0	#N/A
1367	T	tRNA	Cys	580	0	0	#N/A
1368	T	tRNA	Cys	576	0	0	#N/A
1369	A	tRNA	Cys	579	0	0	#N/A
1370	T	tRNA	Cys	582	0	0	#N/A
1371	T	tRNA	Cys	580	0	0	#N/A
1372	G	tRNA	Cys	576	0	0	#N/A
1373	A	tRNA	Cys	574	0	0	#N/A
1374	C	tRNA	Cys	574	0	0	#N/A
1375	T	tRNA	Cys	580	0	0	#N/A
1376	A	tRNA	Cys	579	0	0	#N/A
1377	T	tRNA	Cys	580	0	0	#N/A
1378	A	tRNA	Cys	581	0	0	#N/A
1379	A	tRNA	Cys	583	0	0	#N/A
1380	G	tRNA	Cys	578	0	0	#N/A
1381	A	tRNA	Cys	575	0	0	#N/A
1382	C	tRNA	Cys	585	0	0	#N/A
1383	C	tRNA	Cys	584	0	0	#N/A
1384	T	NC		580	0	0	#N/A
1385	A	NC		579	0	0	#N/A
1386	A	NC		576	0	0	#N/A
1387	T	NC		570	0	0	#N/A
1388	T	NC		571	0	0	#N/A
1389	A	NC		561	0	0	#N/A
1390	A	NC		564	0	0	#N/A
1391	T	NC		566	0	0	#N/A
1392	T	NC		570	0	0	#N/A
1393	T	NC		571	0	0	#N/A
1394	G	NC		568	0	0	#N/A
1395	T	NC		567	0	0	#N/A
1396	C	NC		565	0	0	#N/A
1397	C	NC		564	0	0	#N/A
1398	T	NC		563	0	0	#N/A
1399	T	NC		566	0	0	#N/A
1400	A	NC		572	0	0	#N/A
1401	T	NC		573	0	0	#N/A
1402	T	NC		573	0	0	#N/A
1403	T	tRNA	Tyr	579	0	0	#N/A
1404	G	tRNA	Tyr	579	0	0	#N/A
1405	A	tRNA	Tyr	585	0	0	#N/A
1406	T	tRNA	Tyr	583	0	0	#N/A
1407	T	tRNA	Tyr	579	0	0	#N/A
1408	A	tRNA	Tyr	583	0	0	#N/A
1409	A	tRNA	Tyr	581	0	0	#N/A
1410	G	tRNA	Tyr	575	0	0	#N/A
1411	A	tRNA	Tyr	574	0	0	#N/A
1412	A	tRNA	Tyr	575	0	0	#N/A
1413	G	tRNA	Tyr	574	0	0	#N/A
1414	A	tRNA	Tyr	578	0	0	#N/A
1415	A	tRNA	Tyr	573	0	0	#N/A
1416	T	tRNA	Tyr	572	0	0	#N/A
1417	A	tRNA	Tyr	567	0	0	#N/A
1418	A	tRNA	Tyr	570	0	0	#N/A
1419	A	tRNA	Tyr	567	0	0	#N/A
1420	T	tRNA	Tyr	572	0	0	#N/A
1421	C	tRNA	Tyr	572	0	0	#N/A
1422	T	tRNA	Tyr	568	0	0	#N/A
1423	T	tRNA	Tyr	572	0	0	#N/A
1424	A	tRNA	Tyr	575	0	0	#N/A
1425	T	tRNA	Tyr	579	0	0	#N/A
1426	A	tRNA	Tyr	580	0	0	#N/A
1427	T	tRNA	Tyr	582	0	0	#N/A
1428	A	tRNA	Tyr	582	0	0	#N/A
1429	T	tRNA	Tyr	581	0	0	#N/A
1430	A	tRNA	Tyr	580	0	0	#N/A
1431	G	tRNA	Tyr	580	0	0	#N/A
1432	A	tRNA	Tyr	572	0	0	#N/A
1433	T	tRNA	Tyr	575	0	0	#N/A
1434	T	tRNA	Tyr	575	0	0	#N/A
1435	T	tRNA	Tyr	584	0	0	#N/A
1436	A	tRNA	Tyr	580	0	0	#N/A
1437	C	tRNA	Tyr	588	0	0	#N/A
1438	A	tRNA	Tyr	590	0	0	#N/A
1439	A	tRNA	Tyr	594	0	0	#N/A
1440	T	tRNA	Tyr	599	0	0	#N/A
1441	C	tRNA	Tyr	602	0	0	#N/A
1442	T	tRNA	Tyr	606	0	0	#N/A
1443	A	tRNA	Tyr	604	0	0	#N/A
1444	T	tRNA	Tyr	609	0	0	#N/A
1445	C	tRNA	Tyr	608	0	0	#N/A
1446	G	tRNA	Tyr	611	0	0	#N/A
1447	C	tRNA	Tyr	609	0	0	#N/A
1448	C	tRNA	Tyr	607	0	0	#N/A
1449	T	tRNA	Tyr	609	0	0	#N/A
1450	A	tRNA	Tyr	607	0	0	#N/A
1451	A	tRNA	Tyr	605	0	0	#N/A
1452	A	tRNA	Tyr	602	0	0	#N/A
1453	C	tRNA	Tyr	606	0	0	#N/A
1454	T	tRNA	Tyr	608	0	0	#N/A
1455	T	tRNA	Tyr	605	0	0	#N/A
1456	C	tRNA	Tyr	608	0	0	#N/A
1457	A	tRNA	Tyr	608	0	0	#N/A
1458	G	tRNA	Tyr	607	0	0	#N/A
1459	C	tRNA	Tyr	607	0	0	#N/A
1460	C	tRNA	Tyr	605	0	0	#N/A
1461	A	tRNA	Tyr	600	0	0	#N/A
1462	C	tRNA	Tyr	605	0	0	#N/A
1463	T	tRNA	Tyr	610	0	0	#N/A
1464	T	tRNA	Tyr	608	0	0	#N/A
1465	A	tRNA	Tyr	606	0	0	#N/A
1466	A	tRNA	Tyr	602	0	0	#N/A
1467	T	tRNA	Tyr	601	0	0	#N/A
1468	C	tRNA	Tyr	611	0	0	#N/A
1469	A	NC		608	0	0	#N/A
1470	A	NC		603	0	0	#N/A
1471	T	NC		601	0	0	#N/A
1472	A	NC		604	0	0	#N/A
1473	A	NC		602	0	0	#N/A
1474	T	protein coding	COX1	603	0	0	#N/A
1475	C	protein coding	COX1	601	0	0	#N/A
1476	G	protein coding	COX1	599	0	0	#N/A
1477	C	protein coding	COX1	603	0	0	#N/A
1478	G	protein coding	COX1	603	0	0	#N/A
1479	A	protein coding	COX1	605	0	0	#N/A
1480	C	protein coding	COX1	607	0	0	#N/A
1481	A	protein coding	COX1	616	0	0	#N/A
1482	A	protein coding	COX1	618	0	0	#N/A
1483	T	protein coding	COX1	622	0	0	#N/A
1484	G	protein coding	COX1	621	0	0	#N/A
1485	A	protein coding	COX1	622	0	0	#N/A
1486	T	protein coding	COX1	626	0	0	#N/A
1487	T	protein coding	COX1	629	0	0	#N/A
1488	A	protein coding	COX1	634	0	0	#N/A
1489	T	protein coding	COX1	626	0	0	#N/A
1490	T	protein coding	COX1	623	0	0	#N/A
1491	T	protein coding	COX1	627	0	0	#N/A
1492	T	protein coding	COX1	624	0	0	#N/A
1493	C	protein coding	COX1	627	0	0	#N/A
1494	T	protein coding	COX1	622	0	0	#N/A
1495	A	protein coding	COX1	618	0	0	#N/A
1496	C	protein coding	COX1	622	0	0	#N/A
1497	A	protein coding	COX1	619	0	0	#N/A
1498	A	protein coding	COX1	622	0	0	#N/A
1499	A	protein coding	COX1	621	0	0	#N/A
1500	T	protein coding	COX1	626	0	0	#N/A
1501	C	protein coding	COX1	630	0	0	#N/A
1502	A	protein coding	COX1	635	0	0	#N/A
1503	T	protein coding	COX1	636	0	0	#N/A
1504	A	protein coding	COX1	638	0	0	#N/A
1505	A	protein coding	COX1	636	0	0	#N/A
1506	A	protein coding	COX1	638	0	0	#N/A
1507	G	protein coding	COX1	643	0	0	#N/A
1508	A	protein coding	COX1	639	0	0	#N/A
1509	T	protein coding	COX1	636	0	0	#N/A
1510	A	protein coding	COX1	625	0	0	#N/A
1511	T	protein coding	COX1	623	0	0	#N/A
1512	C	protein coding	COX1	623	0	0	#N/A
1513	G	protein coding	COX1	615	0	0	#N/A
1514	G	protein coding	COX1	612	0	0	#N/A
1515	A	protein coding	COX1	605	0	0	#N/A
1516	A	protein coding	COX1	602	0	0	#N/A
1517	C	protein coding	COX1	610	0	0	#N/A
1518	T	protein coding	COX1	604	0	0	#N/A
1519	T	protein coding	COX1	607	0	0	#N/A
1520	T	protein coding	COX1	610	0	0	#N/A
1521	A	protein coding	COX1	615	0	0	#N/A
1522	T	protein coding	COX1	614	0	0	#N/A
1523	A	protein coding	COX1	615	0	0	#N/A
1524	T	protein coding	COX1	620	0	0	#N/A
1525	T	protein coding	COX1	616	0	0	#N/A
1526	T	protein coding	COX1	619	0	0	#N/A
1527	T	protein coding	COX1	624	0	0	#N/A
1528	A	protein coding	COX1	627	0	0	#N/A
1529	T	protein coding	COX1	623	0	0	#N/A
1530	T	protein coding	COX1	628	0	0	#N/A
1531	T	protein coding	COX1	629	0	0	#N/A
1532	T	protein coding	COX1	631	0	0	#N/A
1533	T	protein coding	COX1	635	0	0	#N/A
1534	G	protein coding	COX1	636	0	0	#N/A
1535	G	protein coding	COX1	635	0	0	#N/A
1536	A	protein coding	COX1	635	0	0	#N/A
1537	G	protein coding	COX1	642	0	0	#N/A
1538	C	protein coding	COX1	644	0	0	#N/A
1539	T	protein coding	COX1	638	0	0	#N/A
1540	T	protein coding	COX1	637	0	0	#N/A
1541	G	protein coding	COX1	647	0	0	#N/A
1542	A	protein coding	COX1	645	0	0	#N/A
1543	G	protein coding	COX1	649	0	0	#N/A
1544	C	protein coding	COX1	647	0	0	#N/A
1545	T	protein coding	COX1	642	0	0	#N/A
1546	G	protein coding	COX1	645	0	0	#N/A
1547	G	protein coding	COX1	646	0	0	#N/A
1548	A	protein coding	COX1	651	0	0	#N/A
1549	A	protein coding	COX1	646	0	0	#N/A
1550	T	protein coding	COX1	652	0	0	#N/A
1551	A	protein coding	COX1	650	0	0	#N/A
1552	G	protein coding	COX1	654	0	0	#N/A
1553	T	protein coding	COX1	647	0	0	#N/A
1554	T	protein coding	COX1	650	0	0	#N/A
1555	G	protein coding	COX1	662	0	0	#N/A
1556	G	protein coding	COX1	661	0	0	#N/A
1557	A	protein coding	COX1	651	0	0	#N/A
1558	A	protein coding	COX1	635	0	0	#N/A
1559	C	protein coding	COX1	653	0	0	#N/A
1560	A	protein coding	COX1	653	0	0	#N/A
1561	T	protein coding	COX1	650	0	0	#N/A
1562	C	protein coding	COX1	652	0	0	#N/A
1563	T	protein coding	COX1	648	0	0	#N/A
1564	T	protein coding	COX1	643	0	0	#N/A
1565	T	protein coding	COX1	640	0	0	#N/A
1566	A	protein coding	COX1	639	0	0	#N/A
1567	A	protein coding	COX1	639	0	0	#N/A
1568	G	protein coding	COX1	645	0	0	#N/A
1569	A	protein coding	COX1	637	0	0	#N/A
1570	A	protein coding	COX1	638	0	0	#N/A
1571	T	protein coding	COX1	626	0	0	#N/A
1572	T	protein coding	COX1	632	0	0	#N/A
1573	T	protein coding	COX1	634	0	0	#N/A
1574	T	protein coding	COX1	638	0	0	#N/A
1575	A	protein coding	COX1	638	0	0	#N/A
1576	A	protein coding	COX1	629	0	0	#N/A
1577	T	protein coding	COX1	636	0	0	#N/A
1578	T	protein coding	COX1	636	0	0	#N/A
1579	C	protein coding	COX1	642	0	0	#N/A
1580	G	protein coding	COX1	647	0	0	#N/A
1581	A	protein coding	COX1	647	0	0	#N/A
1582	G	protein coding	COX1	641	0	0	#N/A
1583	C	protein coding	COX1	639	0	0	#N/A
1584	T	protein coding	COX1	635	0	0	#N/A
1585	G	protein coding	COX1	640	0	0	#N/A
1586	A	protein coding	COX1	641	0	0	#N/A
1587	A	protein coding	COX1	641	0	0	#N/A
1588	T	protein coding	COX1	635	0	0	#N/A
1589	T	protein coding	COX1	637	0	0	#N/A
1590	A	protein coding	COX1	642	0	0	#N/A
1591	G	protein coding	COX1	646	0	0	#N/A
1592	G	protein coding	COX1	645	0	0	#N/A
1593	A	protein coding	COX1	635	0	0	#N/A
1594	C	protein coding	COX1	641	0	0	#N/A
1595	A	protein coding	COX1	632	0	0	#N/A
1596	T	protein coding	COX1	641	0	0	#N/A
1597	C	protein coding	COX1	638	0	0	#N/A
1598	C	protein coding	COX1	637	0	0	#N/A
1599	T	protein coding	COX1	630	0	0	#N/A
1600	G	protein coding	COX1	629	0	0	#N/A
1601	G	protein coding	COX1	624	0	0	#N/A
1602	A	protein coding	COX1	612	0	0	#N/A
1603	G	protein coding	COX1	609	0	0	#N/A
1604	C	protein coding	COX1	609	0	0	#N/A
1605	A	protein coding	COX1	605	0	0	#N/A
1606	T	protein coding	COX1	596	0	0	#N/A
1607	T	protein coding	COX1	600	0	0	#N/A
1608	A	protein coding	COX1	596	0	0	#N/A
1609	A	protein coding	COX1	598	0	0	#N/A
1610	T	protein coding	COX1	599	0	0	#N/A
1611	T	protein coding	COX1	599	0	0	#N/A
1612	G	protein coding	COX1	602	0	0	#N/A
1613	G	protein coding	COX1	603	0	0	#N/A
1614	A	protein coding	COX1	603	0	0	#N/A
1615	G	protein coding	COX1	602	0	0	#N/A
1616	A	protein coding	COX1	597	0	0	#N/A
1617	T	protein coding	COX1	591	0	0	#N/A
1618	G	protein coding	COX1	593	0	0	#N/A
1619	A	protein coding	COX1	580	0	0	#N/A
1620	T	protein coding	COX1	584	0	0	#N/A
1621	C	protein coding	COX1	581	0	0	#N/A
1622	A	protein coding	COX1	576	0	0	#N/A
1623	A	protein coding	COX1	577	0	0	#N/A
1624	A	protein coding	COX1	573	0	0	#N/A
1625	T	protein coding	COX1	565	0	0	#N/A
1626	T	protein coding	COX1	568	0	0	#N/A
1627	T	protein coding	COX1	568	0	0	#N/A
1628	A	protein coding	COX1	563	0	0	#N/A
1629	T	protein coding	COX1	561	0	0	#N/A
1630	A	protein coding	COX1	558	0	0	#N/A
1631	A	protein coding	COX1	560	0	0	#N/A
1632	T	protein coding	COX1	558	0	0	#N/A
1633	G	protein coding	COX1	561	0	0	#N/A
1634	T	protein coding	COX1	551	0	0	#N/A
1635	A	protein coding	COX1	556	0	0	#N/A
1636	A	protein coding	COX1	547	0	0	#N/A
1637	T	protein coding	COX1	547	0	0	#N/A
1638	T	protein coding	COX1	552	0	0	#N/A
1639	G	protein coding	COX1	552	0	0	#N/A
1640	T	protein coding	COX1	554	0	0	#N/A
1641	A	protein coding	COX1	554	0	0	#N/A
1642	A	protein coding	COX1	540	0	0	#N/A
1643	C	protein coding	COX1	552	0	0	#N/A
1644	T	protein coding	COX1	545	0	0	#N/A
1645	G	protein coding	COX1	545	0	0	#N/A
1646	C	protein coding	COX1	554	0	0	#N/A
1647	A	protein coding	COX1	546	0	0	#N/A
1648	C	protein coding	COX1	547	0	0	#N/A
1649	A	protein coding	COX1	541	0	0	#N/A
1650	T	protein coding	COX1	543	0	0	#N/A
1651	G	protein coding	COX1	546	0	0	#N/A
1652	C	protein coding	COX1	538	0	0	#N/A
1653	T	protein coding	COX1	532	0	0	#N/A
1654	T	protein coding	COX1	530	0	0	#N/A
1655	T	protein coding	COX1	538	0	0	#N/A
1656	T	protein coding	COX1	536	0	0	#N/A
1657	A	protein coding	COX1	542	0	0	#N/A
1658	T	protein coding	COX1	538	0	0	#N/A
1659	T	protein coding	COX1	541	0	0	#N/A
1660	A	protein coding	COX1	538	0	0	#N/A
1661	T	protein coding	COX1	535	0	0	#N/A
1662	A	protein coding	COX1	533	0	0	#N/A
1663	A	protein coding	COX1	531	0	0	#N/A
1664	T	protein coding	COX1	534	0	0	#N/A
1665	T	protein coding	COX1	532	0	0	#N/A
1666	T	protein coding	COX1	529	0	0	#N/A
1667	T	protein coding	COX1	534	0	0	#N/A
1668	T	protein coding	COX1	530	0	0	#N/A
1669	T	protein coding	COX1	532	0	0	#N/A
1670	T	protein coding	COX1	534	0	0	#N/A
1671	T	protein coding	COX1	536	0	0	#N/A
1672	A	protein coding	COX1	530	0	0	#N/A
1673	T	protein coding	COX1	531	0	0	#N/A
1674	A	protein coding	COX1	532	0	0	#N/A
1675	G	protein coding	COX1	539	0	0	#N/A
1676	T	protein coding	COX1	534	0	0	#N/A
1677	T	protein coding	COX1	538	0	0	#N/A
1678	A	protein coding	COX1	532	0	0	#N/A
1679	T	protein coding	COX1	537	0	0	#N/A
1680	A	protein coding	COX1	533	0	0	#N/A
1681	C	protein coding	COX1	536	0	0	#N/A
1682	C	protein coding	COX1	534	0	0	#N/A
1683	T	protein coding	COX1	533	0	0	#N/A
1684	A	protein coding	COX1	535	0	0	#N/A
1685	T	protein coding	COX1	538	0	0	#N/A
1686	T	protein coding	COX1	540	0	0	#N/A
1687	A	protein coding	COX1	542	0	0	#N/A
1688	T	protein coding	COX1	542	0	0	#N/A
1689	A	protein coding	COX1	536	0	0	#N/A
1690	A	protein coding	COX1	545	0	0	#N/A
1691	T	protein coding	COX1	543	0	0	#N/A
1692	T	protein coding	COX1	547	0	0	#N/A
1693	G	protein coding	COX1	550	0	0	#N/A
1694	G	protein coding	COX1	551	0	0	#N/A
1695	T	protein coding	COX1	532	0	0	#N/A
1696	G	protein coding	COX1	554	0	0	#N/A
1697	G	protein coding	COX1	556	0	0	#N/A
1698	A	protein coding	COX1	559	0	0	#N/A
1699	T	protein coding	COX1	544	0	0	#N/A
1700	T	protein coding	COX1	555	0	0	#N/A
1701	T	protein coding	COX1	556	0	0	#N/A
1702	G	protein coding	COX1	563	0	0	#N/A
1703	G	protein coding	COX1	568	0	0	#N/A
1704	A	protein coding	COX1	566	0	0	#N/A
1705	A	protein coding	COX1	568	0	0	#N/A
1706	A	protein coding	COX1	559	0	0	#N/A
1707	T	protein coding	COX1	565	0	0	#N/A
1708	T	protein coding	COX1	569	0	0	#N/A
1709	G	protein coding	COX1	572	0	0	#N/A
1710	A	protein coding	COX1	562	0	0	#N/A
1711	T	protein coding	COX1	564	0	0	#N/A
1712	T	protein coding	COX1	563	0	0	#N/A
1713	A	protein coding	COX1	564	0	0	#N/A
1714	G	protein coding	COX1	572	0	0	#N/A
1715	T	protein coding	COX1	558	0	0	#N/A
1716	G	protein coding	COX1	566	0	0	#N/A
1717	C	protein coding	COX1	571	0	0	#N/A
1718	C	protein coding	COX1	570	0	0	#N/A
1719	T	protein coding	COX1	565	0	0	#N/A
1720	T	protein coding	COX1	567	0	0	#N/A
1721	T	protein coding	COX1	569	0	0	#N/A
1722	A	protein coding	COX1	568	0	0	#N/A
1723	A	protein coding	COX1	567	0	0	#N/A
1724	T	protein coding	COX1	570	0	0	#N/A
1725	A	protein coding	COX1	575	0	0	#N/A
1726	T	protein coding	COX1	583	0	0	#N/A
1727	T	protein coding	COX1	584	0	0	#N/A
1728	A	protein coding	COX1	578	0	0	#N/A
1729	G	protein coding	COX1	584	0	0	#N/A
1730	G	protein coding	COX1	582	0	0	#N/A
1731	T	protein coding	COX1	569	0	0	#N/A
1732	G	protein coding	COX1	579	0	0	#N/A
1733	C	protein coding	COX1	574	0	0	#N/A
1734	T	protein coding	COX1	561	0	0	#N/A
1735	C	protein coding	COX1	572	0	0	#N/A
1736	C	protein coding	COX1	572	0	0	#N/A
1737	T	protein coding	COX1	565	0	0	#N/A
1738	G	protein coding	COX1	571	0	0	#N/A
1739	A	protein coding	COX1	569	0	0	#N/A
1740	T	protein coding	COX1	567	0	0	#N/A
1741	A	protein coding	COX1	574	0	0	#N/A
1742	T	protein coding	COX1	577	0	0	#N/A
1743	A	protein coding	COX1	574	0	0	#N/A
1744	G	protein coding	COX1	574	0	0	#N/A
1745	C	protein coding	COX1	578	0	0	#N/A
1746	A	protein coding	COX1	572	0	0	#N/A
1747	T	protein coding	COX1	571	0	0	#N/A
1748	T	protein coding	COX1	576	0	0	#N/A
1749	C	protein coding	COX1	584	0	0	#N/A
1750	C	protein coding	COX1	587	0	0	#N/A
1751	C	protein coding	COX1	587	0	0	#N/A
1752	A	protein coding	COX1	583	0	0	#N/A
1753	C	protein coding	COX1	584	0	0	#N/A
1754	G	protein coding	COX1	587	0	0	#N/A
1755	A	protein coding	COX1	584	0	0	#N/A
1756	A	protein coding	COX1	578	0	0	#N/A
1757	T	protein coding	COX1	586	0	0	#N/A
1758	A	protein coding	COX1	585	0	0	#N/A
1759	A	protein coding	COX1	576	0	0	#N/A
1760	A	protein coding	COX1	570	0	0	#N/A
1761	T	protein coding	COX1	565	0	0	#N/A
1762	A	protein coding	COX1	573	0	0	#N/A
1763	A	protein coding	COX1	564	0	0	#N/A
1764	T	protein coding	COX1	571	0	0	#N/A
1765	A	protein coding	COX1	568	0	0	#N/A
1766	T	protein coding	COX1	565	0	0	#N/A
1767	A	protein coding	COX1	561	0	0	#N/A
1768	A	protein coding	COX1	558	0	0	#N/A
1769	G	protein coding	COX1	568	0	0	#N/A
1770	A	protein coding	COX1	565	0	0	#N/A
1771	T	protein coding	COX1	554	0	0	#N/A
1772	T	protein coding	COX1	559	0	0	#N/A
1773	T	protein coding	COX1	571	0	0	#N/A
1774	T	protein coding	COX1	578	0	0	#N/A
1775	G	protein coding	COX1	579	0	0	#N/A
1776	A	protein coding	COX1	559	0	0	#N/A
1777	C	protein coding	COX1	584	0	0	#N/A
1778	T	protein coding	COX1	586	0	0	#N/A
1779	T	protein coding	COX1	576	0	0	#N/A
1780	C	protein coding	COX1	594	0	0	#N/A
1781	T	protein coding	COX1	592	0	0	#N/A
1782	A	protein coding	COX1	566	0	0	#N/A
1783	C	protein coding	COX1	598	0	0	#N/A
1784	C	protein coding	COX1	599	0	0	#N/A
1785	T	protein coding	COX1	591	0	0	#N/A
1786	C	protein coding	COX1	605	0	0	#N/A
1787	C	protein coding	COX1	605	0	0	#N/A
1788	T	protein coding	COX1	599	0	0	#N/A
1789	G	protein coding	COX1	609	0	0	#N/A
1790	C	protein coding	COX1	605	0	0	#N/A
1791	T	protein coding	COX1	572	0	0	#N/A
1792	C	protein coding	COX1	608	0	0	#N/A
1793	T	protein coding	COX1	600	0	0	#N/A
1794	T	protein coding	COX1	594	0	0	#N/A
1795	T	protein coding	COX1	577	0	0	#N/A
1796	C	protein coding	COX1	599	0	0	#N/A
1797	T	protein coding	COX1	598	0	0	#N/A
1798	T	protein coding	COX1	598	0	0	#N/A
1799	T	protein coding	COX1	599	0	0	#N/A
1800	A	protein coding	COX1	587	0	0	#N/A
1801	C	protein coding	COX1	595	0	0	#N/A
1802	T	protein coding	COX1	590	0	0	#N/A
1803	A	protein coding	COX1	590	0	0	#N/A
1804	T	protein coding	COX1	587	0	0	#N/A
1805	T	protein coding	COX1	600	0	0	#N/A
1806	A	protein coding	COX1	593	0	0	#N/A
1807	G	protein coding	COX1	597	0	0	#N/A
1808	T	protein coding	COX1	593	0	0	#N/A
1809	A	protein coding	COX1	600	0	0	#N/A
1810	A	protein coding	COX1	600	0	0	#N/A
1811	G	protein coding	COX1	605	0	0	#N/A
1812	T	protein coding	COX1	603	0	0	#N/A
1813	A	protein coding	COX1	597	0	0	#N/A
1814	G	protein coding	COX1	607	0	0	#N/A
1815	A	protein coding	COX1	603	0	0	#N/A
1816	A	protein coding	COX1	600	0	0	#N/A
1817	T	protein coding	COX1	599	0	0	#N/A
1818	A	protein coding	COX1	602	0	0	#N/A
1819	G	protein coding	COX1	602	0	0	#N/A
1820	T	protein coding	COX1	565	0	0	#N/A
1821	T	protein coding	COX1	580	0	0	#N/A
1822	G	protein coding	COX1	591	0	0	#N/A
1823	A	protein coding	COX1	591	0	0	#N/A
1824	A	protein coding	COX1	591	0	0	#N/A
1825	A	protein coding	COX1	590	0	0	#N/A
1826	A	protein coding	COX1	576	0	0	#N/A
1827	T	protein coding	COX1	588	0	0	#N/A
1828	G	protein coding	COX1	599	0	0	#N/A
1829	G	protein coding	COX1	599	0	0	#N/A
1830	A	protein coding	COX1	585	0	0	#N/A
1831	G	protein coding	COX1	602	0	0	#N/A
1832	C	protein coding	COX1	601	0	0	#N/A
1833	T	protein coding	COX1	546	0	0	#N/A
1834	G	protein coding	COX1	589	0	0	#N/A
1835	G	protein coding	COX1	588	0	0	#N/A
1836	G	protein coding	COX1	589	0	0	#N/A
1837	A	protein coding	COX1	564	0	0	#N/A
1838	C	protein coding	COX1	592	0	0	#N/A
1839	A	protein coding	COX1	584	0	0	#N/A
1840	G	protein coding	COX1	592	0	0	#N/A
1841	G	protein coding	COX1	586	0	0	#N/A
1842	A	protein coding	COX1	579	0	0	#N/A
1843	T	protein coding	COX1	545	0	0	#N/A
1844	G	protein coding	COX1	582	0	0	#N/A
1845	A	protein coding	COX1	561	0	0	#N/A
1846	A	protein coding	COX1	549	0	0	#N/A
1847	C	protein coding	COX1	580	0	0	#N/A
1848	T	protein coding	COX1	570	0	0	#N/A
1849	G	protein coding	COX1	577	0	0	#N/A
1850	T	protein coding	COX1	528	0	0	#N/A
1851	T	protein coding	COX1	562	0	0	#N/A
1852	T	protein coding	COX1	571	0	0	#N/A
1853	A	protein coding	COX1	562	0	0	#N/A
1854	T	protein coding	COX1	569	0	0	#N/A
1855	C	protein coding	COX1	572	0	0	#N/A
1856	C	protein coding	COX1	578	0	0	#N/A
1857	A	protein coding	COX1	547	0	0	#N/A
1858	C	protein coding	COX1	577	0	0	#N/A
1859	C	protein coding	COX1	580	0	0	#N/A
1860	T	protein coding	COX1	572	0	0	#N/A
1861	C	protein coding	COX1	578	0	0	#N/A
1862	T	protein coding	COX1	575	0	0	#N/A
1863	A	protein coding	COX1	564	0	0	#N/A
1864	T	protein coding	COX1	567	0	0	#N/A
1865	C	protein coding	COX1	566	0	0	#N/A
1866	C	protein coding	COX1	571	0	0	#N/A
1867	G	protein coding	COX1	566	0	0	#N/A
1868	C	protein coding	COX1	565	0	0	#N/A
1869	T	protein coding	COX1	553	0	0	#N/A
1870	G	protein coding	COX1	561	0	0	#N/A
1871	G	protein coding	COX1	561	0	0	#N/A
1872	A	protein coding	COX1	552	0	0	#N/A
1873	A	protein coding	COX1	549	0	0	#N/A
1874	T	protein coding	COX1	548	0	0	#N/A
1875	T	protein coding	COX1	557	0	0	#N/A
1876	G	protein coding	COX1	562	0	0	#N/A
1877	C	protein coding	COX1	560	0	0	#N/A
1878	T	protein coding	COX1	550	0	0	#N/A
1879	C	protein coding	COX1	570	0	0	#N/A
1880	A	protein coding	COX1	561	0	0	#N/A
1881	T	protein coding	COX1	562	0	0	#N/A
1882	G	protein coding	COX1	568	0	0	#N/A
1883	G	protein coding	COX1	567	0	0	#N/A
1884	T	protein coding	COX1	537	0	0	#N/A
1885	G	protein coding	COX1	565	0	0	#N/A
1886	G	protein coding	COX1	560	0	0	#N/A
1887	A	protein coding	COX1	542	0	0	#N/A
1888	G	protein coding	COX1	549	0	0	#N/A
1889	C	protein coding	COX1	547	0	0	#N/A
1890	T	protein coding	COX1	540	0	0	#N/A
1891	T	protein coding	COX1	545	0	0	#N/A
1892	C	protein coding	COX1	555	0	0	#N/A
1893	A	protein coding	COX1	547	0	0	#N/A
1894	G	protein coding	COX1	539	0	0	#N/A
1895	T	protein coding	COX1	522	0	0	#N/A
1896	T	protein coding	COX1	531	0	0	#N/A
1897	G	protein coding	COX1	543	0	0	#N/A
1898	A	protein coding	COX1	533	0	0	#N/A
1899	T	protein coding	COX1	521	0	0	#N/A
1900	T	protein coding	COX1	526	0	0	#N/A
1901	T	protein coding	COX1	534	0	0	#N/A
1902	A	protein coding	COX1	527	0	0	#N/A
1903	G	protein coding	COX1	530	0	0	#N/A
1904	C	protein coding	COX1	526	0	0	#N/A
1905	T	protein coding	COX1	519	0	0	#N/A
1906	A	protein coding	COX1	528	0	0	#N/A
1907	T	protein coding	COX1	520	0	0	#N/A
1908	T	protein coding	COX1	537	0	0	#N/A
1909	T	protein coding	COX1	533	0	0	#N/A
1910	T	protein coding	COX1	529	0	0	#N/A
1911	T	protein coding	COX1	530	0	0	#N/A
1912	T	protein coding	COX1	525	0	0	#N/A
1913	C	protein coding	COX1	528	0	0	#N/A
1914	T	protein coding	COX1	524	0	0	#N/A
1915	C	protein coding	COX1	527	0	0	#N/A
1916	T	protein coding	COX1	530	0	0	#N/A
1917	A	protein coding	COX1	532	0	0	#N/A
1918	C	protein coding	COX1	535	0	0	#N/A
1919	A	protein coding	COX1	532	0	0	#N/A
1920	T	protein coding	COX1	536	0	0	#N/A
1921	T	protein coding	COX1	540	0	0	#N/A
1922	T	protein coding	COX1	543	0	0	#N/A
1923	A	protein coding	COX1	540	0	0	#N/A
1924	G	protein coding	COX1	541	0	0	#N/A
1925	C	protein coding	COX1	538	0	0	#N/A
1926	A	protein coding	COX1	539	0	0	#N/A
1927	G	protein coding	COX1	542	0	0	#N/A
1928	G	protein coding	COX1	539	0	0	#N/A
1929	A	protein coding	COX1	544	0	0	#N/A
1930	A	protein coding	COX1	546	0	0	#N/A
1931	T	protein coding	COX1	543	0	0	#N/A
1932	T	protein coding	COX1	552	0	0	#N/A
1933	T	protein coding	COX1	551	0	0	#N/A
1934	C	protein coding	COX1	559	0	0	#N/A
1935	T	protein coding	COX1	551	0	0	#N/A
1936	T	protein coding	COX1	555	0	0	#N/A
1937	C	protein coding	COX1	551	0	0	#N/A
1938	A	protein coding	COX1	549	0	0	#N/A
1939	A	protein coding	COX1	554	0	0	#N/A
1940	T	protein coding	COX1	559	0	0	#N/A
1941	T	protein coding	COX1	560	0	0	#N/A
1942	T	protein coding	COX1	557	0	0	#N/A
1943	T	protein coding	COX1	558	0	0	#N/A
1944	A	protein coding	COX1	556	0	0	#N/A
1945	G	protein coding	COX1	553	0	0	#N/A
1946	G	protein coding	COX1	552	0	0	#N/A
1947	A	protein coding	COX1	552	0	0	#N/A
1948	G	protein coding	COX1	552	0	0	#N/A
1949	C	protein coding	COX1	552	0	0	#N/A
1950	T	protein coding	COX1	547	0	0	#N/A
1951	G	protein coding	COX1	556	0	0	#N/A
1952	T	protein coding	COX1	553	0	0	#N/A
1953	A	protein coding	COX1	555	0	0	#N/A
1954	A	protein coding	COX1	561	0	0	#N/A
1955	A	protein coding	COX1	561	0	0	#N/A
1956	T	protein coding	COX1	563	0	0	#N/A
1957	T	protein coding	COX1	564	0	0	#N/A
1958	T	protein coding	COX1	565	0	0	#N/A
1959	T	protein coding	COX1	569	0	0	#N/A
1960	A	protein coding	COX1	561	0	0	#N/A
1961	T	protein coding	COX1	566	0	0	#N/A
1962	T	protein coding	COX1	564	0	0	#N/A
1963	A	protein coding	COX1	567	0	0	#N/A
1964	C	protein coding	COX1	571	0	0	#N/A
1965	A	protein coding	COX1	566	0	0	#N/A
1966	A	protein coding	COX1	566	0	0	#N/A
1967	C	protein coding	COX1	567	0	0	#N/A
1968	T	protein coding	COX1	562	0	0	#N/A
1969	G	protein coding	COX1	559	0	0	#N/A
1970	T	protein coding	COX1	566	0	0	#N/A
1971	A	protein coding	COX1	569	0	0	#N/A
1972	A	protein coding	COX1	562	0	0	#N/A
1973	T	protein coding	COX1	569	0	0	#N/A
1974	T	protein coding	COX1	572	0	0	#N/A
1975	A	protein coding	COX1	578	0	0	#N/A
1976	A	protein coding	COX1	579	0	0	#N/A
1977	T	protein coding	COX1	586	0	0	#N/A
1978	A	protein coding	COX1	587	0	0	#N/A
1979	T	protein coding	COX1	591	0	0	#N/A
1980	A	protein coding	COX1	591	0	0	#N/A
1981	C	protein coding	COX1	599	0	0	#N/A
1982	G	protein coding	COX1	601	0	0	#N/A
1983	A	protein coding	COX1	597	0	0	#N/A
1984	T	protein coding	COX1	592	0	0	#N/A
1985	C	protein coding	COX1	602	0	0	#N/A
1986	A	protein coding	COX1	602	0	0	#N/A
1987	A	protein coding	COX1	595	0	0	#N/A
1988	C	protein coding	COX1	606	0	0	#N/A
1989	A	protein coding	COX1	606	0	0	#N/A
1990	G	protein coding	COX1	597	0	0	#N/A
1991	G	protein coding	COX1	605	0	0	#N/A
1992	A	protein coding	COX1	611	0	0	#N/A
1993	A	protein coding	COX1	605	0	0	#N/A
1994	T	protein coding	COX1	603	0	0	#N/A
1995	T	protein coding	COX1	600	0	0	#N/A
1996	T	protein coding	COX1	600	0	0	#N/A
1997	C	protein coding	COX1	607	0	0	#N/A
1998	A	protein coding	COX1	615	0	0	#N/A
1999	T	protein coding	COX1	609	0	0	#N/A
[truncated: 17,525 more rows]

## Sheet: +_tamrescue_1
Postion	Reference	Encoding	Description	DCS	NT change	% Heteroplasmy	MutPred score
1	A	tRNA	Ile	57	0	0	#N/A
2	A	tRNA	Ile	65	0	0	#N/A
3	T	tRNA	Ile	69	0	0	#N/A
4	G	tRNA	Ile	65	0	0	#N/A
5	A	tRNA	Ile	78	0	0	#N/A
6	A	tRNA	Ile	87	0	0	#N/A
7	T	tRNA	Ile	94	0	0	#N/A
8	T	tRNA	Ile	101	0	0	#N/A
9	G	tRNA	Ile	109	0	0	#N/A
10	C	tRNA	Ile	110	0	0	#N/A
11	C	tRNA	Ile	117	0	0	#N/A
12	T	tRNA	Ile	122	0	0	#N/A
13	G	tRNA	Ile	123	0	0	#N/A
14	A	tRNA	Ile	129	0	0	#N/A
15	T	tRNA	Ile	135	0	0	#N/A
16	A	tRNA	Ile	140	0	0	#N/A
17	A	tRNA	Ile	142	0	0	#N/A
18	A	tRNA	Ile	146	0	0	#N/A
19	A	tRNA	Ile	151	0	0	#N/A
20	A	tRNA	Ile	157	0	0	#N/A
21	G	tRNA	Ile	157	0	0	#N/A
22	G	tRNA	Ile	161	0	0	#N/A
23	A	tRNA	Ile	164	0	0	#N/A
24	T	tRNA	Ile	167	0	0	#N/A
25	T	tRNA	Ile	170	0	0	#N/A
26	A	tRNA	Ile	172	0	0	#N/A
27	C	tRNA	Ile	177	0	0	#N/A
28	C	tRNA	Ile	178	0	0	#N/A
29	T	tRNA	Ile	182	0	0	#N/A
30	T	tRNA	Ile	185	0	0	#N/A
31	G	tRNA	Ile	187	0	0	#N/A
32	A	tRNA	Ile	189	0	0	#N/A
33	T	tRNA	Ile	195	0	0	#N/A
34	A	tRNA	Ile	196	0	0	#N/A
35	G	tRNA	Ile	193	0	0	#N/A
36	G	tRNA	Ile	187	0	0	#N/A
37	G	tRNA	Ile	198	0	0	#N/A
38	T	tRNA	Ile	202	0	0	#N/A
39	A	tRNA	Ile	202	0	0	#N/A
40	A	tRNA	Ile	204	0	0	#N/A
41	A	tRNA	Ile	205	0	0	#N/A
42	T	tRNA	Ile	208	0	0	#N/A
43	C	tRNA	Ile	209	0	0	#N/A
44	A	tRNA	Ile	211	0	0	#N/A
45	T	tRNA	Ile	214	0	0	#N/A
46	G	tRNA	Ile	215	0	0	#N/A
47	C	tRNA	Ile	214	0	0	#N/A
48	A	tRNA	Ile	221	0	0	#N/A
49	G	tRNA	Ile	225	0	0	#N/A
50	T	tRNA	Ile	224	0	0	#N/A
51	T	tRNA	Ile	223	0	0	#N/A
52	T	tRNA	Ile	226	0	0	#N/A
53	T	tRNA	Ile	228	0	0	#N/A
54	C	tRNA	Ile	228	0	0	#N/A
55	T	tRNA	Ile	231	0	0	#N/A
56	G	tRNA	Ile	232	0	0	#N/A
57	C	tRNA	Ile	234	0	0	#N/A
58	A	tRNA	Ile	236	0	0	#N/A
59	T	tRNA	Ile	242	0	0	#N/A
60	T	tRNA	Ile	243	0	0	#N/A
61	C	tRNA	Ile	244	0	0	#N/A
62	A	tRNA	Ile	249	0	0	#N/A
63	T	tRNA	Ile	250	0	0	#N/A
64	T	tRNA	Ile	247	0	0	#N/A
65	G	tRNA	Ile	255	0	0	#N/A
66	A	NC		253	0	0	#N/A
67	C	NC		256	0	0	#N/A
68	T	NC		259	0	0	#N/A
69	G	NC		262	0	0	#N/A
70	A	NC		264	0	0	#N/A
71	T	NC		266	0	0	#N/A
72	T	NC		276	0	0	#N/A
73	T	NC		285	0	0	#N/A
74	A	NC		281	0	0	#N/A
75	T	NC		286	0	0	#N/A
76	A	NC		292	0	0	#N/A
77	T	NC		299	0	0	#N/A
78	A	NC		300	0	0	#N/A
79	T	NC		303	0	0	#N/A
80	T	NC		308	0	0	#N/A
81	A	NC		311	0	0	#N/A
82	T	NC		313	0	0	#N/A
83	T	NC		319	0	0	#N/A
84	T	NC		324	0	0	#N/A
85	A	NC		327	0	0	#N/A
86	T	NC		335	0	0	#N/A
87	A	NC		339	0	0	#N/A
88	A	NC		345	0	0	#N/A
89	A	NC		353	0	0	#N/A
90	G	NC		359	0	0	#N/A
91	A	NC		365	0	0	#N/A
92	T	NC		370	0	0	#N/A
93	G	NC		370	0	0	#N/A
94	A	NC		372	0	0	#N/A
95	T	NC		378	0	0	#N/A
96	T	NC		377	0	0	#N/A
97	T	tRNA	Gln	380	0	0	#N/A
98	T	tRNA	Gln	384	0	0	#N/A
99	A	tRNA	Gln	385	0	0	#N/A
100	T	tRNA	Gln	388	0	0	#N/A
101	A	tRNA	Gln	389	0	0	#N/A
102	T	tRNA	Gln	395	0	0	#N/A
103	T	tRNA	Gln	402	0	0	#N/A
104	T	tRNA	Gln	410	0	0	#N/A
105	A	tRNA	Gln	415	0	0	#N/A
106	A	tRNA	Gln	422	0	0	#N/A
107	T	tRNA	Gln	426	0	0	#N/A
108	A	tRNA	Gln	428	0	0	#N/A
109	G	tRNA	Gln	425	0	0	#N/A
110	A	tRNA	Gln	435	0	0	#N/A
111	A	tRNA	Gln	434	0	0	#N/A
112	T	tRNA	Gln	436	0	0	#N/A
113	T	tRNA	Gln	438	0	0	#N/A
114	A	tRNA	Gln	439	0	0	#N/A
115	A	tRNA	Gln	437	0	0	#N/A
116	A	tRNA	Gln	442	0	0	#N/A
117	C	tRNA	Gln	447	0	0	#N/A
118	T	tRNA	Gln	454	0	0	#N/A
119	A	tRNA	Gln	452	0	0	#N/A
120	T	tRNA	Gln	456	0	0	#N/A
121	T	tRNA	Gln	457	0	0	#N/A
122	T	tRNA	Gln	456	0	0	#N/A
123	C	tRNA	Gln	458	0	0	#N/A
124	T	tRNA	Gln	458	0	0	#N/A
125	A	tRNA	Gln	456	0	0	#N/A
126	A	tRNA	Gln	460	0	0	#N/A
127	A	tRNA	Gln	459	0	0	#N/A
128	A	tRNA	Gln	461	0	0	#N/A
129	G	tRNA	Gln	459	0	0	#N/A
130	T	tRNA	Gln	465	0	0	#N/A
131	A	tRNA	Gln	469	0	0	#N/A
132	T	tRNA	Gln	470	0	0	#N/A
133	C	tRNA	Gln	476	0	0	#N/A
134	A	tRNA	Gln	480	0	0	#N/A
135	A	tRNA	Gln	477	0	0	#N/A
136	A	tRNA	Gln	477	0	0	#N/A
137	A	tRNA	Gln	481	0	0	#N/A
138	A	tRNA	Gln	485	0	0	#N/A
139	C	tRNA	Gln	485	0	0	#N/A
140	T	tRNA	Gln	490	0	0	#N/A
141	T	tRNA	Gln	498	0	0	#N/A
142	T	tRNA	Gln	495	0	0	#N/A
143	T	tRNA	Gln	496	0	0	#N/A
144	G	tRNA	Gln	496	0	0	#N/A
145	T	tRNA	Gln	501	0	0	#N/A
146	G	tRNA	Gln	498	0	0	#N/A
147	C	tRNA	Gln	507	0	0	#N/A
148	A	tRNA	Gln	507	0	0	#N/A
149	T	tRNA	Gln	511	0	0	#N/A
150	C	tRNA	Gln	515	0	0	#N/A
151	A	tRNA	Gln	520	0	0	#N/A
152	T	tRNA	Gln	524	0	0	#N/A
153	A	tRNA	Gln	518	0	0	#N/A
154	C	tRNA	Gln	525	0	0	#N/A
155	A	tRNA	Gln	519	0	0	#N/A
156	C	tRNA	Gln	532	0	0	#N/A
157	C	tRNA	Gln	532	0	0	#N/A
158	A	tRNA	Gln	539	0	0	#N/A
159	A	tRNA	Gln	539	0	0	#N/A
160	A	tRNA	Gln	547	0	0	#N/A
161	A	tRNA	Gln	550	0	0	#N/A
162	T	tRNA	Gln	558	0	0	#N/A
163	A	tRNA	Gln	557	0	0	#N/A
164	T	tRNA	Gln	565	0	0	#N/A
165	A	tRNA	Gln	566	0	0	#N/A
166	T	NC		568	0	0	#N/A
167	T	NC		573	0	0	#N/A
168	T	NC		573	0	0	#N/A
169	A	NC		576	0	0	#N/A
170	C	NC		582	0	0	#N/A
171	A	tRNA	Met	586	0	0	#N/A
172	A	tRNA	Met	592	0	0	#N/A
173	A	tRNA	Met	592	0	0	#N/A
174	A	tRNA	Met	596	0	0	#N/A
175	A	tRNA	Met	599	0	0	#N/A
176	G	tRNA	Met	604	0	0	#N/A
177	A	tRNA	Met	603	0	0	#N/A
178	T	tRNA	Met	608	0	0	#N/A
179	A	tRNA	Met	606	0	0	#N/A
180	A	tRNA	Met	604	0	0	#N/A
181	G	tRNA	Met	601	0	0	#N/A
182	C	tRNA	Met	602	0	0	#N/A
183	T	tRNA	Met	600	0	0	#N/A
184	A	tRNA	Met	604	0	0	#N/A
185	A	tRNA	Met	606	0	0	#N/A
186	T	tRNA	Met	608	0	0	#N/A
187	T	tRNA	Met	613	0	0	#N/A
188	A	tRNA	Met	620	0	0	#N/A
189	A	tRNA	Met	610	0	0	#N/A
190	G	tRNA	Met	619	0	0	#N/A
191	C	tRNA	Met	619	0	0	#N/A
192	T	tRNA	Met	619	0	0	#N/A
193	A	tRNA	Met	614	0	0	#N/A
194	C	tRNA	Met	617	0	0	#N/A
195	T	tRNA	Met	616	0	0	#N/A
196	G	tRNA	Met	608	0	0	#N/A
197	G	tRNA	Met	604	0	0	#N/A
198	G	tRNA	Met	608	0	0	#N/A
199	T	tRNA	Met	590	0	0	#N/A
200	T	tRNA	Met	617	0	0	#N/A
201	C	tRNA	Met	619	T	0.00161551	.
202	A	tRNA	Met	621	0	0	#N/A
203	T	tRNA	Met	627	0	0	#N/A
204	A	tRNA	Met	620	0	0	#N/A
205	C	tRNA	Met	625	0	0	#N/A
206	C	tRNA	Met	620	0	0	#N/A
207	C	tRNA	Met	620	0	0	#N/A
208	C	tRNA	Met	616	0	0	#N/A
209	A	tRNA	Met	614	0	0	#N/A
210	T	tRNA	Met	615	0	0	#N/A
211	T	tRNA	Met	618	0	0	#N/A
212	T	tRNA	Met	617	0	0	#N/A
213	A	tRNA	Met	615	0	0	#N/A
214	T	tRNA	Met	615	0	0	#N/A
215	A	tRNA	Met	614	0	0	#N/A
216	A	tRNA	Met	620	0	0	#N/A
217	A	tRNA	Met	620	0	0	#N/A
218	G	tRNA	Met	616	0	0	#N/A
219	G	tRNA	Met	616	0	0	#N/A
220	T	tRNA	Met	617	0	0	#N/A
221	T	tRNA	Met	624	0	0	#N/A
222	A	tRNA	Met	621	0	0	#N/A
223	T	tRNA	Met	619	0	0	#N/A
224	A	tRNA	Met	622	0	0	#N/A
225	A	tRNA	Met	615	0	0	#N/A
226	T	tRNA	Met	624	0	0	#N/A
227	C	tRNA	Met	624	0	0	#N/A
228	C	tRNA	Met	631	0	0	#N/A
229	T	tRNA	Met	632	0	0	#N/A
230	T	tRNA	Met	628	0	0	#N/A
231	T	tRNA	Met	633	0	0	#N/A
232	T	tRNA	Met	638	0	0	#N/A
233	C	tRNA	Met	633	0	0	#N/A
234	T	tRNA	Met	632	0	0	#N/A
235	T	tRNA	Met	633	0	0	#N/A
236	T	tRNA	Met	637	0	0	#N/A
237	T	tRNA	Met	643	0	0	#N/A
238	T	tRNA	Met	647	0	0	#N/A
239	A	tRNA	Met	646	0	0	#N/A
240	A	protein coding	ND2	641	0	0	#N/A
241	T	protein coding	ND2	635	0	0	#N/A
242	T	protein coding	ND2	647	0	0	#N/A
243	T	protein coding	ND2	642	0	0	#N/A
244	T	protein coding	ND2	649	0	0	#N/A
245	T	protein coding	ND2	654	0	0	#N/A
246	A	protein coding	ND2	650	0	0	#N/A
247	A	protein coding	ND2	651	0	0	#N/A
248	T	protein coding	ND2	646	0	0	#N/A
249	A	protein coding	ND2	645	0	0	#N/A
250	A	protein coding	ND2	649	0	0	#N/A
251	T	protein coding	ND2	643	0	0	#N/A
252	T	protein coding	ND2	648	0	0	#N/A
253	C	protein coding	ND2	640	0	0	#N/A
254	G	protein coding	ND2	642	0	0	#N/A
255	T	protein coding	ND2	642	0	0	#N/A
256	C	protein coding	ND2	641	0	0	#N/A
257	A	protein coding	ND2	646	0	0	#N/A
258	A	protein coding	ND2	649	0	0	#N/A
259	A	protein coding	ND2	643	0	0	#N/A
260	A	protein coding	ND2	640	0	0	#N/A
261	A	protein coding	ND2	637	0	0	#N/A
262	T	protein coding	ND2	642	0	0	#N/A
263	T	protein coding	ND2	643	0	0	#N/A
264	T	protein coding	ND2	645	0	0	#N/A
265	T	protein coding	ND2	651	0	0	#N/A
266	A	protein coding	ND2	653	0	0	#N/A
267	T	protein coding	ND2	651	0	0	#N/A
268	T	protein coding	ND2	650	0	0	#N/A
269	T	protein coding	ND2	651	0	0	#N/A
270	A	protein coding	ND2	648	0	0	#N/A
271	T	protein coding	ND2	645	0	0	#N/A
272	T	protein coding	ND2	642	0	0	#N/A
273	A	protein coding	ND2	642	0	0	#N/A
274	C	protein coding	ND2	643	0	0	#N/A
275	A	protein coding	ND2	647	0	0	#N/A
276	A	protein coding	ND2	650	0	0	#N/A
277	T	protein coding	ND2	655	0	0	#N/A
278	T	protein coding	ND2	655	0	0	#N/A
279	A	protein coding	ND2	653	0	0	#N/A
280	T	protein coding	ND2	654	0	0	#N/A
281	A	protein coding	ND2	653	0	0	#N/A
282	A	protein coding	ND2	650	0	0	#N/A
283	T	protein coding	ND2	650	0	0	#N/A
284	T	protein coding	ND2	653	0	0	#N/A
285	A	protein coding	ND2	653	0	0	#N/A
286	T	protein coding	ND2	656	0	0	#N/A
287	T	protein coding	ND2	661	0	0	#N/A
288	G	protein coding	ND2	658	0	0	#N/A
289	G	protein coding	ND2	657	0	0	#N/A
290	G	protein coding	ND2	659	0	0	#N/A
291	A	protein coding	ND2	654	0	0	#N/A
292	C	protein coding	ND2	659	0	0	#N/A
293	A	protein coding	ND2	661	0	0	#N/A
294	T	protein coding	ND2	663	0	0	#N/A
295	T	protein coding	ND2	659	0	0	#N/A
296	A	protein coding	ND2	654	0	0	#N/A
297	A	protein coding	ND2	654	0	0	#N/A
298	T	protein coding	ND2	657	0	0	#N/A
299	T	protein coding	ND2	666	0	0	#N/A
300	A	protein coding	ND2	663	0	0	#N/A
301	C	protein coding	ND2	666	0	0	#N/A
302	A	protein coding	ND2	667	0	0	#N/A
303	G	protein coding	ND2	665	0	0	#N/A
304	T	protein coding	ND2	665	0	0	#N/A
305	T	protein coding	ND2	666	0	0	#N/A
306	A	protein coding	ND2	666	0	0	#N/A
307	C	protein coding	ND2	666	0	0	#N/A
308	A	protein coding	ND2	664	0	0	#N/A
309	T	protein coding	ND2	666	0	0	#N/A
310	C	protein coding	ND2	667	0	0	#N/A
311	T	protein coding	ND2	664	0	0	#N/A
312	A	protein coding	ND2	671	0	0	#N/A
313	A	protein coding	ND2	664	0	0	#N/A
314	T	protein coding	ND2	669	0	0	#N/A
315	T	protein coding	ND2	674	0	0	#N/A
316	C	protein coding	ND2	677	0	0	#N/A
317	T	protein coding	ND2	686	0	0	#N/A
318	T	protein coding	ND2	681	0	0	#N/A
319	G	protein coding	ND2	683	0	0	#N/A
320	G	protein coding	ND2	684	0	0	#N/A
321	T	protein coding	ND2	675	0	0	#N/A
322	T	protein coding	ND2	677	0	0	#N/A
323	A	protein coding	ND2	688	0	0	#N/A
324	G	protein coding	ND2	685	0	0	#N/A
325	G	protein coding	ND2	698	0	0	#N/A
326	A	protein coding	ND2	691	0	0	#N/A
327	G	protein coding	ND2	689	0	0	#N/A
328	C	protein coding	ND2	692	0	0	#N/A
329	T	protein coding	ND2	681	0	0	#N/A
330	T	protein coding	ND2	682	0	0	#N/A
331	G	protein coding	ND2	686	0	0	#N/A
332	A	protein coding	ND2	688	0	0	#N/A
333	A	protein coding	ND2	683	0	0	#N/A
334	T	protein coding	ND2	685	0	0	#N/A
335	A	protein coding	ND2	687	0	0	#N/A
336	G	protein coding	ND2	679	0	0	#N/A
337	G	protein coding	ND2	685	0	0	#N/A
338	T	protein coding	ND2	668	0	0	#N/A
339	T	protein coding	ND2	676	0	0	#N/A
340	T	protein coding	ND2	685	0	0	#N/A
341	A	protein coding	ND2	690	0	0	#N/A
342	G	protein coding	ND2	695	0	0	#N/A
343	A	protein coding	ND2	699	0	0	#N/A
344	A	protein coding	ND2	701	0	0	#N/A
345	A	protein coding	ND2	697	0	0	#N/A
346	T	protein coding	ND2	693	0	0	#N/A
347	T	protein coding	ND2	700	0	0	#N/A
348	A	protein coding	ND2	702	0	0	#N/A
349	A	protein coding	ND2	703	0	0	#N/A
350	T	protein coding	ND2	699	0	0	#N/A
351	T	protein coding	ND2	708	0	0	#N/A
352	T	protein coding	ND2	710	0	0	#N/A
353	A	protein coding	ND2	712	0	0	#N/A
354	T	protein coding	ND2	708	0	0	#N/A
355	T	protein coding	ND2	713	0	0	#N/A
356	A	protein coding	ND2	704	0	0	#N/A
357	T	protein coding	ND2	703	0	0	#N/A
358	C	protein coding	ND2	698	0	0	#N/A
359	T	protein coding	ND2	697	0	0	#N/A
360	T	protein coding	ND2	695	0	0	#N/A
361	T	protein coding	ND2	701	0	0	#N/A
362	T	protein coding	ND2	700	0	0	#N/A
363	A	protein coding	ND2	705	0	0	#N/A
364	T	protein coding	ND2	697	0	0	#N/A
365	C	protein coding	ND2	697	0	0	#N/A
366	C	protein coding	ND2	695	0	0	#N/A
367	C	protein coding	ND2	694	0	0	#N/A
368	C	protein coding	ND2	696	0	0	#N/A
369	C	protein coding	ND2	700	0	0	#N/A
370	T	protein coding	ND2	698	0	0	#N/A
371	A	protein coding	ND2	694	0	0	#N/A
372	T	protein coding	ND2	682	0	0	#N/A
373	T	protein coding	ND2	693	0	0	#N/A
374	A	protein coding	ND2	691	0	0	#N/A
375	A	protein coding	ND2	694	0	0	#N/A
376	G	protein coding	ND2	695	0	0	#N/A
377	A	protein coding	ND2	691	0	0	#N/A
378	G	protein coding	ND2	686	0	0	#N/A
379	A	protein coding	ND2	695	0	0	#N/A
380	T	protein coding	ND2	691	0	0	#N/A
381	A	protein coding	ND2	698	0	0	#N/A
382	A	protein coding	ND2	696	0	0	#N/A
383	T	protein coding	ND2	691	0	0	#N/A
384	A	protein coding	ND2	693	0	0	#N/A
385	A	protein coding	ND2	677	0	0	#N/A
386	T	protein coding	ND2	679	0	0	#N/A
387	A	protein coding	ND2	682	0	0	#N/A
388	A	protein coding	ND2	679	0	0	#N/A
389	T	protein coding	ND2	675	0	0	#N/A
390	T	protein coding	ND2	678	0	0	#N/A
391	T	protein coding	ND2	674	0	0	#N/A
392	A	protein coding	ND2	680	0	0	#N/A
393	A	protein coding	ND2	670	0	0	#N/A
394	T	protein coding	ND2	671	0	0	#N/A
395	A	protein coding	ND2	674	0	0	#N/A
396	T	protein coding	ND2	672	0	0	#N/A
397	C	protein coding	ND2	666	0	0	#N/A
398	T	protein coding	ND2	667	0	0	#N/A
399	A	protein coding	ND2	665	0	0	#N/A
400	C	protein coding	ND2	665	0	0	#N/A
401	A	protein coding	ND2	660	0	0	#N/A
402	G	protein coding	ND2	661	0	0	#N/A
403	A	protein coding	ND2	657	0	0	#N/A
404	A	protein coding	ND2	650	0	0	#N/A
405	G	protein coding	ND2	643	0	0	#N/A
406	C	protein coding	ND2	643	0	0	#N/A
407	T	protein coding	ND2	635	0	0	#N/A
408	T	protein coding	ND2	638	0	0	#N/A
409	C	protein coding	ND2	637	0	0	#N/A
410	T	protein coding	ND2	637	0	0	#N/A
411	T	protein coding	ND2	643	0	0	#N/A
412	T	protein coding	ND2	644	0	0	#N/A
413	A	protein coding	ND2	653	0	0	#N/A
414	A	protein coding	ND2	651	0	0	#N/A
415	A	protein coding	ND2	652	0	0	#N/A
416	A	protein coding	ND2	657	0	0	#N/A
417	T	protein coding	ND2	657	0	0	#N/A
418	A	protein coding	ND2	651	0	0	#N/A
419	T	protein coding	ND2	650	0	0	#N/A
420	T	protein coding	ND2	649	0	0	#N/A
421	T	protein coding	ND2	649	0	0	#N/A
422	T	protein coding	ND2	655	0	0	#N/A
423	T	protein coding	ND2	655	0	0	#N/A
424	T	protein coding	ND2	654	0	0	#N/A
425	A	protein coding	ND2	653	0	0	#N/A
426	A	protein coding	ND2	650	0	0	#N/A
427	C	protein coding	ND2	653	0	0	#N/A
428	C	protein coding	ND2	641	0	0	#N/A
429	C	protein coding	ND2	659	0	0	#N/A
430	A	protein coding	ND2	660	0	0	#N/A
431	A	protein coding	ND2	657	0	0	#N/A
432	G	protein coding	ND2	647	0	0	#N/A
433	T	protein coding	ND2	650	0	0	#N/A
434	T	protein coding	ND2	648	0	0	#N/A
435	T	protein coding	ND2	651	0	0	#N/A
436	T	protein coding	ND2	652	0	0	#N/A
437	A	protein coding	ND2	654	0	0	#N/A
438	G	protein coding	ND2	651	0	0	#N/A
439	C	protein coding	ND2	651	0	0	#N/A
440	T	protein coding	ND2	640	0	0	#N/A
441	T	protein coding	ND2	649	0	0	#N/A
442	C	protein coding	ND2	644	0	0	#N/A
443	A	protein coding	ND2	640	0	0	#N/A
444	A	protein coding	ND2	642	0	0	#N/A
445	C	protein coding	ND2	629	0	0	#N/A
446	T	protein coding	ND2	637	0	0	#N/A
447	G	protein coding	ND2	633	0	0	#N/A
448	T	protein coding	ND2	633	0	0	#N/A
449	T	protein coding	ND2	636	0	0	#N/A
450	T	protein coding	ND2	637	0	0	#N/A
451	T	protein coding	ND2	643	0	0	#N/A
452	A	protein coding	ND2	644	0	0	#N/A
453	T	protein coding	ND2	642	0	0	#N/A
454	T	protein coding	ND2	642	0	0	#N/A
455	A	protein coding	ND2	649	0	0	#N/A
456	T	protein coding	ND2	650	0	0	#N/A
457	T	protein coding	ND2	649	0	0	#N/A
458	T	protein coding	ND2	646	0	0	#N/A
459	T	protein coding	ND2	650	0	0	#N/A
460	C	protein coding	ND2	651	0	0	#N/A
461	T	protein coding	ND2	648	0	0	#N/A
462	T	protein coding	ND2	656	0	0	#N/A
463	C	protein coding	ND2	648	0	0	#N/A
464	A	protein coding	ND2	645	0	0	#N/A
465	A	protein coding	ND2	645	0	0	#N/A
466	T	protein coding	ND2	637	0	0	#N/A
467	T	protein coding	ND2	641	0	0	#N/A
468	T	protein coding	ND2	647	0	0	#N/A
469	T	protein coding	ND2	646	0	0	#N/A
470	A	protein coding	ND2	647	0	0	#N/A
471	T	protein coding	ND2	642	0	0	#N/A
472	T	protein coding	ND2	640	0	0	#N/A
473	A	protein coding	ND2	649	0	0	#N/A
474	A	protein coding	ND2	655	0	0	#N/A
475	T	protein coding	ND2	653	0	0	#N/A
476	A	protein coding	ND2	651	0	0	#N/A
477	T	protein coding	ND2	649	0	0	#N/A
478	T	protein coding	ND2	653	0	0	#N/A
479	A	protein coding	ND2	651	0	0	#N/A
480	A	protein coding	ND2	651	0	0	#N/A
481	A	protein coding	ND2	649	0	0	#N/A
482	A	protein coding	ND2	648	0	0	#N/A
483	A	protein coding	ND2	654	0	0	#N/A
484	A	protein coding	ND2	650	0	0	#N/A
485	T	protein coding	ND2	647	0	0	#N/A
486	A	protein coding	ND2	651	0	0	#N/A
487	A	protein coding	ND2	653	0	0	#N/A
488	T	protein coding	ND2	652	0	0	#N/A
489	A	protein coding	ND2	659	0	0	#N/A
490	T	protein coding	ND2	662	0	0	#N/A
491	A	protein coding	ND2	666	0	0	#N/A
492	A	protein coding	ND2	665	0	0	#N/A
493	A	protein coding	ND2	660	0	0	#N/A
494	T	protein coding	ND2	664	0	0	#N/A
495	A	protein coding	ND2	669	0	0	#N/A
496	A	protein coding	ND2	669	0	0	#N/A
497	T	protein coding	ND2	668	0	0	#N/A
498	G	protein coding	ND2	666	0	0	#N/A
499	A	protein coding	ND2	679	0	0	#N/A
500	A	protein coding	ND2	679	0	0	#N/A
501	A	protein coding	ND2	675	0	0	#N/A
502	T	protein coding	ND2	674	0	0	#N/A
503	T	protein coding	ND2	676	0	0	#N/A
504	A	protein coding	ND2	683	0	0	#N/A
505	A	protein coding	ND2	682	0	0	#N/A
506	T	protein coding	ND2	674	0	0	#N/A
507	G	protein coding	ND2	676	0	0	#N/A
508	A	protein coding	ND2	677	0	0	#N/A
509	A	protein coding	ND2	681	0	0	#N/A
510	T	protein coding	ND2	677	0	0	#N/A
511	C	protein coding	ND2	688	0	0	#N/A
512	T	protein coding	ND2	685	0	0	#N/A
513	T	protein coding	ND2	690	0	0	#N/A
514	T	protein coding	ND2	699	0	0	#N/A
515	T	protein coding	ND2	702	0	0	#N/A
516	A	protein coding	ND2	704	0	0	#N/A
517	C	protein coding	ND2	708	0	0	#N/A
518	A	protein coding	ND2	711	0	0	#N/A
519	T	protein coding	ND2	713	0	0	#N/A
520	C	protein coding	ND2	717	0	0	#N/A
521	C	protein coding	ND2	727	0	0	#N/A
522	A	protein coding	ND2	725	0	0	#N/A
523	T	protein coding	ND2	726	0	0	#N/A
524	A	protein coding	ND2	729	0	0	#N/A
525	A	protein coding	ND2	734	0	0	#N/A
526	T	protein coding	ND2	733	0	0	#N/A
527	T	protein coding	ND2	733	0	0	#N/A
528	A	protein coding	ND2	728	0	0	#N/A
529	T	protein coding	ND2	734	0	0	#N/A
530	T	protein coding	ND2	735	0	0	#N/A
531	A	protein coding	ND2	732	0	0	#N/A
532	T	protein coding	ND2	729	0	0	#N/A
533	A	protein coding	ND2	726	0	0	#N/A
534	T	protein coding	ND2	726	0	0	#N/A
535	C	protein coding	ND2	722	0	0	#N/A
536	A	protein coding	ND2	723	0	0	#N/A
537	G	protein coding	ND2	723	0	0	#N/A
538	C	protein coding	ND2	732	0	0	#N/A
539	T	protein coding	ND2	724	0	0	#N/A
540	T	protein coding	ND2	737	0	0	#N/A
541	T	protein coding	ND2	738	0	0	#N/A
542	A	protein coding	ND2	733	0	0	#N/A
543	T	protein coding	ND2	733	0	0	#N/A
544	T	protein coding	ND2	736	0	0	#N/A
545	A	protein coding	ND2	737	0	0	#N/A
546	T	protein coding	ND2	737	0	0	#N/A
547	T	protein coding	ND2	740	0	0	#N/A
548	A	protein coding	ND2	745	0	0	#N/A
549	A	protein coding	ND2	745	0	0	#N/A
550	A	protein coding	ND2	749	0	0	#N/A
551	A	protein coding	ND2	755	0	0	#N/A
552	A	protein coding	ND2	755	0	0	#N/A
553	G	protein coding	ND2	754	0	0	#N/A
554	T	protein coding	ND2	742	0	0	#N/A
555	G	protein coding	ND2	756	0	0	#N/A
556	G	protein coding	ND2	754	0	0	#N/A
557	A	protein coding	ND2	755	0	0	#N/A
558	G	protein coding	ND2	762	0	0	#N/A
559	C	protein coding	ND2	754	0	0	#N/A
560	C	protein coding	ND2	763	0	0	#N/A
561	G	protein coding	ND2	761	0	0	#N/A
562	C	protein coding	ND2	759	0	0	#N/A
563	T	protein coding	ND2	755	0	0	#N/A
564	C	protein coding	ND2	763	0	0	#N/A
565	C	protein coding	ND2	772	0	0	#N/A
566	T	protein coding	ND2	771	0	0	#N/A
567	T	protein coding	ND2	776	0	0	#N/A
568	T	protein coding	ND2	776	0	0	#N/A
569	C	protein coding	ND2	779	0	0	#N/A
570	C	protein coding	ND2	778	0	0	#N/A
571	A	protein coding	ND2	781	0	0	#N/A
572	T	protein coding	ND2	778	0	0	#N/A
573	T	protein coding	ND2	780	0	0	#N/A
574	T	protein coding	ND2	775	0	0	#N/A
575	T	protein coding	ND2	771	0	0	#N/A
576	T	protein coding	ND2	768	0	0	#N/A
577	G	protein coding	ND2	769	0	0	#N/A
578	A	protein coding	ND2	773	0	0	#N/A
579	T	protein coding	ND2	764	0	0	#N/A
580	T	protein coding	ND2	761	0	0	#N/A
581	T	protein coding	ND2	763	0	0	#N/A
582	C	protein coding	ND2	753	0	0	#N/A
583	C	protein coding	ND2	759	0	0	#N/A
584	T	protein coding	ND2	758	0	0	#N/A
585	A	protein coding	ND2	758	0	0	#N/A
586	A	protein coding	ND2	754	0	0	#N/A
587	T	protein coding	ND2	748	0	0	#N/A
588	A	protein coding	ND2	746	0	0	#N/A
589	T	protein coding	ND2	746	0	0	#N/A
590	A	protein coding	ND2	740	0	0	#N/A
591	A	protein coding	ND2	732	0	0	#N/A
592	T	protein coding	ND2	731	0	0	#N/A
593	A	protein coding	ND2	728	0	0	#N/A
594	G	protein coding	ND2	724	0	0	#N/A
595	A	protein coding	ND2	719	0	0	#N/A
596	A	protein coding	ND2	716	0	0	#N/A
597	G	protein coding	ND2	717	0	0	#N/A
598	G	protein coding	ND2	715	0	0	#N/A
599	T	protein coding	ND2	698	0	0	#N/A
600	T	protein coding	ND2	698	0	0	#N/A
601	T	protein coding	ND2	692	0	0	#N/A
602	A	protein coding	ND2	695	0	0	#N/A
603	A	protein coding	ND2	684	0	0	#N/A
604	C	protein coding	ND2	694	0	0	#N/A
605	A	protein coding	ND2	694	0	0	#N/A
606	T	protein coding	ND2	689	0	0	#N/A
607	G	protein coding	ND2	683	0	0	#N/A
608	A	protein coding	ND2	685	0	0	#N/A
609	A	protein coding	ND2	678	0	0	#N/A
610	T	protein coding	ND2	679	0	0	#N/A
611	A	protein coding	ND2	671	0	0	#N/A
612	A	protein coding	ND2	672	0	0	#N/A
613	A	protein coding	ND2	666	0	0	#N/A
614	T	protein coding	ND2	666	0	0	#N/A
615	G	protein coding	ND2	658	0	0	#N/A
616	C	protein coding	ND2	645	0	0	#N/A
617	T	protein coding	ND2	636	0	0	#N/A
618	T	protein coding	ND2	641	0	0	#N/A
619	T	protein coding	ND2	629	0	0	#N/A
620	A	protein coding	ND2	631	0	0	#N/A
621	A	protein coding	ND2	629	0	0	#N/A
622	T	protein coding	ND2	624	0	0	#N/A
623	A	protein coding	ND2	625	0	0	#N/A
624	T	protein coding	ND2	622	0	0	#N/A
625	T	protein coding	ND2	624	0	0	#N/A
626	A	protein coding	ND2	618	0	0	#N/A
627	A	protein coding	ND2	620	0	0	#N/A
628	T	protein coding	ND2	620	0	0	#N/A
629	A	protein coding	ND2	611	0	0	#N/A
630	A	protein coding	ND2	612	0	0	#N/A
631	C	protein coding	ND2	612	0	0	#N/A
632	T	protein coding	ND2	609	0	0	#N/A
633	T	protein coding	ND2	605	0	0	#N/A
634	G	protein coding	ND2	599	0	0	#N/A
635	A	protein coding	ND2	591	0	0	#N/A
636	C	protein coding	ND2	589	0	0	#N/A
637	A	protein coding	ND2	584	0	0	#N/A
638	A	protein coding	ND2	582	0	0	#N/A
639	A	protein coding	ND2	577	0	0	#N/A
640	A	protein coding	ND2	570	0	0	#N/A
641	A	protein coding	ND2	569	0	0	#N/A
642	A	protein coding	ND2	553	0	0	#N/A
643	T	protein coding	ND2	559	0	0	#N/A
644	T	protein coding	ND2	556	0	0	#N/A
645	G	protein coding	ND2	542	0	0	#N/A
646	C	protein coding	ND2	552	0	0	#N/A
647	A	protein coding	ND2	540	0	0	#N/A
648	C	protein coding	ND2	539	0	0	#N/A
649	C	protein coding	ND2	538	0	0	#N/A
650	T	protein coding	ND2	542	0	0	#N/A
651	T	protein coding	ND2	540	0	0	#N/A
652	T	protein coding	ND2	540	0	0	#N/A
653	A	protein coding	ND2	533	0	0	#N/A
654	A	protein coding	ND2	530	0	0	#N/A
655	T	protein coding	ND2	523	0	0	#N/A
656	A	protein coding	ND2	519	0	0	#N/A
657	T	protein coding	ND2	521	0	0	#N/A
658	T	protein coding	ND2	511	0	0	#N/A
659	A	protein coding	ND2	513	0	0	#N/A
660	A	protein coding	ND2	500	0	0	#N/A
661	T	protein coding	ND2	496	0	0	#N/A
662	T	protein coding	ND2	496	0	0	#N/A
663	T	protein coding	ND2	496	0	0	#N/A
664	C	protein coding	ND2	494	0	0	#N/A
665	T	protein coding	ND2	490	0	0	#N/A
666	T	protein coding	ND2	484	0	0	#N/A
667	A	protein coding	ND2	477	0	0	#N/A
668	T	protein coding	ND2	474	0	0	#N/A
669	C	protein coding	ND2	474	0	0	#N/A
670	T	protein coding	ND2	472	0	0	#N/A
671	T	protein coding	ND2	471	0	0	#N/A
672	A	protein coding	ND2	470	0	0	#N/A
673	A	protein coding	ND2	471	0	0	#N/A
674	T	protein coding	ND2	468	0	0	#N/A
675	A	protein coding	ND2	461	0	0	#N/A
676	T	protein coding	ND2	453	0	0	#N/A
677	T	protein coding	ND2	447	0	0	#N/A
678	A	protein coding	ND2	439	0	0	#N/A
679	A	protein coding	ND2	439	0	0	#N/A
680	A	protein coding	ND2	435	0	0	#N/A
681	T	protein coding	ND2	438	0	0	#N/A
682	A	protein coding	ND2	438	0	0	#N/A
683	T	protein coding	ND2	436	0	0	#N/A
684	T	protein coding	ND2	442	0	0	#N/A
685	T	protein coding	ND2	435	0	0	#N/A
686	A	protein coding	ND2	433	0	0	#N/A
687	T	protein coding	ND2	430	0	0	#N/A
688	T	protein coding	ND2	430	0	0	#N/A
689	A	protein coding	ND2	426	0	0	#N/A
690	T	protein coding	ND2	416	0	0	#N/A
691	T	protein coding	ND2	419	0	0	#N/A
692	A	protein coding	ND2	421	0	0	#N/A
693	A	protein coding	ND2	421	0	0	#N/A
694	T	protein coding	ND2	423	0	0	#N/A
695	T	protein coding	ND2	424	0	0	#N/A
696	A	protein coding	ND2	422	0	0	#N/A
697	G	protein coding	ND2	420	0	0	#N/A
698	A	protein coding	ND2	424	0	0	#N/A
699	G	protein coding	ND2	423	0	0	#N/A
700	T	protein coding	ND2	429	0	0	#N/A
701	A	protein coding	ND2	431	0	0	#N/A
702	A	protein coding	ND2	425	0	0	#N/A
703	T	protein coding	ND2	441	0	0	#N/A
704	T	protein coding	ND2	434	0	0	#N/A
705	T	protein coding	ND2	437	0	0	#N/A
706	T	protein coding	ND2	436	0	0	#N/A
707	A	protein coding	ND2	435	0	0	#N/A
708	T	protein coding	ND2	436	0	0	#N/A
709	C	protein coding	ND2	429	0	0	#N/A
710	A	protein coding	ND2	430	0	0	#N/A
711	G	protein coding	ND2	426	0	0	#N/A
712	T	protein coding	ND2	421	0	0	#N/A
713	T	protein coding	ND2	417	0	0	#N/A
714	A	protein coding	ND2	416	0	0	#N/A
715	T	protein coding	ND2	412	0	0	#N/A
716	T	protein coding	ND2	415	0	0	#N/A
717	A	protein coding	ND2	410	0	0	#N/A
718	T	protein coding	ND2	410	0	0	#N/A
719	T	protein coding	ND2	409	0	0	#N/A
720	G	protein coding	ND2	408	0	0	#N/A
721	G	protein coding	ND2	400	0	0	#N/A
722	A	protein coding	ND2	404	0	0	#N/A
723	G	protein coding	ND2	400	0	0	#N/A
724	C	protein coding	ND2	398	0	0	#N/A
725	T	protein coding	ND2	402	0	0	#N/A
726	A	protein coding	ND2	399	0	0	#N/A
727	T	protein coding	ND2	402	0	0	#N/A
728	T	protein coding	ND2	393	0	0	#N/A
729	G	protein coding	ND2	391	0	0	#N/A
730	G	protein coding	ND2	392	0	0	#N/A
731	A	protein coding	ND2	390	0	0	#N/A
732	G	protein coding	ND2	383	0	0	#N/A
733	G	protein coding	ND2	386	0	0	#N/A
734	A	protein coding	ND2	382	0	0	#N/A
735	T	protein coding	ND2	397	0	0	#N/A
736	T	protein coding	ND2	398	0	0	#N/A
737	A	protein coding	ND2	397	0	0	#N/A
738	A	protein coding	ND2	399	0	0	#N/A
739	A	protein coding	ND2	391	0	0	#N/A
740	T	protein coding	ND2	375	0	0	#N/A
741	C	protein coding	ND2	368	0	0	#N/A
742	A	protein coding	ND2	390	0	0	#N/A
743	A	protein coding	ND2	383	0	0	#N/A
744	A	protein coding	ND2	374	0	0	#N/A
745	C	protein coding	ND2	353	0	0	#N/A
746	T	protein coding	ND2	379	0	0	#N/A
747	T	protein coding	ND2	376	0	0	#N/A
748	C	protein coding	ND2	348	0	0	#N/A
749	T	protein coding	ND2	378	0	0	#N/A
750	T	protein coding	ND2	377	0	0	#N/A
751	T	protein coding	ND2	372	0	0	#N/A
752	A	protein coding	ND2	340	0	0	#N/A
753	C	protein coding	ND2	331	0	0	#N/A
754	G	protein coding	ND2	329	0	0	#N/A
755	A	protein coding	ND2	361	0	0	#N/A
756	A	protein coding	ND2	359	0	0	#N/A
757	A	protein coding	ND2	362	0	0	#N/A
758	A	protein coding	ND2	356	0	0	#N/A
759	T	protein coding	ND2	352	0	0	#N/A
760	T	protein coding	ND2	360	0	0	#N/A
761	A	protein coding	ND2	353	0	0	#N/A
762	A	protein coding	ND2	353	0	0	#N/A
763	T	protein coding	ND2	317	0	0	#N/A
764	A	protein coding	ND2	316	0	0	#N/A
765	G	protein coding	ND2	306	0	0	#N/A
766	C	protein coding	ND2	307	0	0	#N/A
767	A	protein coding	ND2	308	0	0	#N/A
768	T	protein coding	ND2	344	0	0	#N/A
769	T	protein coding	ND2	350	0	0	#N/A
770	T	protein coding	ND2	352	0	0	#N/A
771	T	protein coding	ND2	345	0	0	#N/A
772	C	protein coding	ND2	292	0	0	#N/A
773	T	protein coding	ND2	335	0	0	#N/A
774	T	protein coding	ND2	335	0	0	#N/A
775	C	protein coding	ND2	283	0	0	#N/A
776	A	protein coding	ND2	339	0	0	#N/A
777	A	protein coding	ND2	334	0	0	#N/A
778	T	protein coding	ND2	336	0	0	#N/A
779	T	protein coding	ND2	333	0	0	#N/A
780	A	protein coding	ND2	336	0	0	#N/A
781	A	protein coding	ND2	331	0	0	#N/A
782	T	protein coding	ND2	292	0	0	#N/A
783	C	protein coding	ND2	276	0	0	#N/A
784	A	protein coding	ND2	285	0	0	#N/A
785	T	protein coding	ND2	326	0	0	#N/A
786	T	protein coding	ND2	332	0	0	#N/A
787	T	protein coding	ND2	332	0	0	#N/A
788	A	protein coding	ND2	273	0	0	#N/A
789	G	protein coding	ND2	309	0	0	#N/A
790	G	protein coding	ND2	320	0	0	#N/A
791	G	protein coding	ND2	315	0	0	#N/A
792	T	protein coding	ND2	258	0	0	#N/A
793	G	protein coding	ND2	257	0	0	#N/A
794	A	protein coding	ND2	317	0	0	#N/A
795	A	protein coding	ND2	318	0	0	#N/A
796	T	protein coding	ND2	272	0	0	#N/A
797	A	protein coding	ND2	264	0	0	#N/A
798	T	protein coding	ND2	315	0	0	#N/A
799	T	protein coding	ND2	313	0	0	#N/A
800	A	protein coding	ND2	308	0	0	#N/A
801	A	protein coding	ND2	306	0	0	#N/A
802	G	protein coding	ND2	229	0	0	#N/A
803	A	protein coding	ND2	235	0	0	#N/A
804	T	protein coding	ND2	245	0	0	#N/A
805	C	protein coding	ND2	221	0	0	#N/A
806	T	protein coding	ND2	288	0	0	#N/A
807	T	protein coding	ND2	292	0	0	#N/A
808	T	protein coding	ND2	289	0	0	#N/A
809	A	protein coding	ND2	292	0	0	#N/A
810	A	protein coding	ND2	286	0	0	#N/A
811	T	protein coding	ND2	221	0	0	#N/A
812	A	protein coding	ND2	282	0	0	#N/A
813	A	protein coding	ND2	276	0	0	#N/A
814	T	protein coding	ND2	272	0	0	#N/A
815	T	protein coding	ND2	271	0	0	#N/A
816	A	protein coding	ND2	204	0	0	#N/A
817	G	protein coding	ND2	188	0	0	#N/A
818	A	protein coding	ND2	188	0	0	#N/A
819	G	protein coding	ND2	180	0	0	#N/A
820	A	protein coding	ND2	242	0	0	#N/A
821	A	protein coding	ND2	244	0	0	#N/A
822	T	protein coding	ND2	185	0	0	#N/A
823	C	protein coding	ND2	165	0	0	#N/A
824	A	protein coding	ND2	252	0	0	#N/A
825	A	protein coding	ND2	247	0	0	#N/A
826	T	protein coding	ND2	250	0	0	#N/A
827	T	protein coding	ND2	261	0	0	#N/A
828	T	protein coding	ND2	258	0	0	#N/A
829	G	protein coding	ND2	148	0	0	#N/A
830	A	protein coding	ND2	154	0	0	#N/A
831	T	protein coding	ND2	248	0	0	#N/A
832	T	protein coding	ND2	246	0	0	#N/A
833	A	protein coding	ND2	255	0	0	#N/A
834	A	protein coding	ND2	253	0	0	#N/A
835	T	protein coding	ND2	269	0	0	#N/A
836	T	protein coding	ND2	278	0	0	#N/A
837	T	protein coding	ND2	269	0	0	#N/A
838	A	protein coding	ND2	159	0	0	#N/A
839	T	protein coding	ND2	282	0	0	#N/A
840	T	protein coding	ND2	323	0	0	#N/A
841	T	protein coding	ND2	323	0	0	#N/A
842	T	protein coding	ND2	321	0	0	#N/A
843	T	protein coding	ND2	331	0	0	#N/A
844	T	protein coding	ND2	330	0	0	#N/A
845	T	protein coding	ND2	325	0	0	#N/A
846	T	protein coding	ND2	327	0	0	#N/A
847	T	protein coding	ND2	325	0	0	#N/A
848	T	protein coding	ND2	326	0	0	#N/A
849	T	protein coding	ND2	282	0	0	#N/A
850	A	protein coding	ND2	208	0	0	#N/A
851	T	protein coding	ND2	251	0	0	#N/A
852	T	protein coding	ND2	244	0	0	#N/A
853	C	protein coding	ND2	195	0	0	#N/A
854	A	protein coding	ND2	229	0	0	#N/A
855	T	protein coding	ND2	231	0	0	#N/A
856	T	protein coding	ND2	247	0	0	#N/A
857	T	protein coding	ND2	246	0	0	#N/A
858	T	protein coding	ND2	241	0	0	#N/A
859	T	protein coding	ND2	239	0	0	#N/A
860	A	protein coding	ND2	208	0	0	#N/A
861	T	protein coding	ND2	215	0	0	#N/A
862	C	protein coding	ND2	210	0	0	#N/A
863	A	protein coding	ND2	225	0	0	#N/A
864	T	protein coding	ND2	245	0	0	#N/A
865	T	protein coding	ND2	254	0	0	#N/A
866	T	protein coding	ND2	250	0	0	#N/A
867	G	protein coding	ND2	216	0	0	#N/A
868	T	protein coding	ND2	235	0	0	#N/A
869	A	protein coding	ND2	227	0	0	#N/A
870	T	protein coding	ND2	252	0	0	#N/A
871	T	protein coding	ND2	254	0	0	#N/A
872	A	protein coding	ND2	250	0	0	#N/A
873	A	protein coding	ND2	252	0	0	#N/A
874	C	protein coding	ND2	220	0	0	#N/A
875	A	protein coding	ND2	244	0	0	#N/A
876	T	protein coding	ND2	245	0	0	#N/A
877	T	protein coding	ND2	259	0	0	#N/A
878	T	protein coding	ND2	259	0	0	#N/A
879	A	protein coding	ND2	243	0	0	#N/A
880	T	protein coding	ND2	240	0	0	#N/A
881	A	protein coding	ND2	244	0	0	#N/A
882	T	protein coding	ND2	269	0	0	#N/A
883	T	protein coding	ND2	274	0	0	#N/A
884	T	protein coding	ND2	269	0	0	#N/A
885	A	protein coding	ND2	266	0	0	#N/A
886	A	protein coding	ND2	270	0	0	#N/A
887	T	protein coding	ND2	265	0	0	#N/A
888	A	protein coding	ND2	270	0	0	#N/A
889	T	protein coding	ND2	283	0	0	#N/A
890	T	protein coding	ND2	287	0	0	#N/A
891	T	protein coding	ND2	284	0	0	#N/A
892	T	protein coding	ND2	286	0	0	#N/A
893	T	protein coding	ND2	280	0	0	#N/A
894	A	protein coding	ND2	282	0	0	#N/A
895	A	protein coding	ND2	283	0	0	#N/A
896	A	protein coding	ND2	286	0	0	#N/A
897	T	protein coding	ND2	283	0	0	#N/A
898	T	protein coding	ND2	293	0	0	#N/A
899	A	protein coding	ND2	277	0	0	#N/A
900	T	protein coding	ND2	304	0	0	#N/A
901	T	protein coding	ND2	306	0	0	#N/A
902	T	protein coding	ND2	294	0	0	#N/A
903	C	protein coding	ND2	267	0	0	#N/A
904	A	protein coding	ND2	282	0	0	#N/A
905	T	protein coding	ND2	290	0	0	#N/A
906	T	protein coding	ND2	299	0	0	#N/A
907	T	protein coding	ND2	290	0	0	#N/A
908	A	protein coding	ND2	289	0	0	#N/A
909	A	protein coding	ND2	303	0	0	#N/A
910	A	protein coding	ND2	302	0	0	#N/A
911	T	protein coding	ND2	293	0	0	#N/A
912	C	protein coding	ND2	275	0	0	#N/A
913	A	protein coding	ND2	312	0	0	#N/A
914	A	protein coding	ND2	302	0	0	#N/A
915	T	protein coding	ND2	304	0	0	#N/A
916	T	protein coding	ND2	307	0	0	#N/A
917	A	protein coding	ND2	299	0	0	#N/A
918	T	protein coding	ND2	322	0	0	#N/A
919	T	protein coding	ND2	318	0	0	#N/A
920	T	protein coding	ND2	323	0	0	#N/A
921	T	protein coding	ND2	323	0	0	#N/A
922	C	protein coding	ND2	300	0	0	#N/A
923	T	protein coding	ND2	325	0	0	#N/A
924	T	protein coding	ND2	329	0	0	#N/A
925	G	protein coding	ND2	303	0	0	#N/A
926	A	protein coding	ND2	318	0	0	#N/A
927	T	protein coding	ND2	327	0	0	#N/A
928	T	protein coding	ND2	332	0	0	#N/A
929	T	protein coding	ND2	338	0	0	#N/A
930	G	protein coding	ND2	315	T	0.0031746	0.327
931	T	protein coding	ND2	339	0	0	#N/A
932	T	protein coding	ND2	337	0	0	#N/A
933	A	protein coding	ND2	344	0	0	#N/A
934	A	protein coding	ND2	347	0	0	#N/A
935	T	protein coding	ND2	349	0	0	#N/A
936	A	protein coding	ND2	346	0	0	#N/A
937	G	protein coding	ND2	340	0	0	#N/A
938	A	protein coding	ND2	354	0	0	#N/A
939	A	protein coding	ND2	358	0	0	#N/A
940	A	protein coding	ND2	362	0	0	#N/A
941	A	protein coding	ND2	364	0	0	#N/A
942	A	protein coding	ND2	356	0	0	#N/A
943	T	protein coding	ND2	350	0	0	#N/A
944	T	protein coding	ND2	356	0	0	#N/A
945	T	protein coding	ND2	354	0	0	#N/A
946	T	protein coding	ND2	356	0	0	#N/A
947	G	protein coding	ND2	339	0	0	#N/A
948	A	protein coding	ND2	359	0	0	#N/A
949	A	protein coding	ND2	358	0	0	#N/A
950	A	protein coding	ND2	353	0	0	#N/A
951	T	protein coding	ND2	352	0	0	#N/A
952	T	protein coding	ND2	354	0	0	#N/A
953	T	protein coding	ND2	353	0	0	#N/A
954	A	protein coding	ND2	355	0	0	#N/A
955	C	protein coding	ND2	342	0	0	#N/A
956	A	protein coding	ND2	358	0	0	#N/A
957	T	protein coding	ND2	366	0	0	#N/A
958	T	protein coding	ND2	367	0	0	#N/A
959	A	protein coding	ND2	362	0	0	#N/A
960	T	protein coding	ND2	365	0	0	#N/A
961	T	protein coding	ND2	367	0	0	#N/A
962	T	protein coding	ND2	366	0	0	#N/A
963	A	protein coding	ND2	359	0	0	#N/A
964	T	protein coding	ND2	365	0	0	#N/A
965	A	protein coding	ND2	364	0	0	#N/A
966	A	protein coding	ND2	368	0	0	#N/A
967	A	protein coding	ND2	369	0	0	#N/A
968	T	protein coding	ND2	371	0	0	#N/A
969	T	protein coding	ND2	374	0	0	#N/A
970	T	protein coding	ND2	380	0	0	#N/A
971	T	protein coding	ND2	378	0	0	#N/A
972	T	protein coding	ND2	384	0	0	#N/A
973	T	protein coding	ND2	387	0	0	#N/A
974	A	protein coding	ND2	389	0	0	#N/A
975	T	protein coding	ND2	390	0	0	#N/A
976	C	protein coding	ND2	382	0	0	#N/A
977	A	protein coding	ND2	394	0	0	#N/A
978	T	protein coding	ND2	391	0	0	#N/A
979	T	protein coding	ND2	394	0	0	#N/A
980	A	protein coding	ND2	395	0	0	#N/A
981	G	protein coding	ND2	386	0	0	#N/A
982	G	protein coding	ND2	381	0	0	#N/A
983	A	protein coding	ND2	395	0	0	#N/A
984	G	protein coding	ND2	384	0	0	#N/A
985	G	protein coding	ND2	376	0	0	#N/A
986	A	protein coding	ND2	395	0	0	#N/A
987	T	protein coding	ND2	394	0	0	#N/A
988	T	protein coding	ND2	400	0	0	#N/A
989	A	protein coding	ND2	402	0	0	#N/A
990	C	protein coding	ND2	396	0	0	#N/A
991	C	protein coding	ND2	381	0	0	#N/A
992	T	protein coding	ND2	405	0	0	#N/A
993	C	protein coding	ND2	390	0	0	#N/A
994	C	protein coding	ND2	397	0	0	#N/A
995	A	protein coding	ND2	406	0	0	#N/A
996	T	protein coding	ND2	406	0	0	#N/A
997	T	protein coding	ND2	402	0	0	#N/A
998	T	protein coding	ND2	402	0	0	#N/A
999	T	protein coding	ND2	402	0	0	#N/A
1000	T	protein coding	ND2	400	0	0	#N/A
1001	A	protein coding	ND2	399	0	0	#N/A
1002	G	protein coding	ND2	376	0	0	#N/A
1003	G	protein coding	ND2	383	0	0	#N/A
1004	A	protein coding	ND2	396	0	0	#N/A
1005	T	protein coding	ND2	392	0	0	#N/A
1006	T	protein coding	ND2	391	0	0	#N/A
1007	T	protein coding	ND2	392	0	0	#N/A
1008	T	protein coding	ND2	385	0	0	#N/A
1009	T	protein coding	ND2	389	0	0	#N/A
1010	A	protein coding	ND2	388	0	0	#N/A
1011	C	protein coding	ND2	380	0	0	#N/A
1012	C	protein coding	ND2	375	0	0	#N/A
1013	A	protein coding	ND2	394	0	0	#N/A
1014	A	protein coding	ND2	389	0	0	#N/A
1015	A	protein coding	ND2	389	0	0	#N/A
1016	A	protein coding	ND2	384	0	0	#N/A
1017	T	protein coding	ND2	384	0	0	#N/A
1018	G	protein coding	ND2	377	0	0	#N/A
1019	A	protein coding	ND2	376	0	0	#N/A
1020	C	protein coding	ND2	369	0	0	#N/A
1021	T	protein coding	ND2	376	0	0	#N/A
1022	T	protein coding	ND2	383	0	0	#N/A
1023	G	protein coding	ND2	378	0	0	#N/A
1024	T	protein coding	ND2	380	0	0	#N/A
1025	A	protein coding	ND2	384	0	0	#N/A
1026	A	protein coding	ND2	375	0	0	#N/A
1027	T	protein coding	ND2	367	0	0	#N/A
1028	T	protein coding	ND2	377	0	0	#N/A
1029	C	protein coding	ND2	369	0	0	#N/A
1030	A	protein coding	ND2	369	0	0	#N/A
1031	A	protein coding	ND2	370	0	0	#N/A
1032	C	protein coding	ND2	366	0	0	#N/A
1033	A	protein coding	ND2	374	0	0	#N/A
1034	A	protein coding	ND2	378	0	0	#N/A
1035	T	protein coding	ND2	368	0	0	#N/A
1036	T	protein coding	ND2	379	0	0	#N/A
1037	A	protein coding	ND2	373	0	0	#N/A
1038	A	protein coding	ND2	372	0	0	#N/A
1039	C	protein coding	ND2	374	0	0	#N/A
1040	A	protein coding	ND2	375	0	0	#N/A
1041	T	protein coding	ND2	366	0	0	#N/A
1042	T	protein coding	ND2	371	0	0	#N/A
1043	A	protein coding	ND2	369	0	0	#N/A
1044	T	protein coding	ND2	370	0	0	#N/A
1045	G	protein coding	ND2	363	0	0	#N/A
1046	T	protein coding	ND2	378	0	0	#N/A
1047	A	protein coding	ND2	373	0	0	#N/A
1048	A	protein coding	ND2	376	0	0	#N/A
1049	T	protein coding	ND2	369	0	0	#N/A
1050	C	protein coding	ND2	366	0	0	#N/A
1051	A	protein coding	ND2	371	0	0	#N/A
1052	A	protein coding	ND2	367	0	0	#N/A
1053	T	protein coding	ND2	358	0	0	#N/A
1054	A	protein coding	ND2	360	0	0	#N/A
1055	T	protein coding	ND2	361	0	0	#N/A
1056	T	protein coding	ND2	358	0	0	#N/A
1057	T	protein coding	ND2	362	0	0	#N/A
1058	T	protein coding	ND2	361	0	0	#N/A
1059	A	protein coding	ND2	362	0	0	#N/A
1060	T	protein coding	ND2	362	0	0	#N/A
1061	A	protein coding	ND2	364	0	0	#N/A
1062	T	protein coding	ND2	367	0	0	#N/A
1063	T	protein coding	ND2	367	0	0	#N/A
1064	A	protein coding	ND2	366	0	0	#N/A
1065	A	protein coding	ND2	368	0	0	#N/A
1066	C	protein coding	ND2	362	0	0	#N/A
1067	A	protein coding	ND2	364	0	0	#N/A
1068	C	protein coding	ND2	357	0	0	#N/A
1069	T	protein coding	ND2	364	0	0	#N/A
1070	T	protein coding	ND2	364	0	0	#N/A
1071	A	protein coding	ND2	362	0	0	#N/A
1072	T	protein coding	ND2	360	0	0	#N/A
1073	A	protein coding	ND2	370	0	0	#N/A
1074	A	protein coding	ND2	367	0	0	#N/A
1075	T	protein coding	ND2	367	0	0	#N/A
1076	A	protein coding	ND2	364	0	0	#N/A
1077	A	protein coding	ND2	359	G	1	0.383
1078	T	protein coding	ND2	366	0	0	#N/A
1079	A	protein coding	ND2	366	0	0	#N/A
1080	T	protein coding	ND2	365	0	0	#N/A
1081	C	protein coding	ND2	364	0	0	#N/A
1082	A	protein coding	ND2	370	0	0	#N/A
1083	A	protein coding	ND2	366	0	0	#N/A
1084	C	protein coding	ND2	360	0	0	#N/A
1085	T	protein coding	ND2	370	0	0	#N/A
1086	T	protein coding	ND2	376	0	0	#N/A
1087	T	protein coding	ND2	376	0	0	#N/A
1088	A	protein coding	ND2	379	0	0	#N/A
1089	A	protein coding	ND2	381	0	0	#N/A
1090	T	protein coding	ND2	377	0	0	#N/A
1091	T	protein coding	ND2	381	0	0	#N/A
1092	A	protein coding	ND2	381	0	0	#N/A
1093	C	protein coding	ND2	374	T	0.0026738	0.428
1094	A	protein coding	ND2	378	0	0	#N/A
1095	T	protein coding	ND2	376	0	0	#N/A
1096	T	protein coding	ND2	379	0	0	#N/A
1097	A	protein coding	ND2	379	0	0	#N/A
1098	T	protein coding	ND2	378	0	0	#N/A
1099	T	protein coding	ND2	382	0	0	#N/A
1100	T	protein coding	ND2	380	0	0	#N/A
1101	T	protein coding	ND2	377	0	0	#N/A
1102	T	protein coding	ND2	378	0	0	#N/A
1103	T	protein coding	ND2	379	0	0	#N/A
1104	T	protein coding	ND2	377	0	0	#N/A
1105	A	protein coding	ND2	377	0	0	#N/A
1106	T	protein coding	ND2	383	0	0	#N/A
1107	T	protein coding	ND2	373	0	0	#N/A
1108	T	protein coding	ND2	375	0	0	#N/A
1109	A	protein coding	ND2	375	0	0	#N/A
1110	C	protein coding	ND2	366	0	0	#N/A
1111	G	protein coding	ND2	368	0	0	#N/A
1112	A	protein coding	ND2	375	0	0	#N/A
1113	A	protein coding	ND2	379	0	0	#N/A
1114	T	protein coding	ND2	377	0	0	#N/A
1115	T	protein coding	ND2	376	0	0	#N/A
1116	T	protein coding	ND2	381	0	0	#N/A
1117	G	protein coding	ND2	376	0	0	#N/A
1118	T	protein coding	ND2	377	0	0	#N/A
1119	T	protein coding	ND2	384	0	0	#N/A
1120	A	protein coding	ND2	384	0	0	#N/A
1121	T	protein coding	ND2	383	0	0	#N/A
1122	T	protein coding	ND2	392	0	0	#N/A
1123	C	protein coding	ND2	385	0	0	#N/A
1124	C	protein coding	ND2	385	0	0	#N/A
1125	G	protein coding	ND2	383	0	0	#N/A
1126	C	protein coding	ND2	386	0	0	#N/A
1127	T	protein coding	ND2	389	0	0	#N/A
1128	T	protein coding	ND2	389	0	0	#N/A
1129	T	protein coding	ND2	391	0	0	#N/A
1130	T	protein coding	ND2	396	0	0	#N/A
1131	A	protein coding	ND2	399	0	0	#N/A
1132	T	protein coding	ND2	394	0	0	#N/A
1133	A	protein coding	ND2	396	0	0	#N/A
1134	A	protein coding	ND2	402	0	0	#N/A
1135	T	protein coding	ND2	403	0	0	#N/A
1136	A	protein coding	ND2	401	0	0	#N/A
1137	A	protein coding	ND2	397	0	0	#N/A
1138	A	protein coding	ND2	402	0	0	#N/A
1139	T	protein coding	ND2	404	0	0	#N/A
1140	T	protein coding	ND2	411	0	0	#N/A
1141	A	protein coding	ND2	413	0	0	#N/A
1142	T	protein coding	ND2	404	0	0	#N/A
1143	T	protein coding	ND2	408	0	0	#N/A
1144	T	protein coding	ND2	408	0	0	#N/A
1145	T	protein coding	ND2	413	0	0	#N/A
1146	G	protein coding	ND2	406	0	0	#N/A
1147	A	protein coding	ND2	412	0	0	#N/A
1148	A	protein coding	ND2	409	0	0	#N/A
1149	A	protein coding	ND2	404	0	0	#N/A
1150	A	protein coding	ND2	407	0	0	#N/A
1151	T	protein coding	ND2	408	0	0	#N/A
1152	A	protein coding	ND2	400	0	0	#N/A
1153	A	protein coding	ND2	405	0	0	#N/A
1154	C	protein coding	ND2	398	0	0	#N/A
1155	T	protein coding	ND2	403	0	0	#N/A
1156	G	protein coding	ND2	397	0	0	#N/A
1157	A	protein coding	ND2	407	0	0	#N/A
1158	A	protein coding	ND2	405	0	0	#N/A
1159	T	protein coding	ND2	403	0	0	#N/A
1160	C	protein coding	ND2	400	0	0	#N/A
1161	A	protein coding	ND2	403	0	0	#N/A
1162	T	protein coding	ND2	409	0	0	#N/A
1163	A	protein coding	ND2	413	0	0	#N/A
1164	A	protein coding	ND2	411	0	0	#N/A
1165	A	protein coding	ND2	418	0	0	#N/A
1166	G	protein coding	ND2	408	0	0	#N/A
1167	A	protein coding	ND2	422	0	0	#N/A
1168	T	protein coding	ND2	419	0	0	#N/A
1169	A	protein coding	ND2	419	0	0	#N/A
1170	A	protein coding	ND2	419	0	0	#N/A
1171	A	protein coding	ND2	421	0	0	#N/A
1172	T	protein coding	ND2	423	0	0	#N/A
1173	A	protein coding	ND2	423	0	0	#N/A
1174	T	protein coding	ND2	429	0	0	#N/A
1175	A	protein coding	ND2	424	0	0	#N/A
1176	A	protein coding	ND2	425	0	0	#N/A
1177	A	protein coding	ND2	423	0	0	#N/A
1178	T	protein coding	ND2	437	0	0	#N/A
1179	A	protein coding	ND2	438	0	0	#N/A
1180	G	protein coding	ND2	427	0	0	#N/A
1181	T	protein coding	ND2	432	0	0	#N/A
1182	A	protein coding	ND2	432	0	0	#N/A
1183	T	protein coding	ND2	428	0	0	#N/A
1184	T	protein coding	ND2	432	0	0	#N/A
1185	A	protein coding	ND2	435	0	0	#N/A
1186	A	protein coding	ND2	437	0	0	#N/A
1187	T	protein coding	ND2	439	0	0	#N/A
1188	T	protein coding	ND2	441	0	0	#N/A
1189	A	protein coding	ND2	437	0	0	#N/A
1190	T	protein coding	ND2	442	0	0	#N/A
1191	A	protein coding	ND2	441	0	0	#N/A
1192	A	protein coding	ND2	449	0	0	#N/A
1193	T	protein coding	ND2	446	0	0	#N/A
1194	A	protein coding	ND2	445	0	0	#N/A
1195	T	protein coding	ND2	449	0	0	#N/A
1196	A	protein coding	ND2	450	0	0	#N/A
1197	T	protein coding	ND2	442	0	0	#N/A
1198	A	protein coding	ND2	438	0	0	#N/A
1199	T	protein coding	ND2	441	0	0	#N/A
1200	A	protein coding	ND2	439	0	0	#N/A
1201	T	protein coding	ND2	439	0	0	#N/A
1202	A	protein coding	ND2	437	0	0	#N/A
1203	A	protein coding	ND2	434	0	0	#N/A
1204	T	protein coding	ND2	435	0	0	#N/A
1205	T	protein coding	ND2	432	0	0	#N/A
1206	A	protein coding	ND2	431	0	0	#N/A
1207	T	protein coding	ND2	430	0	0	#N/A
1208	A	protein coding	ND2	428	0	0	#N/A
1209	A	protein coding	ND2	418	0	0	#N/A
1210	C	protein coding	ND2	405	0	0	#N/A
1211	T	protein coding	ND2	415	0	0	#N/A
1212	T	protein coding	ND2	421	0	0	#N/A
1213	T	protein coding	ND2	424	0	0	#N/A
1214	T	protein coding	ND2	418	0	0	#N/A
1215	T	protein coding	ND2	426	0	0	#N/A
1216	T	protein coding	ND2	426	0	0	#N/A
1217	T	protein coding	ND2	435	0	0	#N/A
1218	T	protein coding	ND2	445	0	0	#N/A
1219	C	protein coding	ND2	439	0	0	#N/A
1220	A	protein coding	ND2	448	0	0	#N/A
1221	A	protein coding	ND2	446	0	0	#N/A
1222	T	protein coding	ND2	447	0	0	#N/A
1223	T	protein coding	ND2	447	0	0	#N/A
1224	T	protein coding	ND2	452	0	0	#N/A
1225	T	protein coding	ND2	453	0	0	#N/A
1226	T	protein coding	ND2	452	0	0	#N/A
1227	G	protein coding	ND2	435	0	0	#N/A
1228	G	protein coding	ND2	438	0	0	#N/A
1229	A	protein coding	ND2	449	0	0	#N/A
1230	T	protein coding	ND2	447	0	0	#N/A
1231	T	protein coding	ND2	446	0	0	#N/A
1232	A	protein coding	ND2	449	0	0	#N/A
1233	T	protein coding	ND2	452	0	0	#N/A
1234	T	protein coding	ND2	449	0	0	#N/A
1235	T	protein coding	ND2	457	0	0	#N/A
1236	T	protein coding	ND2	461	0	0	#N/A
1237	T	protein coding	ND2	461	0	0	#N/A
1238	A	protein coding	ND2	462	0	0	#N/A
1239	A	protein coding	ND2	460	0	0	#N/A
1240	T	protein coding	ND2	464	0	0	#N/A
1241	T	protein coding	ND2	461	0	0	#N/A
1242	T	protein coding	ND2	460	0	0	#N/A
1243	C	protein coding	ND2	453	0	0	#N/A
1244	T	protein coding	ND2	468	0	0	#N/A
1245	T	protein coding	ND2	472	0	0	#N/A
1246	T	protein coding	ND2	469	0	0	#N/A
1247	A	protein coding	ND2	472	0	0	#N/A
1248	T	protein coding	ND2	475	0	0	#N/A
1249	T	protein coding	ND2	474	0	0	#N/A
1250	T	protein coding	ND2	478	0	0	#N/A
1251	T	protein coding	ND2	480	0	0	#N/A
1252	A	protein coding	ND2	479	0	0	#N/A
1253	T	protein coding	ND2	480	0	0	#N/A
1254	T	protein coding	ND2	479	0	0	#N/A
1255	T	protein coding	ND2	479	0	0	#N/A
1256	T	protein coding	ND2	483	0	0	#N/A
1257	A	protein coding	ND2	489	0	0	#N/A
1258	T	protein coding	ND2	494	0	0	#N/A
1259	A	protein coding	ND2	493	0	0	#N/A
1260	T	protein coding	ND2	485	0	0	#N/A
1261	T	protein coding	ND2	486	0	0	#N/A
1262	T	protein coding	ND2	483	0	0	#N/A
1263	T	protein coding	ND2	485	0	0	#N/A
1264	A	tRNA	Trp	487	0	0	#N/A
1265	A	tRNA	Trp	487	0	0	#N/A
1266	G	tRNA	Trp	489	0	0	#N/A
1267	G	tRNA	Trp	490	0	0	#N/A
1268	C	tRNA	Trp	490	0	0	#N/A
1269	T	tRNA	Trp	502	0	0	#N/A
1270	T	tRNA	Trp	511	0	0	#N/A
1271	T	tRNA	Trp	517	0	0	#N/A
1272	A	tRNA	Trp	521	0	0	#N/A
1273	A	tRNA	Trp	528	0	0	#N/A
1274	G	tRNA	Trp	530	0	0	#N/A
1275	T	tRNA	Trp	534	0	0	#N/A
1276	T	tRNA	Trp	532	0	0	#N/A
1277	A	tRNA	Trp	534	0	0	#N/A
1278	A	tRNA	Trp	546	0	0	#N/A
1279	T	tRNA	Trp	554	0	0	#N/A
1280	A	tRNA	Trp	556	0	0	#N/A
1281	A	tRNA	Trp	560	0	0	#N/A
1282	A	tRNA	Trp	562	0	0	#N/A
1283	A	tRNA	Trp	561	0	0	#N/A
1284	C	tRNA	Trp	560	0	0	#N/A
1285	T	tRNA	Trp	563	0	0	#N/A
1286	A	tRNA	Trp	561	0	0	#N/A
1287	A	tRNA	Trp	559	0	0	#N/A
1288	T	tRNA	Trp	561	0	0	#N/A
1289	A	tRNA	Trp	566	0	0	#N/A
1290	A	tRNA	Trp	561	0	0	#N/A
1291	C	tRNA	Trp	563	0	0	#N/A
1292	C	tRNA	Trp	562	0	0	#N/A
1293	T	tRNA	Trp	573	0	0	#N/A
1294	T	tRNA	Trp	571	0	0	#N/A
1295	C	tRNA	Trp	574	0	0	#N/A
1296	A	tRNA	Trp	579	0	0	#N/A
1297	A	tRNA	Trp	582	0	0	#N/A
1298	A	tRNA	Trp	582	0	0	#N/A
1299	G	tRNA	Trp	583	0	0	#N/A
1300	C	tRNA	Trp	591	0	0	#N/A
1301	T	tRNA	Trp	598	0	0	#N/A
1302	A	tRNA	Trp	595	0	0	#N/A
1303	T	tRNA	Trp	596	0	0	#N/A
1304	A	tRNA	Trp	599	0	0	#N/A
1305	A	tRNA	Trp	599	0	0	#N/A
1306	A	tRNA	Trp	598	0	0	#N/A
1307	T	tRNA	Trp	607	0	0	#N/A
1308	A	tRNA	Trp	609	0	0	#N/A
1309	A	tRNA	Trp	610	0	0	#N/A
1310	A	tRNA	Trp	610	0	0	#N/A
1311	G	tRNA	Trp	613	0	0	#N/A
1312	A	tRNA	Trp	620	0	0	#N/A
1313	A	tRNA	Trp	619	0	0	#N/A
1314	A	tRNA	Trp	625	0	0	#N/A
1315	T	tRNA	Trp	628	0	0	#N/A
1316	T	tRNA	Trp	628	0	0	#N/A
1317	T	tRNA	Trp	632	0	0	#N/A
1318	C	tRNA	Trp	638	0	0	#N/A
1319	T	tRNA	Trp	636	0	0	#N/A
1320	T	tRNA	Trp	635	0	0	#N/A
1321	T	tRNA	Trp	642	0	0	#N/A
1322	A	tRNA	Trp - Cys	647	0	0	#N/A
1323	A	tRNA	Trp - Cys	653	0	0	#N/A
1324	G	tRNA	Trp - Cys	651	0	0	#N/A
1325	C	tRNA	Trp - Cys	655	0	0	#N/A
1326	C	tRNA	Trp - Cys	658	0	0	#N/A
1327	T	tRNA	Trp - Cys	664	0	0	#N/A
1328	T	tRNA	Trp - Cys	665	0	0	#N/A
1329	A	tRNA	Trp - Cys	668	0	0	#N/A
1330	G	tRNA	Cys	670	0	0	#N/A
1331	T	tRNA	Cys	669	0	0	#N/A
1332	A	tRNA	Cys	666	0	0	#N/A
1333	A	tRNA	Cys	663	0	0	#N/A
1334	A	tRNA	Cys	676	0	0	#N/A
1335	A	tRNA	Cys	672	0	0	#N/A
1336	C	tRNA	Cys	674	0	0	#N/A
1337	T	tRNA	Cys	675	0	0	#N/A
1338	T	tRNA	Cys	673	0	0	#N/A
1339	A	tRNA	Cys	678	0	0	#N/A
1340	C	tRNA	Cys	682	0	0	#N/A
1341	T	tRNA	Cys	685	0	0	#N/A
1342	C	tRNA	Cys	682	0	0	#N/A
1343	C	tRNA	Cys	680	0	0	#N/A
1344	T	tRNA	Cys	680	0	0	#N/A
1345	T	tRNA	Cys	680	0	0	#N/A
1346	C	tRNA	Cys	681	0	0	#N/A
1347	A	tRNA	Cys	683	0	0	#N/A
1348	A	tRNA	Cys	677	0	0	#N/A
1349	A	tRNA	Cys	679	0	0	#N/A
1350	A	tRNA	Cys	685	0	0	#N/A
1351	T	tRNA	Cys	688	0	0	#N/A
1352	T	tRNA	Cys	684	0	0	#N/A
1353	G	tRNA	Cys	685	0	0	#N/A
1354	C	tRNA	Cys	684	0	0	#N/A
1355	A	tRNA	Cys	684	0	0	#N/A
1356	G	tRNA	Cys	676	0	0	#N/A
1357	T	tRNA	Cys	668	0	0	#N/A
1358	T	tRNA	Cys	673	0	0	#N/A
1359	T	tRNA	Cys	680	0	0	#N/A
1360	G	tRNA	Cys	679	0	0	#N/A
1361	A	tRNA	Cys	680	0	0	#N/A
1362	T	tRNA	Cys	678	0	0	#N/A
1363	A	tRNA	Cys	680	0	0	#N/A
1364	T	tRNA	Cys	678	0	0	#N/A
1365	C	tRNA	Cys	676	0	0	#N/A
1366	A	tRNA	Cys	680	0	0	#N/A
1367	T	tRNA	Cys	678	0	0	#N/A
1368	T	tRNA	Cys	678	0	0	#N/A
1369	A	tRNA	Cys	674	0	0	#N/A
1370	T	tRNA	Cys	678	0	0	#N/A
1371	T	tRNA	Cys	678	0	0	#N/A
1372	G	tRNA	Cys	676	0	0	#N/A
1373	A	tRNA	Cys	678	0	0	#N/A
1374	C	tRNA	Cys	687	0	0	#N/A
1375	T	tRNA	Cys	687	0	0	#N/A
1376	A	tRNA	Cys	689	0	0	#N/A
1377	T	tRNA	Cys	684	0	0	#N/A
1378	A	tRNA	Cys	678	0	0	#N/A
1379	A	tRNA	Cys	668	0	0	#N/A
1380	G	tRNA	Cys	674	0	0	#N/A
1381	A	tRNA	Cys	666	0	0	#N/A
1382	C	tRNA	Cys	685	0	0	#N/A
1383	C	tRNA	Cys	688	0	0	#N/A
1384	T	NC		688	0	0	#N/A
1385	A	NC		688	0	0	#N/A
1386	A	NC		685	0	0	#N/A
1387	T	NC		682	0	0	#N/A
1388	T	NC		688	0	0	#N/A
1389	A	NC		686	0	0	#N/A
1390	A	NC		690	0	0	#N/A
1391	T	NC		686	0	0	#N/A
1392	T	NC		686	0	0	#N/A
1393	T	NC		686	0	0	#N/A
1394	G	NC		683	0	0	#N/A
1395	T	NC		679	0	0	#N/A
1396	C	NC		684	0	0	#N/A
1397	C	NC		690	0	0	#N/A
1398	T	NC		682	0	0	#N/A
1399	T	NC		681	0	0	#N/A
1400	A	NC		685	0	0	#N/A
1401	T	NC		679	0	0	#N/A
1402	T	NC		686	0	0	#N/A
1403	T	tRNA	Tyr	683	0	0	#N/A
1404	G	tRNA	Tyr	682	0	0	#N/A
1405	A	tRNA	Tyr	681	0	0	#N/A
1406	T	tRNA	Tyr	675	0	0	#N/A
1407	T	tRNA	Tyr	676	0	0	#N/A
1408	A	tRNA	Tyr	677	0	0	#N/A
1409	A	tRNA	Tyr	672	0	0	#N/A
1410	G	tRNA	Tyr	670	0	0	#N/A
1411	A	tRNA	Tyr	672	0	0	#N/A
1412	A	tRNA	Tyr	675	0	0	#N/A
1413	G	tRNA	Tyr	675	0	0	#N/A
1414	A	tRNA	Tyr	669	0	0	#N/A
1415	A	tRNA	Tyr	665	0	0	#N/A
1416	T	tRNA	Tyr	663	0	0	#N/A
1417	A	tRNA	Tyr	662	0	0	#N/A
1418	A	tRNA	Tyr	664	0	0	#N/A
1419	A	tRNA	Tyr	656	0	0	#N/A
1420	T	tRNA	Tyr	659	0	0	#N/A
1421	C	tRNA	Tyr	653	0	0	#N/A
1422	T	tRNA	Tyr	656	0	0	#N/A
1423	T	tRNA	Tyr	661	0	0	#N/A
1424	A	tRNA	Tyr	664	0	0	#N/A
1425	T	tRNA	Tyr	665	0	0	#N/A
1426	A	tRNA	Tyr	663	0	0	#N/A
1427	T	tRNA	Tyr	663	0	0	#N/A
1428	A	tRNA	Tyr	656	0	0	#N/A
1429	T	tRNA	Tyr	657	0	0	#N/A
1430	A	tRNA	Tyr	658	0	0	#N/A
1431	G	tRNA	Tyr	658	0	0	#N/A
1432	A	tRNA	Tyr	654	0	0	#N/A
1433	T	tRNA	Tyr	648	0	0	#N/A
1434	T	tRNA	Tyr	646	0	0	#N/A
1435	T	tRNA	Tyr	648	0	0	#N/A
1436	A	tRNA	Tyr	646	0	0	#N/A
1437	C	tRNA	Tyr	649	0	0	#N/A
1438	A	tRNA	Tyr	649	0	0	#N/A
1439	A	tRNA	Tyr	649	0	0	#N/A
1440	T	tRNA	Tyr	652	0	0	#N/A
1441	C	tRNA	Tyr	664	0	0	#N/A
1442	T	tRNA	Tyr	665	0	0	#N/A
1443	A	tRNA	Tyr	665	0	0	#N/A
1444	T	tRNA	Tyr	662	0	0	#N/A
1445	C	tRNA	Tyr	667	0	0	#N/A
1446	G	tRNA	Tyr	666	0	0	#N/A
1447	C	tRNA	Tyr	667	0	0	#N/A
1448	C	tRNA	Tyr	672	0	0	#N/A
1449	T	tRNA	Tyr	669	0	0	#N/A
1450	A	tRNA	Tyr	671	0	0	#N/A
1451	A	tRNA	Tyr	671	0	0	#N/A
1452	A	tRNA	Tyr	665	0	0	#N/A
1453	C	tRNA	Tyr	673	0	0	#N/A
1454	T	tRNA	Tyr	669	0	0	#N/A
1455	T	tRNA	Tyr	664	0	0	#N/A
1456	C	tRNA	Tyr	669	0	0	#N/A
1457	A	tRNA	Tyr	662	0	0	#N/A
1458	G	tRNA	Tyr	671	0	0	#N/A
1459	C	tRNA	Tyr	670	0	0	#N/A
1460	C	tRNA	Tyr	663	0	0	#N/A
1461	A	tRNA	Tyr	670	0	0	#N/A
1462	C	tRNA	Tyr	672	0	0	#N/A
1463	T	tRNA	Tyr	673	0	0	#N/A
1464	T	tRNA	Tyr	669	0	0	#N/A
1465	A	tRNA	Tyr	677	0	0	#N/A
1466	A	tRNA	Tyr	677	0	0	#N/A
1467	T	tRNA	Tyr	683	0	0	#N/A
1468	C	tRNA	Tyr	684	0	0	#N/A
1469	A	NC		685	0	0	#N/A
1470	A	NC		680	0	0	#N/A
1471	T	NC		680	0	0	#N/A
1472	A	NC		682	0	0	#N/A
1473	A	NC		670	0	0	#N/A
1474	T	protein coding	COX1	675	0	0	#N/A
1475	C	protein coding	COX1	671	0	0	#N/A
1476	G	protein coding	COX1	674	0	0	#N/A
1477	C	protein coding	COX1	674	0	0	#N/A
1478	G	protein coding	COX1	671	0	0	#N/A
1479	A	protein coding	COX1	666	0	0	#N/A
1480	C	protein coding	COX1	668	0	0	#N/A
1481	A	protein coding	COX1	668	0	0	#N/A
1482	A	protein coding	COX1	667	0	0	#N/A
1483	T	protein coding	COX1	667	0	0	#N/A
1484	G	protein coding	COX1	673	0	0	#N/A
1485	A	protein coding	COX1	675	0	0	#N/A
1486	T	protein coding	COX1	673	0	0	#N/A
1487	T	protein coding	COX1	681	0	0	#N/A
1488	A	protein coding	COX1	686	0	0	#N/A
1489	T	protein coding	COX1	674	0	0	#N/A
1490	T	protein coding	COX1	684	0	0	#N/A
1491	T	protein coding	COX1	684	0	0	#N/A
1492	T	protein coding	COX1	681	0	0	#N/A
1493	C	protein coding	COX1	681	0	0	#N/A
1494	T	protein coding	COX1	684	0	0	#N/A
1495	A	protein coding	COX1	675	0	0	#N/A
1496	C	protein coding	COX1	678	0	0	#N/A
1497	A	protein coding	COX1	677	0	0	#N/A
1498	A	protein coding	COX1	672	0	0	#N/A
1499	A	protein coding	COX1	683	0	0	#N/A
1500	T	protein coding	COX1	681	0	0	#N/A
1501	C	protein coding	COX1	685	0	0	#N/A
1502	A	protein coding	COX1	683	0	0	#N/A
1503	T	protein coding	COX1	682	0	0	#N/A
1504	A	protein coding	COX1	686	0	0	#N/A
1505	A	protein coding	COX1	683	0	0	#N/A
1506	A	protein coding	COX1	683	0	0	#N/A
1507	G	protein coding	COX1	680	0	0	#N/A
1508	A	protein coding	COX1	677	0	0	#N/A
1509	T	protein coding	COX1	677	0	0	#N/A
1510	A	protein coding	COX1	674	0	0	#N/A
1511	T	protein coding	COX1	687	0	0	#N/A
1512	C	protein coding	COX1	684	0	0	#N/A
1513	G	protein coding	COX1	680	0	0	#N/A
1514	G	protein coding	COX1	675	0	0	#N/A
1515	A	protein coding	COX1	668	0	0	#N/A
1516	A	protein coding	COX1	667	0	0	#N/A
1517	C	protein coding	COX1	680	0	0	#N/A
1518	T	protein coding	COX1	672	0	0	#N/A
1519	T	protein coding	COX1	679	0	0	#N/A
1520	T	protein coding	COX1	679	0	0	#N/A
1521	A	protein coding	COX1	684	0	0	#N/A
1522	T	protein coding	COX1	680	0	0	#N/A
1523	A	protein coding	COX1	679	0	0	#N/A
1524	T	protein coding	COX1	687	0	0	#N/A
1525	T	protein coding	COX1	690	0	0	#N/A
1526	T	protein coding	COX1	691	0	0	#N/A
1527	T	protein coding	COX1	699	0	0	#N/A
1528	A	protein coding	COX1	696	0	0	#N/A
1529	T	protein coding	COX1	696	0	0	#N/A
1530	T	protein coding	COX1	704	0	0	#N/A
1531	T	protein coding	COX1	706	0	0	#N/A
1532	T	protein coding	COX1	707	0	0	#N/A
1533	T	protein coding	COX1	711	0	0	#N/A
1534	G	protein coding	COX1	714	0	0	#N/A
1535	G	protein coding	COX1	714	0	0	#N/A
1536	A	protein coding	COX1	709	0	0	#N/A
1537	G	protein coding	COX1	714	0	0	#N/A
1538	C	protein coding	COX1	711	0	0	#N/A
1539	T	protein coding	COX1	711	0	0	#N/A
1540	T	protein coding	COX1	713	0	0	#N/A
1541	G	protein coding	COX1	718	0	0	#N/A
1542	A	protein coding	COX1	712	0	0	#N/A
1543	G	protein coding	COX1	718	0	0	#N/A
1544	C	protein coding	COX1	708	0	0	#N/A
1545	T	protein coding	COX1	702	0	0	#N/A
1546	G	protein coding	COX1	712	0	0	#N/A
1547	G	protein coding	COX1	711	0	0	#N/A
1548	A	protein coding	COX1	713	0	0	#N/A
1549	A	protein coding	COX1	711	0	0	#N/A
1550	T	protein coding	COX1	718	0	0	#N/A
1551	A	protein coding	COX1	706	0	0	#N/A
1552	G	protein coding	COX1	715	0	0	#N/A
1553	T	protein coding	COX1	703	0	0	#N/A
1554	T	protein coding	COX1	714	0	0	#N/A
1555	G	protein coding	COX1	730	0	0	#N/A
1556	G	protein coding	COX1	723	0	0	#N/A
1557	A	protein coding	COX1	712	0	0	#N/A
1558	A	protein coding	COX1	711	0	0	#N/A
1559	C	protein coding	COX1	720	0	0	#N/A
1560	A	protein coding	COX1	711	0	0	#N/A
1561	T	protein coding	COX1	710	0	0	#N/A
1562	C	protein coding	COX1	713	0	0	#N/A
1563	T	protein coding	COX1	704	0	0	#N/A
1564	T	protein coding	COX1	706	0	0	#N/A
1565	T	protein coding	COX1	703	0	0	#N/A
1566	A	protein coding	COX1	702	0	0	#N/A
1567	A	protein coding	COX1	702	0	0	#N/A
1568	G	protein coding	COX1	705	0	0	#N/A
1569	A	protein coding	COX1	707	0	0	#N/A
1570	A	protein coding	COX1	701	0	0	#N/A
1571	T	protein coding	COX1	698	0	0	#N/A
1572	T	protein coding	COX1	705	0	0	#N/A
1573	T	protein coding	COX1	705	0	0	#N/A
1574	T	protein coding	COX1	703	0	0	#N/A
1575	A	protein coding	COX1	706	0	0	#N/A
1576	A	protein coding	COX1	700	0	0	#N/A
1577	T	protein coding	COX1	702	0	0	#N/A
1578	T	protein coding	COX1	711	0	0	#N/A
1579	C	protein coding	COX1	718	0	0	#N/A
1580	G	protein coding	COX1	719	0	0	#N/A
1581	A	protein coding	COX1	712	0	0	#N/A
1582	G	protein coding	COX1	721	0	0	#N/A
1583	C	protein coding	COX1	717	0	0	#N/A
1584	T	protein coding	COX1	713	0	0	#N/A
1585	G	protein coding	COX1	717	0	0	#N/A
1586	A	protein coding	COX1	716	0	0	#N/A
1587	A	protein coding	COX1	717	0	0	#N/A
1588	T	protein coding	COX1	715	0	0	#N/A
1589	T	protein coding	COX1	717	0	0	#N/A
1590	A	protein coding	COX1	718	0	0	#N/A
1591	G	protein coding	COX1	722	0	0	#N/A
1592	G	protein coding	COX1	722	0	0	#N/A
1593	A	protein coding	COX1	708	0	0	#N/A
1594	C	protein coding	COX1	717	0	0	#N/A
1595	A	protein coding	COX1	714	0	0	#N/A
1596	T	protein coding	COX1	720	0	0	#N/A
1597	C	protein coding	COX1	714	0	0	#N/A
1598	C	protein coding	COX1	715	0	0	#N/A
1599	T	protein coding	COX1	714	0	0	#N/A
1600	G	protein coding	COX1	709	0	0	#N/A
1601	G	protein coding	COX1	704	0	0	#N/A
1602	A	protein coding	COX1	698	0	0	#N/A
1603	G	protein coding	COX1	704	0	0	#N/A
1604	C	protein coding	COX1	699	0	0	#N/A
1605	A	protein coding	COX1	697	0	0	#N/A
1606	T	protein coding	COX1	689	0	0	#N/A
1607	T	protein coding	COX1	694	0	0	#N/A
1608	A	protein coding	COX1	688	0	0	#N/A
1609	A	protein coding	COX1	691	0	0	#N/A
1610	T	protein coding	COX1	684	0	0	#N/A
1611	T	protein coding	COX1	688	0	0	#N/A
1612	G	protein coding	COX1	684	0	0	#N/A
1613	G	protein coding	COX1	689	0	0	#N/A
1614	A	protein coding	COX1	684	0	0	#N/A
1615	G	protein coding	COX1	681	0	0	#N/A
1616	A	protein coding	COX1	676	0	0	#N/A
1617	T	protein coding	COX1	675	0	0	#N/A
1618	G	protein coding	COX1	675	0	0	#N/A
1619	A	protein coding	COX1	658	0	0	#N/A
1620	T	protein coding	COX1	665	0	0	#N/A
1621	C	protein coding	COX1	664	0	0	#N/A
1622	A	protein coding	COX1	662	0	0	#N/A
1623	A	protein coding	COX1	662	0	0	#N/A
1624	A	protein coding	COX1	666	0	0	#N/A
1625	T	protein coding	COX1	657	0	0	#N/A
1626	T	protein coding	COX1	663	0	0	#N/A
1627	T	protein coding	COX1	665	0	0	#N/A
1628	A	protein coding	COX1	664	0	0	#N/A
1629	T	protein coding	COX1	663	0	0	#N/A
1630	A	protein coding	COX1	655	0	0	#N/A
1631	A	protein coding	COX1	647	0	0	#N/A
1632	T	protein coding	COX1	649	0	0	#N/A
1633	G	protein coding	COX1	647	0	0	#N/A
1634	T	protein coding	COX1	654	0	0	#N/A
1635	A	protein coding	COX1	659	0	0	#N/A
1636	A	protein coding	COX1	647	0	0	#N/A
1637	T	protein coding	COX1	660	0	0	#N/A
1638	T	protein coding	COX1	659	0	0	#N/A
1639	G	protein coding	COX1	658	0	0	#N/A
1640	T	protein coding	COX1	653	0	0	#N/A
1641	A	protein coding	COX1	643	0	0	#N/A
1642	A	protein coding	COX1	632	0	0	#N/A
1643	C	protein coding	COX1	638	0	0	#N/A
1644	T	protein coding	COX1	641	0	0	#N/A
1645	G	protein coding	COX1	640	0	0	#N/A
1646	C	protein coding	COX1	641	0	0	#N/A
1647	A	protein coding	COX1	627	0	0	#N/A
1648	C	protein coding	COX1	635	0	0	#N/A
1649	A	protein coding	COX1	628	0	0	#N/A
1650	T	protein coding	COX1	635	0	0	#N/A
1651	G	protein coding	COX1	637	0	0	#N/A
1652	C	protein coding	COX1	628	0	0	#N/A
1653	T	protein coding	COX1	627	0	0	#N/A
1654	T	protein coding	COX1	627	0	0	#N/A
1655	T	protein coding	COX1	630	0	0	#N/A
1656	T	protein coding	COX1	631	0	0	#N/A
1657	A	protein coding	COX1	623	0	0	#N/A
1658	T	protein coding	COX1	624	0	0	#N/A
1659	T	protein coding	COX1	619	0	0	#N/A
1660	A	protein coding	COX1	614	0	0	#N/A
1661	T	protein coding	COX1	621	0	0	#N/A
1662	A	protein coding	COX1	622	0	0	#N/A
1663	A	protein coding	COX1	622	0	0	#N/A
1664	T	protein coding	COX1	630	0	0	#N/A
1665	T	protein coding	COX1	631	0	0	#N/A
1666	T	protein coding	COX1	630	0	0	#N/A
1667	T	protein coding	COX1	632	0	0	#N/A
1668	T	protein coding	COX1	628	0	0	#N/A
1669	T	protein coding	COX1	629	0	0	#N/A
1670	T	protein coding	COX1	632	0	0	#N/A
1671	T	protein coding	COX1	636	0	0	#N/A
1672	A	protein coding	COX1	636	0	0	#N/A
1673	T	protein coding	COX1	641	0	0	#N/A
1674	A	protein coding	COX1	636	0	0	#N/A
1675	G	protein coding	COX1	638	0	0	#N/A
1676	T	protein coding	COX1	641	0	0	#N/A
1677	T	protein coding	COX1	647	0	0	#N/A
1678	A	protein coding	COX1	638	0	0	#N/A
1679	T	protein coding	COX1	637	0	0	#N/A
1680	A	protein coding	COX1	635	0	0	#N/A
1681	C	protein coding	COX1	636	0	0	#N/A
1682	C	protein coding	COX1	631	0	0	#N/A
1683	T	protein coding	COX1	634	0	0	#N/A
1684	A	protein coding	COX1	636	0	0	#N/A
1685	T	protein coding	COX1	639	0	0	#N/A
1686	T	protein coding	COX1	645	0	0	#N/A
1687	A	protein coding	COX1	641	0	0	#N/A
1688	T	protein coding	COX1	642	0	0	#N/A
1689	A	protein coding	COX1	644	0	0	#N/A
1690	A	protein coding	COX1	647	0	0	#N/A
1691	T	protein coding	COX1	656	0	0	#N/A
1692	T	protein coding	COX1	666	0	0	#N/A
1693	G	protein coding	COX1	669	0	0	#N/A
1694	G	protein coding	COX1	672	0	0	#N/A
1695	T	protein coding	COX1	653	0	0	#N/A
1696	G	protein coding	COX1	670	0	0	#N/A
1697	G	protein coding	COX1	669	0	0	#N/A
1698	A	protein coding	COX1	668	0	0	#N/A
1699	T	protein coding	COX1	656	0	0	#N/A
1700	T	protein coding	COX1	665	0	0	#N/A
1701	T	protein coding	COX1	668	0	0	#N/A
1702	G	protein coding	COX1	670	0	0	#N/A
1703	G	protein coding	COX1	670	0	0	#N/A
1704	A	protein coding	COX1	675	0	0	#N/A
1705	A	protein coding	COX1	674	0	0	#N/A
1706	A	protein coding	COX1	669	0	0	#N/A
1707	T	protein coding	COX1	671	0	0	#N/A
1708	T	protein coding	COX1	670	0	0	#N/A
1709	G	protein coding	COX1	671	0	0	#N/A
1710	A	protein coding	COX1	671	0	0	#N/A
1711	T	protein coding	COX1	664	0	0	#N/A
1712	T	protein coding	COX1	674	0	0	#N/A
1713	A	protein coding	COX1	670	0	0	#N/A
1714	G	protein coding	COX1	673	0	0	#N/A
1715	T	protein coding	COX1	665	0	0	#N/A
1716	G	protein coding	COX1	673	0	0	#N/A
1717	C	protein coding	COX1	672	0	0	#N/A
1718	C	protein coding	COX1	675	0	0	#N/A
1719	T	protein coding	COX1	666	0	0	#N/A
1720	T	protein coding	COX1	676	0	0	#N/A
1721	T	protein coding	COX1	682	0	0	#N/A
1722	A	protein coding	COX1	685	0	0	#N/A
1723	A	protein coding	COX1	679	0	0	#N/A
1724	T	protein coding	COX1	680	0	0	#N/A
1725	A	protein coding	COX1	679	0	0	#N/A
1726	T	protein coding	COX1	679	0	0	#N/A
1727	T	protein coding	COX1	675	0	0	#N/A
1728	A	protein coding	COX1	670	0	0	#N/A
1729	G	protein coding	COX1	680	0	0	#N/A
1730	G	protein coding	COX1	684	0	0	#N/A
1731	T	protein coding	COX1	660	0	0	#N/A
1732	G	protein coding	COX1	680	0	0	#N/A
1733	C	protein coding	COX1	680	0	0	#N/A
1734	T	protein coding	COX1	668	0	0	#N/A
1735	C	protein coding	COX1	680	0	0	#N/A
1736	C	protein coding	COX1	681	0	0	#N/A
1737	T	protein coding	COX1	679	0	0	#N/A
1738	G	protein coding	COX1	681	0	0	#N/A
1739	A	protein coding	COX1	677	0	0	#N/A
1740	T	protein coding	COX1	672	0	0	#N/A
1741	A	protein coding	COX1	674	0	0	#N/A
1742	T	protein coding	COX1	675	0	0	#N/A
1743	A	protein coding	COX1	669	0	0	#N/A
1744	G	protein coding	COX1	668	0	0	#N/A
1745	C	protein coding	COX1	668	0	0	#N/A
1746	A	protein coding	COX1	665	0	0	#N/A
1747	T	protein coding	COX1	661	0	0	#N/A
1748	T	protein coding	COX1	662	0	0	#N/A
1749	C	protein coding	COX1	657	0	0	#N/A
1750	C	protein coding	COX1	659	0	0	#N/A
1751	C	protein coding	COX1	659	0	0	#N/A
1752	A	protein coding	COX1	650	0	0	#N/A
1753	C	protein coding	COX1	659	0	0	#N/A
1754	G	protein coding	COX1	659	0	0	#N/A
1755	A	protein coding	COX1	656	0	0	#N/A
1756	A	protein coding	COX1	655	0	0	#N/A
1757	T	protein coding	COX1	658	0	0	#N/A
1758	A	protein coding	COX1	659	0	0	#N/A
1759	A	protein coding	COX1	659	0	0	#N/A
1760	A	protein coding	COX1	652	0	0	#N/A
1761	T	protein coding	COX1	662	0	0	#N/A
1762	A	protein coding	COX1	659	0	0	#N/A
1763	A	protein coding	COX1	658	0	0	#N/A
1764	T	protein coding	COX1	657	0	0	#N/A
1765	A	protein coding	COX1	653	0	0	#N/A
1766	T	protein coding	COX1	656	0	0	#N/A
1767	A	protein coding	COX1	654	0	0	#N/A
1768	A	protein coding	COX1	650	0	0	#N/A
1769	G	protein coding	COX1	660	0	0	#N/A
1770	A	protein coding	COX1	654	0	0	#N/A
1771	T	protein coding	COX1	657	0	0	#N/A
1772	T	protein coding	COX1	648	0	0	#N/A
1773	T	protein coding	COX1	661	0	0	#N/A
1774	T	protein coding	COX1	662	0	0	#N/A
1775	G	protein coding	COX1	663	0	0	#N/A
1776	A	protein coding	COX1	643	0	0	#N/A
1777	C	protein coding	COX1	662	0	0	#N/A
1778	T	protein coding	COX1	671	0	0	#N/A
1779	T	protein coding	COX1	661	0	0	#N/A
1780	C	protein coding	COX1	678	0	0	#N/A
1781	T	protein coding	COX1	678	0	0	#N/A
1782	A	protein coding	COX1	657	0	0	#N/A
1783	C	protein coding	COX1	668	0	0	#N/A
1784	C	protein coding	COX1	671	0	0	#N/A
1785	T	protein coding	COX1	669	0	0	#N/A
1786	C	protein coding	COX1	672	0	0	#N/A
1787	C	protein coding	COX1	664	0	0	#N/A
1788	T	protein coding	COX1	655	0	0	#N/A
1789	G	protein coding	COX1	653	0	0	#N/A
1790	C	protein coding	COX1	660	0	0	#N/A
1791	T	protein coding	COX1	613	0	0	#N/A
1792	C	protein coding	COX1	646	0	0	#N/A
1793	T	protein coding	COX1	632	0	0	#N/A
1794	T	protein coding	COX1	634	0	0	#N/A
1795	T	protein coding	COX1	620	0	0	#N/A
1796	C	protein coding	COX1	642	0	0	#N/A
1797	T	protein coding	COX1	642	0	0	#N/A
1798	T	protein coding	COX1	641	0	0	#N/A
1799	T	protein coding	COX1	648	0	0	#N/A
1800	A	protein coding	COX1	638	0	0	#N/A
1801	C	protein coding	COX1	646	0	0	#N/A
1802	T	protein coding	COX1	653	0	0	#N/A
1803	A	protein coding	COX1	643	0	0	#N/A
1804	T	protein coding	COX1	646	0	0	#N/A
1805	T	protein coding	COX1	648	0	0	#N/A
1806	A	protein coding	COX1	646	0	0	#N/A
1807	G	protein coding	COX1	650	0	0	#N/A
1808	T	protein coding	COX1	648	0	0	#N/A
1809	A	protein coding	COX1	650	0	0	#N/A
1810	A	protein coding	COX1	645	0	0	#N/A
1811	G	protein coding	COX1	650	0	0	#N/A
1812	T	protein coding	COX1	641	0	0	#N/A
1813	A	protein coding	COX1	636	0	0	#N/A
1814	G	protein coding	COX1	632	0	0	#N/A
1815	A	protein coding	COX1	631	0	0	#N/A
1816	A	protein coding	COX1	629	0	0	#N/A
1817	T	protein coding	COX1	628	0	0	#N/A
1818	A	protein coding	COX1	624	0	0	#N/A
1819	G	protein coding	COX1	619	0	0	#N/A
1820	T	protein coding	COX1	582	0	0	#N/A
1821	T	protein coding	COX1	587	0	0	#N/A
1822	G	protein coding	COX1	614	0	0	#N/A
1823	A	protein coding	COX1	616	0	0	#N/A
1824	A	protein coding	COX1	613	0	0	#N/A
1825	A	protein coding	COX1	606	0	0	#N/A
1826	A	protein coding	COX1	591	0	0	#N/A
1827	T	protein coding	COX1	601	0	0	#N/A
1828	G	protein coding	COX1	616	0	0	#N/A
1829	G	protein coding	COX1	609	0	0	#N/A
1830	A	protein coding	COX1	595	0	0	#N/A
1831	G	protein coding	COX1	618	0	0	#N/A
1832	C	protein coding	COX1	616	0	0	#N/A
1833	T	protein coding	COX1	548	0	0	#N/A
1834	G	protein coding	COX1	616	0	0	#N/A
1835	G	protein coding	COX1	612	0	0	#N/A
1836	G	protein coding	COX1	609	0	0	#N/A
1837	A	protein coding	COX1	603	0	0	#N/A
1838	C	protein coding	COX1	615	0	0	#N/A
1839	A	protein coding	COX1	617	0	0	#N/A
1840	G	protein coding	COX1	619	0	0	#N/A
1841	G	protein coding	COX1	620	0	0	#N/A
1842	A	protein coding	COX1	612	0	0	#N/A
1843	T	protein coding	COX1	577	0	0	#N/A
1844	G	protein coding	COX1	625	0	0	#N/A
1845	A	protein coding	COX1	613	0	0	#N/A
1846	A	protein coding	COX1	609	0	0	#N/A
1847	C	protein coding	COX1	630	0	0	#N/A
1848	T	protein coding	COX1	626	0	0	#N/A
1849	G	protein coding	COX1	633	0	0	#N/A
1850	T	protein coding	COX1	600	0	0	#N/A
1851	T	protein coding	COX1	629	0	0	#N/A
1852	T	protein coding	COX1	634	0	0	#N/A
1853	A	protein coding	COX1	624	0	0	#N/A
1854	T	protein coding	COX1	631	0	0	#N/A
1855	C	protein coding	COX1	643	0	0	#N/A
1856	C	protein coding	COX1	641	0	0	#N/A
1857	A	protein coding	COX1	612	0	0	#N/A
1858	C	protein coding	COX1	642	0	0	#N/A
1859	C	protein coding	COX1	640	0	0	#N/A
1860	T	protein coding	COX1	633	0	0	#N/A
1861	C	protein coding	COX1	638	0	0	#N/A
1862	T	protein coding	COX1	636	0	0	#N/A
1863	A	protein coding	COX1	623	0	0	#N/A
1864	T	protein coding	COX1	626	0	0	#N/A
1865	C	protein coding	COX1	630	0	0	#N/A
1866	C	protein coding	COX1	634	0	0	#N/A
1867	G	protein coding	COX1	635	0	0	#N/A
1868	C	protein coding	COX1	633	0	0	#N/A
1869	T	protein coding	COX1	616	0	0	#N/A
1870	G	protein coding	COX1	634	0	0	#N/A
1871	G	protein coding	COX1	636	0	0	#N/A
1872	A	protein coding	COX1	634	0	0	#N/A
1873	A	protein coding	COX1	629	0	0	#N/A
1874	T	protein coding	COX1	624	0	0	#N/A
1875	T	protein coding	COX1	629	0	0	#N/A
1876	G	protein coding	COX1	633	0	0	#N/A
1877	C	protein coding	COX1	634	0	0	#N/A
1878	T	protein coding	COX1	612	0	0	#N/A
1879	C	protein coding	COX1	627	0	0	#N/A
1880	A	protein coding	COX1	625	0	0	#N/A
1881	T	protein coding	COX1	619	0	0	#N/A
1882	G	protein coding	COX1	625	0	0	#N/A
1883	G	protein coding	COX1	628	0	0	#N/A
1884	T	protein coding	COX1	594	0	0	#N/A
1885	G	protein coding	COX1	628	0	0	#N/A
1886	G	protein coding	COX1	628	0	0	#N/A
1887	A	protein coding	COX1	614	0	0	#N/A
1888	G	protein coding	COX1	626	0	0	#N/A
1889	C	protein coding	COX1	627	0	0	#N/A
1890	T	protein coding	COX1	609	0	0	#N/A
1891	T	protein coding	COX1	609	0	0	#N/A
1892	C	protein coding	COX1	616	0	0	#N/A
1893	A	protein coding	COX1	608	0	0	#N/A
1894	G	protein coding	COX1	615	0	0	#N/A
1895	T	protein coding	COX1	590	0	0	#N/A
1896	T	protein coding	COX1	609	0	0	#N/A
1897	G	protein coding	COX1	626	0	0	#N/A
1898	A	protein coding	COX1	617	0	0	#N/A
1899	T	protein coding	COX1	598	0	0	#N/A
1900	T	protein coding	COX1	617	0	0	#N/A
1901	T	protein coding	COX1	619	0	0	#N/A
1902	A	protein coding	COX1	618	0	0	#N/A
1903	G	protein coding	COX1	622	0	0	#N/A
1904	C	protein coding	COX1	620	0	0	#N/A
1905	T	protein coding	COX1	612	0	0	#N/A
1906	A	protein coding	COX1	620	0	0	#N/A
1907	T	protein coding	COX1	605	0	0	#N/A
1908	T	protein coding	COX1	620	0	0	#N/A
1909	T	protein coding	COX1	619	0	0	#N/A
1910	T	protein coding	COX1	616	0	0	#N/A
1911	T	protein coding	COX1	618	0	0	#N/A
1912	T	protein coding	COX1	626	0	0	#N/A
1913	C	protein coding	COX1	629	0	0	#N/A
1914	T	protein coding	COX1	627	0	0	#N/A
1915	C	protein coding	COX1	635	0	0	#N/A
1916	T	protein coding	COX1	628	0	0	#N/A
1917	A	protein coding	COX1	620	0	0	#N/A
1918	C	protein coding	COX1	632	0	0	#N/A
1919	A	protein coding	COX1	624	0	0	#N/A
1920	T	protein coding	COX1	624	0	0	#N/A
1921	T	protein coding	COX1	629	0	0	#N/A
1922	T	protein coding	COX1	636	0	0	#N/A
1923	A	protein coding	COX1	630	0	0	#N/A
1924	G	protein coding	COX1	629	0	0	#N/A
1925	C	protein coding	COX1	632	0	0	#N/A
1926	A	protein coding	COX1	630	0	0	#N/A
1927	G	protein coding	COX1	631	0	0	#N/A
1928	G	protein coding	COX1	630	0	0	#N/A
1929	A	protein coding	COX1	632	0	0	#N/A
1930	A	protein coding	COX1	632	0	0	#N/A
1931	T	protein coding	COX1	630	0	0	#N/A
1932	T	protein coding	COX1	639	0	0	#N/A
1933	T	protein coding	COX1	640	0	0	#N/A
1934	C	protein coding	COX1	646	0	0	#N/A
1935	T	protein coding	COX1	644	0	0	#N/A
1936	T	protein coding	COX1	644	0	0	#N/A
1937	C	protein coding	COX1	642	0	0	#N/A
1938	A	protein coding	COX1	647	0	0	#N/A
1939	A	protein coding	COX1	641	0	0	#N/A
1940	T	protein coding	COX1	639	0	0	#N/A
1941	T	protein coding	COX1	648	0	0	#N/A
1942	T	protein coding	COX1	649	0	0	#N/A
1943	T	protein coding	COX1	654	0	0	#N/A
1944	A	protein coding	COX1	652	0	0	#N/A
1945	G	protein coding	COX1	654	0	0	#N/A
1946	G	protein coding	COX1	656	0	0	#N/A
1947	A	protein coding	COX1	641	0	0	#N/A
1948	G	protein coding	COX1	647	0	0	#N/A
1949	C	protein coding	COX1	648	0	0	#N/A
1950	T	protein coding	COX1	636	0	0	#N/A
1951	G	protein coding	COX1	645	0	0	#N/A
1952	T	protein coding	COX1	641	0	0	#N/A
1953	A	protein coding	COX1	653	0	0	#N/A
1954	A	protein coding	COX1	655	0	0	#N/A
1955	A	protein coding	COX1	655	0	0	#N/A
1956	T	protein coding	COX1	655	0	0	#N/A
1957	T	protein coding	COX1	652	0	0	#N/A
1958	T	protein coding	COX1	657	0	0	#N/A
1959	T	protein coding	COX1	657	0	0	#N/A
1960	A	protein coding	COX1	655	0	0	#N/A
1961	T	protein coding	COX1	654	0	0	#N/A
1962	T	protein coding	COX1	657	0	0	#N/A
1963	A	protein coding	COX1	655	0	0	#N/A
1964	C	protein coding	COX1	661	0	0	#N/A
1965	A	protein coding	COX1	660	0	0	#N/A
1966	A	protein coding	COX1	663	0	0	#N/A
1967	C	protein coding	COX1	668	0	0	#N/A
1968	T	protein coding	COX1	665	0	0	#N/A
1969	G	protein coding	COX1	668	0	0	#N/A
1970	T	protein coding	COX1	663	0	0	#N/A
1971	A	protein coding	COX1	660	0	0	#N/A
1972	A	protein coding	COX1	665	0	0	#N/A
1973	T	protein coding	COX1	667	0	0	#N/A
1974	T	protein coding	COX1	668	0	0	#N/A
1975	A	protein coding	COX1	668	0	0	#N/A
1976	A	protein coding	COX1	662	0	0	#N/A
1977	T	protein coding	COX1	662	0	0	#N/A
1978	A	protein coding	COX1	661	0	0	#N/A
1979	T	protein coding	COX1	667	0	0	#N/A
1980	A	protein coding	COX1	663	0	0	#N/A
1981	C	protein coding	COX1	664	0	0	#N/A
1982	G	protein coding	COX1	669	0	0	#N/A
1983	A	protein coding	COX1	666	0	0	#N/A
1984	T	protein coding	COX1	664	0	0	#N/A
1985	C	protein coding	COX1	676	0	0	#N/A
1986	A	protein coding	COX1	673	0	0	#N/A
1987	A	protein coding	COX1	670	0	0	#N/A
1988	C	protein coding	COX1	676	0	0	#N/A
1989	A	protein coding	COX1	676	0	0	#N/A
1990	G	protein coding	COX1	668	0	0	#N/A
1991	G	protein coding	COX1	662	0	0	#N/A
1992	A	protein coding	COX1	664	0	0	#N/A
1993	A	protein coding	COX1	658	0	0	#N/A
1994	T	protein coding	COX1	656	0	0	#N/A
1995	T	protein coding	COX1	659	0	0	#N/A
1996	T	protein coding	COX1	661	0	0	#N/A
1997	C	protein coding	COX1	663	0	0	#N/A
1998	A	protein coding	COX1	664	0	0	#N/A
1999	T	protein coding	COX1	673	0	0	#N/A
[truncated: 17,525 more rows]

## Sheet: +_tamrescue_2
Postion	Reference	Encoding	Description	DCS	NT change	% Heteroplasmy	MutPred score
1	A	tRNA	Ile	41	0	0	#N/A
2	A	tRNA	Ile	47	0	0	#N/A
3	T	tRNA	Ile	52	0	0	#N/A
4	G	tRNA	Ile	58	0	0	#N/A
5	A	tRNA	Ile	62	0	0	#N/A
6	A	tRNA	Ile	69	0	0	#N/A
7	T	tRNA	Ile	73	0	0	#N/A
8	T	tRNA	Ile	78	0	0	#N/A
9	G	tRNA	Ile	81	0	0	#N/A
10	C	tRNA	Ile	83	0	0	#N/A
11	C	tRNA	Ile	90	0	0	#N/A
12	T	tRNA	Ile	95	0	0	#N/A
13	G	tRNA	Ile	97	0	0	#N/A
14	A	tRNA	Ile	101	0	0	#N/A
15	T	tRNA	Ile	107	0	0	#N/A
16	A	tRNA	Ile	111	0	0	#N/A
17	A	tRNA	Ile	115	0	0	#N/A
18	A	tRNA	Ile	121	0	0	#N/A
19	A	tRNA	Ile	125	0	0	#N/A
20	A	tRNA	Ile	134	0	0	#N/A
21	G	tRNA	Ile	139	0	0	#N/A
22	G	tRNA	Ile	143	0	0	#N/A
23	A	tRNA	Ile	147	0	0	#N/A
24	T	tRNA	Ile	149	0	0	#N/A
25	T	tRNA	Ile	155	0	0	#N/A
26	A	tRNA	Ile	160	0	0	#N/A
27	C	tRNA	Ile	165	0	0	#N/A
28	C	tRNA	Ile	165	0	0	#N/A
29	T	tRNA	Ile	168	0	0	#N/A
30	T	tRNA	Ile	171	0	0	#N/A
31	G	tRNA	Ile	177	0	0	#N/A
32	A	tRNA	Ile	180	0	0	#N/A
33	T	tRNA	Ile	181	0	0	#N/A
34	A	tRNA	Ile	183	0	0	#N/A
35	G	tRNA	Ile	185	0	0	#N/A
36	G	tRNA	Ile	187	0	0	#N/A
37	G	tRNA	Ile	190	0	0	#N/A
38	T	tRNA	Ile	192	0	0	#N/A
39	A	tRNA	Ile	193	0	0	#N/A
40	A	tRNA	Ile	198	0	0	#N/A
41	A	tRNA	Ile	198	0	0	#N/A
42	T	tRNA	Ile	199	0	0	#N/A
43	C	tRNA	Ile	199	0	0	#N/A
44	A	tRNA	Ile	200	0	0	#N/A
45	T	tRNA	Ile	201	0	0	#N/A
46	G	tRNA	Ile	201	0	0	#N/A
47	C	tRNA	Ile	201	0	0	#N/A
48	A	tRNA	Ile	203	0	0	#N/A
49	G	tRNA	Ile	207	0	0	#N/A
50	T	tRNA	Ile	207	0	0	#N/A
51	T	tRNA	Ile	209	0	0	#N/A
52	T	tRNA	Ile	210	0	0	#N/A
53	T	tRNA	Ile	212	0	0	#N/A
54	C	tRNA	Ile	214	0	0	#N/A
55	T	tRNA	Ile	218	0	0	#N/A
56	G	tRNA	Ile	225	0	0	#N/A
57	C	tRNA	Ile	226	0	0	#N/A
58	A	tRNA	Ile	228	0	0	#N/A
59	T	tRNA	Ile	230	0	0	#N/A
60	T	tRNA	Ile	231	0	0	#N/A
61	C	tRNA	Ile	232	0	0	#N/A
62	A	tRNA	Ile	234	0	0	#N/A
63	T	tRNA	Ile	237	0	0	#N/A
64	T	tRNA	Ile	244	0	0	#N/A
65	G	tRNA	Ile	246	0	0	#N/A
66	A	NC		247	0	0	#N/A
67	C	NC		247	0	0	#N/A
68	T	NC		248	0	0	#N/A
69	G	NC		253	0	0	#N/A
70	A	NC		262	0	0	#N/A
71	T	NC		268	0	0	#N/A
72	T	NC		273	0	0	#N/A
73	T	NC		278	0	0	#N/A
74	A	NC		282	0	0	#N/A
75	T	NC		286	0	0	#N/A
76	A	NC		290	0	0	#N/A
77	T	NC		294	0	0	#N/A
78	A	NC		298	0	0	#N/A
79	T	NC		301	0	0	#N/A
80	T	NC		305	0	0	#N/A
81	A	NC		305	0	0	#N/A
82	T	NC		311	0	0	#N/A
83	T	NC		312	0	0	#N/A
84	T	NC		314	0	0	#N/A
85	A	NC		315	0	0	#N/A
86	T	NC		321	0	0	#N/A
87	A	NC		326	0	0	#N/A
88	A	NC		330	0	0	#N/A
89	A	NC		339	0	0	#N/A
90	G	NC		341	0	0	#N/A
91	A	NC		349	0	0	#N/A
92	T	NC		349	0	0	#N/A
93	G	NC		353	0	0	#N/A
94	A	NC		361	0	0	#N/A
95	T	NC		369	0	0	#N/A
96	T	NC		376	0	0	#N/A
97	T	tRNA	Gln	386	0	0	#N/A
98	T	tRNA	Gln	392	0	0	#N/A
99	A	tRNA	Gln	396	0	0	#N/A
100	T	tRNA	Gln	404	0	0	#N/A
101	A	tRNA	Gln	404	0	0	#N/A
102	T	tRNA	Gln	407	0	0	#N/A
103	T	tRNA	Gln	412	0	0	#N/A
104	T	tRNA	Gln	422	0	0	#N/A
105	A	tRNA	Gln	428	0	0	#N/A
106	A	tRNA	Gln	434	0	0	#N/A
107	T	tRNA	Gln	438	0	0	#N/A
108	A	tRNA	Gln	444	0	0	#N/A
109	G	tRNA	Gln	444	0	0	#N/A
110	A	tRNA	Gln	453	0	0	#N/A
111	A	tRNA	Gln	453	0	0	#N/A
112	T	tRNA	Gln	452	0	0	#N/A
113	T	tRNA	Gln	454	0	0	#N/A
114	A	tRNA	Gln	462	0	0	#N/A
115	A	tRNA	Gln	460	0	0	#N/A
116	A	tRNA	Gln	460	0	0	#N/A
117	C	tRNA	Gln	465	0	0	#N/A
118	T	tRNA	Gln	464	0	0	#N/A
119	A	tRNA	Gln	464	0	0	#N/A
120	T	tRNA	Gln	471	0	0	#N/A
121	T	tRNA	Gln	477	0	0	#N/A
122	T	tRNA	Gln	479	0	0	#N/A
123	C	tRNA	Gln	473	0	0	#N/A
124	T	tRNA	Gln	473	0	0	#N/A
125	A	tRNA	Gln	477	0	0	#N/A
126	A	tRNA	Gln	474	0	0	#N/A
127	A	tRNA	Gln	476	0	0	#N/A
128	A	tRNA	Gln	477	0	0	#N/A
129	G	tRNA	Gln	480	0	0	#N/A
130	T	tRNA	Gln	485	0	0	#N/A
131	A	tRNA	Gln	487	0	0	#N/A
132	T	tRNA	Gln	480	0	0	#N/A
133	C	tRNA	Gln	486	0	0	#N/A
134	A	tRNA	Gln	491	0	0	#N/A
135	A	tRNA	Gln	492	0	0	#N/A
136	A	tRNA	Gln	497	0	0	#N/A
137	A	tRNA	Gln	500	0	0	#N/A
138	A	tRNA	Gln	501	0	0	#N/A
139	C	tRNA	Gln	513	0	0	#N/A
140	T	tRNA	Gln	516	0	0	#N/A
141	T	tRNA	Gln	515	0	0	#N/A
142	T	tRNA	Gln	517	0	0	#N/A
143	T	tRNA	Gln	518	0	0	#N/A
144	G	tRNA	Gln	520	0	0	#N/A
145	T	tRNA	Gln	524	0	0	#N/A
146	G	tRNA	Gln	528	0	0	#N/A
147	C	tRNA	Gln	531	0	0	#N/A
148	A	tRNA	Gln	536	0	0	#N/A
149	T	tRNA	Gln	543	0	0	#N/A
150	C	tRNA	Gln	549	0	0	#N/A
151	A	tRNA	Gln	551	0	0	#N/A
152	T	tRNA	Gln	553	0	0	#N/A
153	A	tRNA	Gln	552	0	0	#N/A
154	C	tRNA	Gln	555	0	0	#N/A
155	A	tRNA	Gln	552	0	0	#N/A
156	C	tRNA	Gln	554	0	0	#N/A
157	C	tRNA	Gln	563	0	0	#N/A
158	A	tRNA	Gln	564	0	0	#N/A
159	A	tRNA	Gln	565	0	0	#N/A
160	A	tRNA	Gln	568	0	0	#N/A
161	A	tRNA	Gln	570	0	0	#N/A
162	T	tRNA	Gln	578	0	0	#N/A
163	A	tRNA	Gln	585	0	0	#N/A
164	T	tRNA	Gln	586	0	0	#N/A
165	A	tRNA	Gln	590	0	0	#N/A
166	T	NC		598	0	0	#N/A
167	T	NC		599	0	0	#N/A
168	T	NC		601	0	0	#N/A
169	A	NC		603	0	0	#N/A
170	C	NC		610	0	0	#N/A
171	A	tRNA	Met	611	0	0	#N/A
172	A	tRNA	Met	620	0	0	#N/A
173	A	tRNA	Met	623	0	0	#N/A
174	A	tRNA	Met	627	0	0	#N/A
175	A	tRNA	Met	630	0	0	#N/A
176	G	tRNA	Met	631	0	0	#N/A
177	A	tRNA	Met	634	0	0	#N/A
178	T	tRNA	Met	640	0	0	#N/A
179	A	tRNA	Met	641	0	0	#N/A
180	A	tRNA	Met	645	0	0	#N/A
181	G	tRNA	Met	648	0	0	#N/A
182	C	tRNA	Met	650	0	0	#N/A
183	T	tRNA	Met	647	0	0	#N/A
184	A	tRNA	Met	648	0	0	#N/A
185	A	tRNA	Met	648	0	0	#N/A
186	T	tRNA	Met	657	0	0	#N/A
187	T	tRNA	Met	662	0	0	#N/A
188	A	tRNA	Met	665	0	0	#N/A
189	A	tRNA	Met	663	0	0	#N/A
190	G	tRNA	Met	668	0	0	#N/A
191	C	tRNA	Met	668	0	0	#N/A
192	T	tRNA	Met	665	0	0	#N/A
193	A	tRNA	Met	668	0	0	#N/A
194	C	tRNA	Met	671	0	0	#N/A
195	T	tRNA	Met	669	0	0	#N/A
196	G	tRNA	Met	665	0	0	#N/A
197	G	tRNA	Met	669	0	0	#N/A
198	G	tRNA	Met	672	0	0	#N/A
199	T	tRNA	Met	666	0	0	#N/A
200	T	tRNA	Met	672	0	0	#N/A
201	C	tRNA	Met	673	0	0	#N/A
202	A	tRNA	Met	666	0	0	#N/A
203	T	tRNA	Met	679	0	0	#N/A
204	A	tRNA	Met	677	0	0	#N/A
205	C	tRNA	Met	685	0	0	#N/A
206	C	tRNA	Met	685	0	0	#N/A
207	C	tRNA	Met	687	0	0	#N/A
208	C	tRNA	Met	691	0	0	#N/A
209	A	tRNA	Met	683	0	0	#N/A
210	T	tRNA	Met	683	0	0	#N/A
211	T	tRNA	Met	683	0	0	#N/A
212	T	tRNA	Met	682	0	0	#N/A
213	A	tRNA	Met	680	0	0	#N/A
214	T	tRNA	Met	680	0	0	#N/A
215	A	tRNA	Met	673	0	0	#N/A
216	A	tRNA	Met	671	0	0	#N/A
217	A	tRNA	Met	663	0	0	#N/A
218	G	tRNA	Met	659	0	0	#N/A
219	G	tRNA	Met	663	0	0	#N/A
220	T	tRNA	Met	649	0	0	#N/A
221	T	tRNA	Met	658	0	0	#N/A
222	A	tRNA	Met	661	0	0	#N/A
223	T	tRNA	Met	658	0	0	#N/A
224	A	tRNA	Met	656	0	0	#N/A
225	A	tRNA	Met	648	0	0	#N/A
226	T	tRNA	Met	658	0	0	#N/A
227	C	tRNA	Met	658	0	0	#N/A
228	C	tRNA	Met	666	0	0	#N/A
229	T	tRNA	Met	670	0	0	#N/A
230	T	tRNA	Met	668	0	0	#N/A
231	T	tRNA	Met	673	0	0	#N/A
232	T	tRNA	Met	677	0	0	#N/A
233	C	tRNA	Met	677	0	0	#N/A
234	T	tRNA	Met	672	0	0	#N/A
235	T	tRNA	Met	672	0	0	#N/A
236	T	tRNA	Met	673	0	0	#N/A
237	T	tRNA	Met	680	0	0	#N/A
238	T	tRNA	Met	684	0	0	#N/A
239	A	tRNA	Met	680	0	0	#N/A
240	A	protein coding	ND2	676	0	0	#N/A
241	T	protein coding	ND2	679	0	0	#N/A
242	T	protein coding	ND2	676	0	0	#N/A
243	T	protein coding	ND2	685	0	0	#N/A
244	T	protein coding	ND2	689	0	0	#N/A
245	T	protein coding	ND2	687	0	0	#N/A
246	A	protein coding	ND2	689	0	0	#N/A
247	A	protein coding	ND2	688	0	0	#N/A
248	T	protein coding	ND2	692	0	0	#N/A
249	A	protein coding	ND2	695	0	0	#N/A
250	A	protein coding	ND2	697	0	0	#N/A
251	T	protein coding	ND2	698	0	0	#N/A
252	T	protein coding	ND2	701	0	0	#N/A
253	C	protein coding	ND2	700	0	0	#N/A
254	G	protein coding	ND2	692	0	0	#N/A
255	T	protein coding	ND2	685	0	0	#N/A
256	C	protein coding	ND2	696	0	0	#N/A
257	A	protein coding	ND2	692	0	0	#N/A
258	A	protein coding	ND2	699	0	0	#N/A
259	A	protein coding	ND2	694	0	0	#N/A
260	A	protein coding	ND2	701	0	0	#N/A
261	A	protein coding	ND2	701	0	0	#N/A
262	T	protein coding	ND2	703	0	0	#N/A
263	T	protein coding	ND2	705	0	0	#N/A
264	T	protein coding	ND2	708	0	0	#N/A
265	T	protein coding	ND2	706	0	0	#N/A
266	A	protein coding	ND2	699	0	0	#N/A
267	T	protein coding	ND2	697	0	0	#N/A
268	T	protein coding	ND2	698	0	0	#N/A
269	T	protein coding	ND2	701	0	0	#N/A
270	A	protein coding	ND2	698	0	0	#N/A
271	T	protein coding	ND2	698	0	0	#N/A
272	T	protein coding	ND2	702	0	0	#N/A
273	A	protein coding	ND2	702	0	0	#N/A
274	C	protein coding	ND2	703	0	0	#N/A
275	A	protein coding	ND2	700	0	0	#N/A
276	A	protein coding	ND2	699	0	0	#N/A
277	T	protein coding	ND2	702	0	0	#N/A
278	T	protein coding	ND2	702	0	0	#N/A
279	A	protein coding	ND2	712	0	0	#N/A
280	T	protein coding	ND2	711	0	0	#N/A
281	A	protein coding	ND2	712	0	0	#N/A
282	A	protein coding	ND2	710	0	0	#N/A
283	T	protein coding	ND2	712	0	0	#N/A
284	T	protein coding	ND2	715	0	0	#N/A
285	A	protein coding	ND2	717	0	0	#N/A
286	T	protein coding	ND2	715	0	0	#N/A
287	T	protein coding	ND2	719	0	0	#N/A
288	G	protein coding	ND2	720	0	0	#N/A
289	G	protein coding	ND2	716	0	0	#N/A
290	G	protein coding	ND2	721	0	0	#N/A
291	A	protein coding	ND2	721	0	0	#N/A
292	C	protein coding	ND2	721	0	0	#N/A
293	A	protein coding	ND2	720	0	0	#N/A
294	T	protein coding	ND2	719	0	0	#N/A
295	T	protein coding	ND2	715	0	0	#N/A
296	A	protein coding	ND2	714	0	0	#N/A
297	A	protein coding	ND2	719	0	0	#N/A
298	T	protein coding	ND2	722	0	0	#N/A
299	T	protein coding	ND2	728	0	0	#N/A
300	A	protein coding	ND2	729	0	0	#N/A
301	C	protein coding	ND2	730	0	0	#N/A
302	A	protein coding	ND2	732	0	0	#N/A
303	G	protein coding	ND2	735	0	0	#N/A
304	T	protein coding	ND2	731	0	0	#N/A
305	T	protein coding	ND2	745	0	0	#N/A
306	A	protein coding	ND2	746	0	0	#N/A
307	C	protein coding	ND2	746	0	0	#N/A
308	A	protein coding	ND2	741	0	0	#N/A
309	T	protein coding	ND2	746	0	0	#N/A
310	C	protein coding	ND2	752	0	0	#N/A
311	T	protein coding	ND2	753	0	0	#N/A
312	A	protein coding	ND2	761	0	0	#N/A
313	A	protein coding	ND2	759	0	0	#N/A
314	T	protein coding	ND2	758	0	0	#N/A
315	T	protein coding	ND2	759	0	0	#N/A
316	C	protein coding	ND2	756	0	0	#N/A
317	T	protein coding	ND2	755	0	0	#N/A
318	T	protein coding	ND2	759	0	0	#N/A
319	G	protein coding	ND2	759	0	0	#N/A
320	G	protein coding	ND2	757	0	0	#N/A
321	T	protein coding	ND2	760	0	0	#N/A
322	T	protein coding	ND2	770	0	0	#N/A
323	A	protein coding	ND2	771	0	0	#N/A
324	G	protein coding	ND2	778	0	0	#N/A
325	G	protein coding	ND2	780	0	0	#N/A
326	A	protein coding	ND2	773	0	0	#N/A
327	G	protein coding	ND2	774	0	0	#N/A
328	C	protein coding	ND2	769	0	0	#N/A
329	T	protein coding	ND2	765	0	0	#N/A
330	T	protein coding	ND2	769	0	0	#N/A
331	G	protein coding	ND2	776	0	0	#N/A
332	A	protein coding	ND2	778	0	0	#N/A
333	A	protein coding	ND2	773	0	0	#N/A
334	T	protein coding	ND2	780	0	0	#N/A
335	A	protein coding	ND2	783	0	0	#N/A
336	G	protein coding	ND2	782	0	0	#N/A
337	G	protein coding	ND2	785	0	0	#N/A
338	T	protein coding	ND2	763	0	0	#N/A
339	T	protein coding	ND2	773	0	0	#N/A
340	T	protein coding	ND2	781	0	0	#N/A
341	A	protein coding	ND2	788	0	0	#N/A
342	G	protein coding	ND2	788	0	0	#N/A
343	A	protein coding	ND2	789	0	0	#N/A
344	A	protein coding	ND2	785	0	0	#N/A
345	A	protein coding	ND2	787	0	0	#N/A
346	T	protein coding	ND2	790	0	0	#N/A
347	T	protein coding	ND2	792	0	0	#N/A
348	A	protein coding	ND2	790	0	0	#N/A
349	A	protein coding	ND2	781	0	0	#N/A
350	T	protein coding	ND2	786	0	0	#N/A
351	T	protein coding	ND2	784	0	0	#N/A
352	T	protein coding	ND2	785	0	0	#N/A
353	A	protein coding	ND2	782	0	0	#N/A
354	T	protein coding	ND2	782	0	0	#N/A
355	T	protein coding	ND2	788	0	0	#N/A
356	A	protein coding	ND2	788	0	0	#N/A
357	T	protein coding	ND2	785	0	0	#N/A
358	C	protein coding	ND2	787	0	0	#N/A
359	T	protein coding	ND2	782	0	0	#N/A
360	T	protein coding	ND2	780	0	0	#N/A
361	T	protein coding	ND2	781	0	0	#N/A
362	T	protein coding	ND2	782	0	0	#N/A
363	A	protein coding	ND2	787	0	0	#N/A
364	T	protein coding	ND2	791	0	0	#N/A
365	C	protein coding	ND2	792	0	0	#N/A
366	C	protein coding	ND2	790	0	0	#N/A
367	C	protein coding	ND2	798	0	0	#N/A
368	C	protein coding	ND2	799	0	0	#N/A
369	C	protein coding	ND2	802	0	0	#N/A
370	T	protein coding	ND2	800	0	0	#N/A
371	A	protein coding	ND2	800	0	0	#N/A
372	T	protein coding	ND2	798	0	0	#N/A
373	T	protein coding	ND2	796	0	0	#N/A
374	A	protein coding	ND2	793	0	0	#N/A
375	A	protein coding	ND2	796	0	0	#N/A
376	G	protein coding	ND2	789	0	0	#N/A
377	A	protein coding	ND2	796	0	0	#N/A
378	G	protein coding	ND2	793	0	0	#N/A
379	A	protein coding	ND2	793	0	0	#N/A
380	T	protein coding	ND2	795	0	0	#N/A
381	A	protein coding	ND2	800	0	0	#N/A
382	A	protein coding	ND2	795	0	0	#N/A
383	T	protein coding	ND2	795	0	0	#N/A
384	A	protein coding	ND2	792	0	0	#N/A
385	A	protein coding	ND2	789	0	0	#N/A
386	T	protein coding	ND2	789	0	0	#N/A
387	A	protein coding	ND2	789	0	0	#N/A
388	A	protein coding	ND2	791	0	0	#N/A
389	T	protein coding	ND2	786	0	0	#N/A
390	T	protein coding	ND2	782	0	0	#N/A
391	T	protein coding	ND2	789	0	0	#N/A
392	A	protein coding	ND2	788	0	0	#N/A
393	A	protein coding	ND2	787	0	0	#N/A
394	T	protein coding	ND2	784	0	0	#N/A
395	A	protein coding	ND2	789	0	0	#N/A
396	T	protein coding	ND2	790	0	0	#N/A
397	C	protein coding	ND2	787	0	0	#N/A
398	T	protein coding	ND2	789	0	0	#N/A
399	A	protein coding	ND2	779	0	0	#N/A
400	C	protein coding	ND2	776	0	0	#N/A
401	A	protein coding	ND2	777	0	0	#N/A
402	G	protein coding	ND2	781	0	0	#N/A
403	A	protein coding	ND2	778	0	0	#N/A
404	A	protein coding	ND2	779	0	0	#N/A
405	G	protein coding	ND2	780	0	0	#N/A
406	C	protein coding	ND2	781	0	0	#N/A
407	T	protein coding	ND2	780	0	0	#N/A
408	T	protein coding	ND2	782	0	0	#N/A
409	C	protein coding	ND2	781	0	0	#N/A
410	T	protein coding	ND2	781	0	0	#N/A
411	T	protein coding	ND2	785	0	0	#N/A
412	T	protein coding	ND2	786	0	0	#N/A
413	A	protein coding	ND2	788	0	0	#N/A
414	A	protein coding	ND2	792	0	0	#N/A
415	A	protein coding	ND2	790	0	0	#N/A
416	A	protein coding	ND2	794	0	0	#N/A
417	T	protein coding	ND2	790	0	0	#N/A
418	A	protein coding	ND2	797	0	0	#N/A
419	T	protein coding	ND2	793	0	0	#N/A
420	T	protein coding	ND2	788	0	0	#N/A
421	T	protein coding	ND2	787	0	0	#N/A
422	T	protein coding	ND2	789	0	0	#N/A
423	T	protein coding	ND2	794	0	0	#N/A
424	T	protein coding	ND2	793	0	0	#N/A
425	A	protein coding	ND2	796	0	0	#N/A
426	A	protein coding	ND2	792	0	0	#N/A
427	C	protein coding	ND2	796	0	0	#N/A
428	C	protein coding	ND2	792	0	0	#N/A
429	C	protein coding	ND2	792	0	0	#N/A
430	A	protein coding	ND2	791	0	0	#N/A
431	A	protein coding	ND2	789	0	0	#N/A
432	G	protein coding	ND2	784	0	0	#N/A
433	T	protein coding	ND2	781	0	0	#N/A
434	T	protein coding	ND2	782	0	0	#N/A
435	T	protein coding	ND2	789	0	0	#N/A
436	T	protein coding	ND2	791	0	0	#N/A
437	A	protein coding	ND2	790	0	0	#N/A
438	G	protein coding	ND2	786	0	0	#N/A
439	C	protein coding	ND2	789	0	0	#N/A
440	T	protein coding	ND2	788	0	0	#N/A
441	T	protein coding	ND2	786	0	0	#N/A
442	C	protein coding	ND2	784	0	0	#N/A
443	A	protein coding	ND2	778	0	0	#N/A
444	A	protein coding	ND2	767	0	0	#N/A
445	C	protein coding	ND2	772	0	0	#N/A
446	T	protein coding	ND2	777	0	0	#N/A
447	G	protein coding	ND2	773	0	0	#N/A
448	T	protein coding	ND2	761	0	0	#N/A
449	T	protein coding	ND2	766	0	0	#N/A
450	T	protein coding	ND2	766	0	0	#N/A
451	T	protein coding	ND2	770	0	0	#N/A
452	A	protein coding	ND2	764	0	0	#N/A
453	T	protein coding	ND2	767	0	0	#N/A
454	T	protein coding	ND2	765	0	0	#N/A
455	A	protein coding	ND2	771	0	0	#N/A
456	T	protein coding	ND2	772	0	0	#N/A
457	T	protein coding	ND2	774	0	0	#N/A
458	T	protein coding	ND2	773	0	0	#N/A
459	T	protein coding	ND2	772	0	0	#N/A
460	C	protein coding	ND2	773	0	0	#N/A
461	T	protein coding	ND2	774	0	0	#N/A
462	T	protein coding	ND2	781	0	0	#N/A
463	C	protein coding	ND2	776	0	0	#N/A
464	A	protein coding	ND2	777	0	0	#N/A
465	A	protein coding	ND2	770	0	0	#N/A
466	T	protein coding	ND2	772	0	0	#N/A
467	T	protein coding	ND2	770	0	0	#N/A
468	T	protein coding	ND2	768	0	0	#N/A
469	T	protein coding	ND2	769	0	0	#N/A
470	A	protein coding	ND2	761	0	0	#N/A
471	T	protein coding	ND2	760	0	0	#N/A
472	T	protein coding	ND2	760	0	0	#N/A
473	A	protein coding	ND2	763	0	0	#N/A
474	A	protein coding	ND2	759	0	0	#N/A
475	T	protein coding	ND2	759	0	0	#N/A
476	A	protein coding	ND2	756	0	0	#N/A
477	T	protein coding	ND2	751	0	0	#N/A
478	T	protein coding	ND2	747	0	0	#N/A
479	A	protein coding	ND2	750	0	0	#N/A
480	A	protein coding	ND2	746	0	0	#N/A
481	A	protein coding	ND2	750	0	0	#N/A
482	A	protein coding	ND2	753	0	0	#N/A
483	A	protein coding	ND2	751	0	0	#N/A
484	A	protein coding	ND2	749	0	0	#N/A
485	T	protein coding	ND2	755	0	0	#N/A
486	A	protein coding	ND2	757	0	0	#N/A
487	A	protein coding	ND2	752	0	0	#N/A
488	T	protein coding	ND2	754	0	0	#N/A
489	A	protein coding	ND2	754	0	0	#N/A
490	T	protein coding	ND2	749	0	0	#N/A
491	A	protein coding	ND2	755	0	0	#N/A
492	A	protein coding	ND2	755	0	0	#N/A
493	A	protein coding	ND2	751	0	0	#N/A
494	T	protein coding	ND2	749	0	0	#N/A
495	A	protein coding	ND2	759	0	0	#N/A
496	A	protein coding	ND2	757	0	0	#N/A
497	T	protein coding	ND2	756	0	0	#N/A
498	G	protein coding	ND2	751	0	0	#N/A
499	A	protein coding	ND2	758	0	0	#N/A
500	A	protein coding	ND2	762	0	0	#N/A
501	A	protein coding	ND2	754	0	0	#N/A
502	T	protein coding	ND2	755	0	0	#N/A
503	T	protein coding	ND2	755	0	0	#N/A
504	A	protein coding	ND2	757	0	0	#N/A
505	A	protein coding	ND2	752	0	0	#N/A
506	T	protein coding	ND2	759	0	0	#N/A
507	G	protein coding	ND2	757	0	0	#N/A
508	A	protein coding	ND2	765	0	0	#N/A
509	A	protein coding	ND2	757	0	0	#N/A
510	T	protein coding	ND2	771	0	0	#N/A
511	C	protein coding	ND2	768	0	0	#N/A
512	T	protein coding	ND2	774	0	0	#N/A
513	T	protein coding	ND2	771	0	0	#N/A
514	T	protein coding	ND2	778	0	0	#N/A
515	T	protein coding	ND2	772	0	0	#N/A
516	A	protein coding	ND2	774	0	0	#N/A
517	C	protein coding	ND2	777	0	0	#N/A
518	A	protein coding	ND2	772	0	0	#N/A
519	T	protein coding	ND2	774	0	0	#N/A
520	C	protein coding	ND2	771	0	0	#N/A
521	C	protein coding	ND2	770	0	0	#N/A
522	A	protein coding	ND2	774	0	0	#N/A
523	T	protein coding	ND2	777	0	0	#N/A
524	A	protein coding	ND2	781	0	0	#N/A
525	A	protein coding	ND2	782	0	0	#N/A
526	T	protein coding	ND2	785	0	0	#N/A
527	T	protein coding	ND2	785	0	0	#N/A
528	A	protein coding	ND2	786	0	0	#N/A
529	T	protein coding	ND2	788	0	0	#N/A
530	T	protein coding	ND2	789	0	0	#N/A
531	A	protein coding	ND2	792	0	0	#N/A
532	T	protein coding	ND2	793	0	0	#N/A
533	A	protein coding	ND2	794	0	0	#N/A
534	T	protein coding	ND2	795	0	0	#N/A
535	C	protein coding	ND2	792	0	0	#N/A
536	A	protein coding	ND2	791	0	0	#N/A
537	G	protein coding	ND2	802	0	0	#N/A
538	C	protein coding	ND2	797	0	0	#N/A
539	T	protein coding	ND2	800	0	0	#N/A
540	T	protein coding	ND2	799	0	0	#N/A
541	T	protein coding	ND2	802	0	0	#N/A
542	A	protein coding	ND2	809	0	0	#N/A
543	T	protein coding	ND2	811	0	0	#N/A
544	T	protein coding	ND2	810	0	0	#N/A
545	A	protein coding	ND2	808	0	0	#N/A
546	T	protein coding	ND2	803	0	0	#N/A
547	T	protein coding	ND2	806	0	0	#N/A
548	A	protein coding	ND2	811	0	0	#N/A
549	A	protein coding	ND2	819	0	0	#N/A
550	A	protein coding	ND2	823	0	0	#N/A
551	A	protein coding	ND2	821	0	0	#N/A
552	A	protein coding	ND2	823	0	0	#N/A
553	G	protein coding	ND2	825	0	0	#N/A
554	T	protein coding	ND2	822	0	0	#N/A
555	G	protein coding	ND2	836	0	0	#N/A
556	G	protein coding	ND2	830	0	0	#N/A
557	A	protein coding	ND2	836	0	0	#N/A
558	G	protein coding	ND2	837	0	0	#N/A
559	C	protein coding	ND2	840	0	0	#N/A
560	C	protein coding	ND2	842	0	0	#N/A
561	G	protein coding	ND2	842	0	0	#N/A
562	C	protein coding	ND2	853	0	0	#N/A
563	T	protein coding	ND2	852	0	0	#N/A
564	C	protein coding	ND2	855	0	0	#N/A
565	C	protein coding	ND2	859	0	0	#N/A
566	T	protein coding	ND2	866	0	0	#N/A
567	T	protein coding	ND2	864	0	0	#N/A
568	T	protein coding	ND2	864	0	0	#N/A
569	C	protein coding	ND2	864	0	0	#N/A
570	C	protein coding	ND2	860	0	0	#N/A
571	A	protein coding	ND2	853	0	0	#N/A
572	T	protein coding	ND2	850	0	0	#N/A
573	T	protein coding	ND2	847	0	0	#N/A
574	T	protein coding	ND2	846	0	0	#N/A
575	T	protein coding	ND2	848	0	0	#N/A
576	T	protein coding	ND2	851	0	0	#N/A
577	G	protein coding	ND2	846	0	0	#N/A
578	A	protein coding	ND2	850	0	0	#N/A
579	T	protein coding	ND2	848	0	0	#N/A
580	T	protein coding	ND2	849	0	0	#N/A
581	T	protein coding	ND2	846	0	0	#N/A
582	C	protein coding	ND2	835	0	0	#N/A
583	C	protein coding	ND2	831	0	0	#N/A
584	T	protein coding	ND2	839	0	0	#N/A
585	A	protein coding	ND2	839	0	0	#N/A
586	A	protein coding	ND2	832	0	0	#N/A
587	T	protein coding	ND2	827	0	0	#N/A
588	A	protein coding	ND2	819	0	0	#N/A
589	T	protein coding	ND2	816	0	0	#N/A
590	A	protein coding	ND2	816	0	0	#N/A
591	A	protein coding	ND2	808	0	0	#N/A
592	T	protein coding	ND2	806	0	0	#N/A
593	A	protein coding	ND2	797	0	0	#N/A
594	G	protein coding	ND2	794	0	0	#N/A
595	A	protein coding	ND2	786	0	0	#N/A
596	A	protein coding	ND2	785	0	0	#N/A
597	G	protein coding	ND2	774	0	0	#N/A
598	G	protein coding	ND2	776	0	0	#N/A
599	T	protein coding	ND2	773	0	0	#N/A
600	T	protein coding	ND2	771	0	0	#N/A
601	T	protein coding	ND2	767	0	0	#N/A
602	A	protein coding	ND2	766	0	0	#N/A
603	A	protein coding	ND2	760	0	0	#N/A
604	C	protein coding	ND2	757	0	0	#N/A
605	A	protein coding	ND2	745	0	0	#N/A
606	T	protein coding	ND2	734	0	0	#N/A
607	G	protein coding	ND2	731	0	0	#N/A
608	A	protein coding	ND2	725	0	0	#N/A
609	A	protein coding	ND2	719	0	0	#N/A
610	T	protein coding	ND2	717	0	0	#N/A
611	A	protein coding	ND2	713	0	0	#N/A
612	A	protein coding	ND2	707	0	0	#N/A
613	A	protein coding	ND2	709	0	0	#N/A
614	T	protein coding	ND2	709	0	0	#N/A
615	G	protein coding	ND2	705	0	0	#N/A
616	C	protein coding	ND2	701	0	0	#N/A
617	T	protein coding	ND2	702	0	0	#N/A
618	T	protein coding	ND2	696	0	0	#N/A
619	T	protein coding	ND2	692	0	0	#N/A
620	A	protein coding	ND2	688	0	0	#N/A
621	A	protein coding	ND2	684	0	0	#N/A
622	T	protein coding	ND2	676	0	0	#N/A
623	A	protein coding	ND2	672	0	0	#N/A
624	T	protein coding	ND2	669	0	0	#N/A
625	T	protein coding	ND2	674	0	0	#N/A
626	A	protein coding	ND2	665	0	0	#N/A
627	A	protein coding	ND2	662	0	0	#N/A
628	T	protein coding	ND2	659	0	0	#N/A
629	A	protein coding	ND2	649	0	0	#N/A
630	A	protein coding	ND2	645	0	0	#N/A
631	C	protein coding	ND2	647	0	0	#N/A
632	T	protein coding	ND2	643	0	0	#N/A
633	T	protein coding	ND2	637	0	0	#N/A
634	G	protein coding	ND2	630	0	0	#N/A
635	A	protein coding	ND2	628	0	0	#N/A
636	C	protein coding	ND2	625	0	0	#N/A
637	A	protein coding	ND2	621	0	0	#N/A
638	A	protein coding	ND2	617	0	0	#N/A
639	A	protein coding	ND2	618	0	0	#N/A
640	A	protein coding	ND2	615	0	0	#N/A
641	A	protein coding	ND2	614	0	0	#N/A
642	A	protein coding	ND2	607	0	0	#N/A
643	T	protein coding	ND2	592	0	0	#N/A
644	T	protein coding	ND2	598	0	0	#N/A
645	G	protein coding	ND2	594	0	0	#N/A
646	C	protein coding	ND2	584	0	0	#N/A
647	A	protein coding	ND2	581	0	0	#N/A
648	C	protein coding	ND2	572	0	0	#N/A
649	C	protein coding	ND2	575	0	0	#N/A
650	T	protein coding	ND2	573	0	0	#N/A
651	T	protein coding	ND2	568	0	0	#N/A
652	T	protein coding	ND2	565	0	0	#N/A
653	A	protein coding	ND2	562	0	0	#N/A
654	A	protein coding	ND2	556	0	0	#N/A
655	T	protein coding	ND2	555	0	0	#N/A
656	A	protein coding	ND2	549	0	0	#N/A
657	T	protein coding	ND2	542	0	0	#N/A
658	T	protein coding	ND2	536	0	0	#N/A
659	A	protein coding	ND2	531	0	0	#N/A
660	A	protein coding	ND2	525	0	0	#N/A
661	T	protein coding	ND2	517	0	0	#N/A
662	T	protein coding	ND2	511	0	0	#N/A
663	T	protein coding	ND2	505	0	0	#N/A
664	C	protein coding	ND2	503	0	0	#N/A
665	T	protein coding	ND2	501	0	0	#N/A
666	T	protein coding	ND2	494	0	0	#N/A
667	A	protein coding	ND2	487	0	0	#N/A
668	T	protein coding	ND2	484	0	0	#N/A
669	C	protein coding	ND2	478	0	0	#N/A
670	T	protein coding	ND2	477	0	0	#N/A
671	T	protein coding	ND2	471	0	0	#N/A
672	A	protein coding	ND2	468	0	0	#N/A
673	A	protein coding	ND2	462	0	0	#N/A
674	T	protein coding	ND2	457	0	0	#N/A
675	A	protein coding	ND2	454	0	0	#N/A
676	T	protein coding	ND2	451	0	0	#N/A
677	T	protein coding	ND2	450	0	0	#N/A
678	A	protein coding	ND2	443	0	0	#N/A
679	A	protein coding	ND2	439	0	0	#N/A
680	A	protein coding	ND2	433	0	0	#N/A
681	T	protein coding	ND2	430	0	0	#N/A
682	A	protein coding	ND2	415	0	0	#N/A
683	T	protein coding	ND2	411	0	0	#N/A
684	T	protein coding	ND2	405	0	0	#N/A
685	T	protein coding	ND2	405	0	0	#N/A
686	A	protein coding	ND2	393	0	0	#N/A
687	T	protein coding	ND2	394	0	0	#N/A
688	T	protein coding	ND2	393	0	0	#N/A
689	A	protein coding	ND2	391	0	0	#N/A
690	T	protein coding	ND2	389	0	0	#N/A
691	T	protein coding	ND2	385	0	0	#N/A
692	A	protein coding	ND2	382	0	0	#N/A
693	A	protein coding	ND2	386	0	0	#N/A
694	T	protein coding	ND2	384	0	0	#N/A
695	T	protein coding	ND2	386	0	0	#N/A
696	A	protein coding	ND2	384	0	0	#N/A
697	G	protein coding	ND2	383	0	0	#N/A
698	A	protein coding	ND2	375	0	0	#N/A
699	G	protein coding	ND2	376	0	0	#N/A
700	T	protein coding	ND2	369	0	0	#N/A
701	A	protein coding	ND2	373	0	0	#N/A
702	A	protein coding	ND2	370	0	0	#N/A
703	T	protein coding	ND2	364	0	0	#N/A
704	T	protein coding	ND2	363	0	0	#N/A
705	T	protein coding	ND2	362	0	0	#N/A
706	T	protein coding	ND2	354	0	0	#N/A
707	A	protein coding	ND2	352	0	0	#N/A
708	T	protein coding	ND2	351	0	0	#N/A
709	C	protein coding	ND2	345	0	0	#N/A
710	A	protein coding	ND2	348	0	0	#N/A
711	G	protein coding	ND2	345	0	0	#N/A
712	T	protein coding	ND2	343	0	0	#N/A
713	T	protein coding	ND2	344	0	0	#N/A
714	A	protein coding	ND2	339	0	0	#N/A
715	T	protein coding	ND2	334	0	0	#N/A
716	T	protein coding	ND2	335	0	0	#N/A
717	A	protein coding	ND2	332	0	0	#N/A
718	T	protein coding	ND2	331	0	0	#N/A
719	T	protein coding	ND2	326	0	0	#N/A
720	G	protein coding	ND2	325	0	0	#N/A
721	G	protein coding	ND2	320	0	0	#N/A
722	A	protein coding	ND2	317	0	0	#N/A
723	G	protein coding	ND2	308	0	0	#N/A
724	C	protein coding	ND2	308	0	0	#N/A
725	T	protein coding	ND2	303	0	0	#N/A
726	A	protein coding	ND2	304	0	0	#N/A
727	T	protein coding	ND2	307	0	0	#N/A
728	T	protein coding	ND2	305	0	0	#N/A
729	G	protein coding	ND2	299	0	0	#N/A
730	G	protein coding	ND2	301	0	0	#N/A
731	A	protein coding	ND2	292	0	0	#N/A
732	G	protein coding	ND2	288	0	0	#N/A
733	G	protein coding	ND2	293	0	0	#N/A
734	A	protein coding	ND2	284	0	0	#N/A
735	T	protein coding	ND2	288	0	0	#N/A
736	T	protein coding	ND2	291	0	0	#N/A
737	A	protein coding	ND2	288	0	0	#N/A
738	A	protein coding	ND2	285	0	0	#N/A
739	A	protein coding	ND2	279	0	0	#N/A
740	T	protein coding	ND2	257	0	0	#N/A
741	C	protein coding	ND2	254	0	0	#N/A
742	A	protein coding	ND2	272	0	0	#N/A
743	A	protein coding	ND2	265	0	0	#N/A
744	A	protein coding	ND2	267	0	0	#N/A
745	C	protein coding	ND2	237	0	0	#N/A
746	T	protein coding	ND2	253	0	0	#N/A
747	T	protein coding	ND2	254	0	0	#N/A
748	C	protein coding	ND2	233	0	0	#N/A
749	T	protein coding	ND2	251	0	0	#N/A
750	T	protein coding	ND2	242	0	0	#N/A
751	T	protein coding	ND2	243	0	0	#N/A
752	A	protein coding	ND2	218	0	0	#N/A
753	C	protein coding	ND2	214	0	0	#N/A
754	G	protein coding	ND2	211	0	0	#N/A
755	A	protein coding	ND2	239	0	0	#N/A
756	A	protein coding	ND2	234	0	0	#N/A
757	A	protein coding	ND2	232	0	0	#N/A
758	A	protein coding	ND2	234	0	0	#N/A
759	T	protein coding	ND2	225	0	0	#N/A
760	T	protein coding	ND2	227	0	0	#N/A
761	A	protein coding	ND2	228	0	0	#N/A
762	A	protein coding	ND2	225	0	0	#N/A
763	T	protein coding	ND2	192	0	0	#N/A
764	A	protein coding	ND2	188	0	0	#N/A
765	G	protein coding	ND2	177	0	0	#N/A
766	C	protein coding	ND2	182	0	0	#N/A
767	A	protein coding	ND2	176	0	0	#N/A
768	T	protein coding	ND2	215	0	0	#N/A
769	T	protein coding	ND2	216	0	0	#N/A
770	T	protein coding	ND2	214	0	0	#N/A
771	T	protein coding	ND2	211	0	0	#N/A
772	C	protein coding	ND2	160	0	0	#N/A
773	T	protein coding	ND2	201	0	0	#N/A
774	T	protein coding	ND2	203	0	0	#N/A
775	C	protein coding	ND2	148	0	0	#N/A
776	A	protein coding	ND2	205	0	0	#N/A
777	A	protein coding	ND2	201	0	0	#N/A
778	T	protein coding	ND2	193	0	0	#N/A
779	T	protein coding	ND2	201	0	0	#N/A
780	A	protein coding	ND2	196	0	0	#N/A
781	A	protein coding	ND2	195	0	0	#N/A
782	T	protein coding	ND2	151	0	0	#N/A
783	C	protein coding	ND2	135	0	0	#N/A
784	A	protein coding	ND2	144	0	0	#N/A
785	T	protein coding	ND2	202	0	0	#N/A
786	T	protein coding	ND2	202	0	0	#N/A
787	T	protein coding	ND2	199	0	0	#N/A
788	A	protein coding	ND2	135	0	0	#N/A
789	G	protein coding	ND2	181	0	0	#N/A
790	G	protein coding	ND2	196	0	0	#N/A
791	G	protein coding	ND2	193	0	0	#N/A
792	T	protein coding	ND2	122	0	0	#N/A
793	G	protein coding	ND2	125	0	0	#N/A
794	A	protein coding	ND2	185	0	0	#N/A
795	A	protein coding	ND2	183	0	0	#N/A
796	T	protein coding	ND2	126	0	0	#N/A
797	A	protein coding	ND2	113	0	0	#N/A
798	T	protein coding	ND2	171	0	0	#N/A
799	T	protein coding	ND2	168	0	0	#N/A
800	A	protein coding	ND2	163	0	0	#N/A
801	A	protein coding	ND2	165	0	0	#N/A
802	G	protein coding	ND2	94	0	0	#N/A
803	A	protein coding	ND2	97	0	0	#N/A
804	T	protein coding	ND2	116	0	0	#N/A
805	C	protein coding	ND2	90	0	0	#N/A
806	T	protein coding	ND2	170	0	0	#N/A
807	T	protein coding	ND2	165	0	0	#N/A
808	T	protein coding	ND2	157	0	0	#N/A
809	A	protein coding	ND2	161	0	0	#N/A
810	A	protein coding	ND2	158	0	0	#N/A
811	T	protein coding	ND2	83	0	0	#N/A
812	A	protein coding	ND2	150	0	0	#N/A
813	A	protein coding	ND2	145	0	0	#N/A
814	T	protein coding	ND2	141	0	0	#N/A
815	T	protein coding	ND2	134	0	0	#N/A
816	A	protein coding	ND2	60	0	0	#N/A
817	G	protein coding	ND2	46	0	0	#N/A
818	A	protein coding	ND2	48	0	0	#N/A
819	G	protein coding	ND2	43	0	0	#N/A
820	A	protein coding	ND2	117	0	0	#N/A
821	A	protein coding	ND2	116	0	0	#N/A
822	T	protein coding	ND2	51	0	0	#N/A
823	C	protein coding	ND2	44	0	0	#N/A
824	A	protein coding	ND2	137	0	0	#N/A
825	A	protein coding	ND2	131	0	0	#N/A
826	T	protein coding	ND2	150	0	0	#N/A
827	T	protein coding	ND2	157	0	0	#N/A
828	T	protein coding	ND2	151	0	0	#N/A
829	G	protein coding	ND2	29	0	0	#N/A
830	A	protein coding	ND2	27	0	0	#N/A
831	T	protein coding	ND2	140	0	0	#N/A
832	T	protein coding	ND2	142	0	0	#N/A
833	A	protein coding	ND2	146	0	0	#N/A
834	A	protein coding	ND2	140	0	0	#N/A
835	T	protein coding	ND2	164	0	0	#N/A
836	T	protein coding	ND2	184	0	0	#N/A
837	T	protein coding	ND2	176	0	0	#N/A
838	A	protein coding	ND2	42	0	0	#N/A
839	T	protein coding	ND2	192	0	0	#N/A
840	T	protein coding	ND2	227	0	0	#N/A
841	T	protein coding	ND2	227	0	0	#N/A
842	T	protein coding	ND2	226	0	0	#N/A
843	T	protein coding	ND2	225	0	0	#N/A
844	T	protein coding	ND2	225	0	0	#N/A
845	T	protein coding	ND2	221	0	0	#N/A
846	T	protein coding	ND2	221	0	0	#N/A
847	T	protein coding	ND2	220	0	0	#N/A
848	T	protein coding	ND2	215	0	0	#N/A
849	T	protein coding	ND2	207	0	0	#N/A
850	A	protein coding	ND2	194	0	0	#N/A
851	T	protein coding	ND2	193	0	0	#N/A
852	T	protein coding	ND2	190	0	0	#N/A
853	C	protein coding	ND2	184	0	0	#N/A
854	A	protein coding	ND2	186	0	0	#N/A
855	T	protein coding	ND2	184	0	0	#N/A
856	T	protein coding	ND2	184	0	0	#N/A
857	T	protein coding	ND2	181	0	0	#N/A
858	T	protein coding	ND2	180	0	0	#N/A
859	T	protein coding	ND2	178	0	0	#N/A
860	A	protein coding	ND2	172	0	0	#N/A
861	T	protein coding	ND2	172	0	0	#N/A
862	C	protein coding	ND2	171	0	0	#N/A
863	A	protein coding	ND2	174	0	0	#N/A
864	T	protein coding	ND2	175	0	0	#N/A
865	T	protein coding	ND2	176	0	0	#N/A
866	T	protein coding	ND2	175	0	0	#N/A
867	G	protein coding	ND2	170	0	0	#N/A
868	T	protein coding	ND2	169	0	0	#N/A
869	A	protein coding	ND2	169	0	0	#N/A
870	T	protein coding	ND2	170	0	0	#N/A
871	T	protein coding	ND2	171	0	0	#N/A
872	A	protein coding	ND2	171	0	0	#N/A
873	A	protein coding	ND2	171	0	0	#N/A
874	C	protein coding	ND2	165	0	0	#N/A
875	A	protein coding	ND2	164	0	0	#N/A
876	T	protein coding	ND2	164	0	0	#N/A
877	T	protein coding	ND2	166	0	0	#N/A
878	T	protein coding	ND2	168	0	0	#N/A
879	A	protein coding	ND2	163	0	0	#N/A
880	T	protein coding	ND2	162	0	0	#N/A
881	A	protein coding	ND2	160	0	0	#N/A
882	T	protein coding	ND2	163	0	0	#N/A
883	T	protein coding	ND2	161	0	0	#N/A
884	T	protein coding	ND2	156	0	0	#N/A
885	A	protein coding	ND2	159	0	0	#N/A
886	A	protein coding	ND2	159	0	0	#N/A
887	T	protein coding	ND2	159	0	0	#N/A
888	A	protein coding	ND2	156	0	0	#N/A
889	T	protein coding	ND2	152	0	0	#N/A
890	T	protein coding	ND2	154	0	0	#N/A
891	T	protein coding	ND2	154	0	0	#N/A
892	T	protein coding	ND2	152	0	0	#N/A
893	T	protein coding	ND2	152	0	0	#N/A
894	A	protein coding	ND2	150	0	0	#N/A
895	A	protein coding	ND2	152	0	0	#N/A
896	A	protein coding	ND2	153	0	0	#N/A
897	T	protein coding	ND2	145	0	0	#N/A
898	T	protein coding	ND2	148	0	0	#N/A
899	A	protein coding	ND2	145	0	0	#N/A
900	T	protein coding	ND2	145	0	0	#N/A
901	T	protein coding	ND2	142	0	0	#N/A
902	T	protein coding	ND2	143	0	0	#N/A
903	C	protein coding	ND2	140	0	0	#N/A
904	A	protein coding	ND2	139	0	0	#N/A
905	T	protein coding	ND2	140	0	0	#N/A
906	T	protein coding	ND2	141	0	0	#N/A
907	T	protein coding	ND2	141	0	0	#N/A
908	A	protein coding	ND2	138	0	0	#N/A
909	A	protein coding	ND2	142	0	0	#N/A
910	A	protein coding	ND2	139	0	0	#N/A
911	T	protein coding	ND2	139	0	0	#N/A
912	C	protein coding	ND2	137	0	0	#N/A
913	A	protein coding	ND2	142	0	0	#N/A
914	A	protein coding	ND2	141	0	0	#N/A
915	T	protein coding	ND2	140	0	0	#N/A
916	T	protein coding	ND2	138	0	0	#N/A
917	A	protein coding	ND2	142	0	0	#N/A
918	T	protein coding	ND2	138	0	0	#N/A
919	T	protein coding	ND2	137	0	0	#N/A
920	T	protein coding	ND2	139	0	0	#N/A
921	T	protein coding	ND2	141	0	0	#N/A
922	C	protein coding	ND2	140	0	0	#N/A
923	T	protein coding	ND2	147	0	0	#N/A
924	T	protein coding	ND2	148	0	0	#N/A
925	G	protein coding	ND2	141	0	0	#N/A
926	A	protein coding	ND2	140	0	0	#N/A
927	T	protein coding	ND2	140	0	0	#N/A
928	T	protein coding	ND2	143	0	0	#N/A
929	T	protein coding	ND2	139	0	0	#N/A
930	G	protein coding	ND2	138	0	0	#N/A
931	T	protein coding	ND2	140	0	0	#N/A
932	T	protein coding	ND2	145	0	0	#N/A
933	A	protein coding	ND2	142	0	0	#N/A
934	A	protein coding	ND2	140	0	0	#N/A
935	T	protein coding	ND2	138	0	0	#N/A
936	A	protein coding	ND2	138	0	0	#N/A
937	G	protein coding	ND2	141	0	0	#N/A
938	A	protein coding	ND2	145	0	0	#N/A
939	A	protein coding	ND2	145	0	0	#N/A
940	A	protein coding	ND2	147	0	0	#N/A
941	A	protein coding	ND2	148	0	0	#N/A
942	A	protein coding	ND2	151	0	0	#N/A
943	T	protein coding	ND2	148	0	0	#N/A
944	T	protein coding	ND2	149	0	0	#N/A
945	T	protein coding	ND2	150	0	0	#N/A
946	T	protein coding	ND2	151	0	0	#N/A
947	G	protein coding	ND2	145	0	0	#N/A
948	A	protein coding	ND2	149	0	0	#N/A
949	A	protein coding	ND2	150	0	0	#N/A
950	A	protein coding	ND2	149	0	0	#N/A
951	T	protein coding	ND2	151	0	0	#N/A
952	T	protein coding	ND2	150	0	0	#N/A
953	T	protein coding	ND2	149	0	0	#N/A
954	A	protein coding	ND2	148	0	0	#N/A
955	C	protein coding	ND2	145	0	0	#N/A
956	A	protein coding	ND2	145	0	0	#N/A
957	T	protein coding	ND2	147	0	0	#N/A
958	T	protein coding	ND2	149	0	0	#N/A
959	A	protein coding	ND2	145	0	0	#N/A
960	T	protein coding	ND2	144	0	0	#N/A
961	T	protein coding	ND2	145	0	0	#N/A
962	T	protein coding	ND2	148	0	0	#N/A
963	A	protein coding	ND2	143	0	0	#N/A
964	T	protein coding	ND2	145	0	0	#N/A
965	A	protein coding	ND2	145	0	0	#N/A
966	A	protein coding	ND2	145	0	0	#N/A
967	A	protein coding	ND2	144	0	0	#N/A
968	T	protein coding	ND2	151	0	0	#N/A
969	T	protein coding	ND2	153	0	0	#N/A
970	T	protein coding	ND2	155	0	0	#N/A
971	T	protein coding	ND2	153	0	0	#N/A
972	T	protein coding	ND2	157	0	0	#N/A
973	T	protein coding	ND2	159	0	0	#N/A
974	A	protein coding	ND2	157	0	0	#N/A
975	T	protein coding	ND2	161	0	0	#N/A
976	C	protein coding	ND2	163	0	0	#N/A
977	A	protein coding	ND2	163	0	0	#N/A
978	T	protein coding	ND2	161	0	0	#N/A
979	T	protein coding	ND2	163	0	0	#N/A
980	A	protein coding	ND2	166	0	0	#N/A
981	G	protein coding	ND2	165	0	0	#N/A
982	G	protein coding	ND2	164	0	0	#N/A
983	A	protein coding	ND2	170	0	0	#N/A
984	G	protein coding	ND2	164	0	0	#N/A
985	G	protein coding	ND2	162	0	0	#N/A
986	A	protein coding	ND2	168	0	0	#N/A
987	T	protein coding	ND2	166	0	0	#N/A
988	T	protein coding	ND2	177	0	0	#N/A
989	A	protein coding	ND2	175	0	0	#N/A
990	C	protein coding	ND2	180	0	0	#N/A
991	C	protein coding	ND2	177	0	0	#N/A
992	T	protein coding	ND2	182	0	0	#N/A
993	C	protein coding	ND2	181	0	0	#N/A
994	C	protein coding	ND2	180	0	0	#N/A
995	A	protein coding	ND2	187	0	0	#N/A
996	T	protein coding	ND2	184	0	0	#N/A
997	T	protein coding	ND2	186	0	0	#N/A
998	T	protein coding	ND2	187	0	0	#N/A
999	T	protein coding	ND2	184	0	0	#N/A
1000	T	protein coding	ND2	187	0	0	#N/A
1001	A	protein coding	ND2	189	0	0	#N/A
1002	G	protein coding	ND2	186	0	0	#N/A
1003	G	protein coding	ND2	189	0	0	#N/A
1004	A	protein coding	ND2	190	0	0	#N/A
1005	T	protein coding	ND2	182	0	0	#N/A
1006	T	protein coding	ND2	190	0	0	#N/A
1007	T	protein coding	ND2	190	0	0	#N/A
1008	T	protein coding	ND2	188	0	0	#N/A
1009	T	protein coding	ND2	194	0	0	#N/A
1010	A	protein coding	ND2	189	0	0	#N/A
1011	C	protein coding	ND2	192	0	0	#N/A
1012	C	protein coding	ND2	184	0	0	#N/A
1013	A	protein coding	ND2	190	0	0	#N/A
1014	A	protein coding	ND2	192	0	0	#N/A
1015	A	protein coding	ND2	193	0	0	#N/A
1016	A	protein coding	ND2	186	0	0	#N/A
1017	T	protein coding	ND2	190	0	0	#N/A
1018	G	protein coding	ND2	193	0	0	#N/A
1019	A	protein coding	ND2	189	0	0	#N/A
1020	C	protein coding	ND2	193	0	0	#N/A
1021	T	protein coding	ND2	195	0	0	#N/A
1022	T	protein coding	ND2	189	0	0	#N/A
1023	G	protein coding	ND2	192	0	0	#N/A
1024	T	protein coding	ND2	190	0	0	#N/A
1025	A	protein coding	ND2	198	0	0	#N/A
1026	A	protein coding	ND2	191	0	0	#N/A
1027	T	protein coding	ND2	189	0	0	#N/A
1028	T	protein coding	ND2	192	0	0	#N/A
1029	C	protein coding	ND2	192	0	0	#N/A
1030	A	protein coding	ND2	195	0	0	#N/A
1031	A	protein coding	ND2	191	0	0	#N/A
1032	C	protein coding	ND2	198	0	0	#N/A
1033	A	protein coding	ND2	198	0	0	#N/A
1034	A	protein coding	ND2	194	0	0	#N/A
1035	T	protein coding	ND2	200	0	0	#N/A
1036	T	protein coding	ND2	205	0	0	#N/A
1037	A	protein coding	ND2	203	0	0	#N/A
1038	A	protein coding	ND2	197	0	0	#N/A
1039	C	protein coding	ND2	202	0	0	#N/A
1040	A	protein coding	ND2	206	0	0	#N/A
1041	T	protein coding	ND2	209	0	0	#N/A
1042	T	protein coding	ND2	207	0	0	#N/A
1043	A	protein coding	ND2	207	0	0	#N/A
1044	T	protein coding	ND2	208	0	0	#N/A
1045	G	protein coding	ND2	212	0	0	#N/A
1046	T	protein coding	ND2	210	0	0	#N/A
1047	A	protein coding	ND2	214	0	0	#N/A
1048	A	protein coding	ND2	211	0	0	#N/A
1049	T	protein coding	ND2	212	0	0	#N/A
1050	C	protein coding	ND2	216	0	0	#N/A
1051	A	protein coding	ND2	217	0	0	#N/A
1052	A	protein coding	ND2	216	0	0	#N/A
1053	T	protein coding	ND2	221	0	0	#N/A
1054	A	protein coding	ND2	223	0	0	#N/A
1055	T	protein coding	ND2	224	0	0	#N/A
1056	T	protein coding	ND2	223	0	0	#N/A
1057	T	protein coding	ND2	218	0	0	#N/A
1058	T	protein coding	ND2	219	0	0	#N/A
1059	A	protein coding	ND2	222	0	0	#N/A
1060	T	protein coding	ND2	224	0	0	#N/A
1061	A	protein coding	ND2	224	0	0	#N/A
1062	T	protein coding	ND2	224	0	0	#N/A
1063	T	protein coding	ND2	225	0	0	#N/A
1064	A	protein coding	ND2	223	0	0	#N/A
1065	A	protein coding	ND2	228	0	0	#N/A
1066	C	protein coding	ND2	228	0	0	#N/A
1067	A	protein coding	ND2	225	0	0	#N/A
1068	C	protein coding	ND2	223	0	0	#N/A
1069	T	protein coding	ND2	227	0	0	#N/A
1070	T	protein coding	ND2	230	0	0	#N/A
1071	A	protein coding	ND2	226	0	0	#N/A
1072	T	protein coding	ND2	231	0	0	#N/A
1073	A	protein coding	ND2	230	0	0	#N/A
1074	A	protein coding	ND2	230	0	0	#N/A
1075	T	protein coding	ND2	235	0	0	#N/A
1076	A	protein coding	ND2	235	0	0	#N/A
1077	A	protein coding	ND2	237	G	1	0.383
1078	T	protein coding	ND2	237	0	0	#N/A
1079	A	protein coding	ND2	242	0	0	#N/A
1080	T	protein coding	ND2	238	0	0	#N/A
1081	C	protein coding	ND2	242	0	0	#N/A
1082	A	protein coding	ND2	241	0	0	#N/A
1083	A	protein coding	ND2	242	0	0	#N/A
1084	C	protein coding	ND2	243	0	0	#N/A
1085	T	protein coding	ND2	244	0	0	#N/A
1086	T	protein coding	ND2	248	0	0	#N/A
1087	T	protein coding	ND2	248	0	0	#N/A
1088	A	protein coding	ND2	249	0	0	#N/A
1089	A	protein coding	ND2	249	0	0	#N/A
1090	T	protein coding	ND2	247	0	0	#N/A
1091	T	protein coding	ND2	251	0	0	#N/A
1092	A	protein coding	ND2	247	0	0	#N/A
1093	C	protein coding	ND2	246	0	0	#N/A
1094	A	protein coding	ND2	251	0	0	#N/A
1095	T	protein coding	ND2	246	0	0	#N/A
1096	T	protein coding	ND2	251	0	0	#N/A
1097	A	protein coding	ND2	251	0	0	#N/A
1098	T	protein coding	ND2	251	0	0	#N/A
1099	T	protein coding	ND2	259	0	0	#N/A
1100	T	protein coding	ND2	255	0	0	#N/A
1101	T	protein coding	ND2	254	0	0	#N/A
1102	T	protein coding	ND2	257	0	0	#N/A
1103	T	protein coding	ND2	257	0	0	#N/A
1104	T	protein coding	ND2	256	0	0	#N/A
1105	A	protein coding	ND2	260	0	0	#N/A
1106	T	protein coding	ND2	254	0	0	#N/A
1107	T	protein coding	ND2	258	0	0	#N/A
1108	T	protein coding	ND2	259	0	0	#N/A
1109	A	protein coding	ND2	256	0	0	#N/A
1110	C	protein coding	ND2	259	0	0	#N/A
1111	G	protein coding	ND2	256	0	0	#N/A
1112	A	protein coding	ND2	257	0	0	#N/A
1113	A	protein coding	ND2	259	0	0	#N/A
1114	T	protein coding	ND2	256	0	0	#N/A
1115	T	protein coding	ND2	256	0	0	#N/A
1116	T	protein coding	ND2	258	0	0	#N/A
1117	G	protein coding	ND2	256	0	0	#N/A
1118	T	protein coding	ND2	260	0	0	#N/A
1119	T	protein coding	ND2	265	0	0	#N/A
1120	A	protein coding	ND2	268	0	0	#N/A
1121	T	protein coding	ND2	273	0	0	#N/A
1122	T	protein coding	ND2	278	0	0	#N/A
1123	C	protein coding	ND2	270	0	0	#N/A
1124	C	protein coding	ND2	269	0	0	#N/A
1125	G	protein coding	ND2	274	0	0	#N/A
1126	C	protein coding	ND2	276	0	0	#N/A
1127	T	protein coding	ND2	283	0	0	#N/A
1128	T	protein coding	ND2	284	0	0	#N/A
1129	T	protein coding	ND2	281	0	0	#N/A
1130	T	protein coding	ND2	286	0	0	#N/A
1131	A	protein coding	ND2	289	0	0	#N/A
1132	T	protein coding	ND2	293	0	0	#N/A
1133	A	protein coding	ND2	294	0	0	#N/A
1134	A	protein coding	ND2	292	0	0	#N/A
1135	T	protein coding	ND2	293	0	0	#N/A
1136	A	protein coding	ND2	296	0	0	#N/A
1137	A	protein coding	ND2	298	0	0	#N/A
1138	A	protein coding	ND2	294	0	0	#N/A
1139	T	protein coding	ND2	295	0	0	#N/A
1140	T	protein coding	ND2	297	0	0	#N/A
1141	A	protein coding	ND2	297	0	0	#N/A
1142	T	protein coding	ND2	296	0	0	#N/A
1143	T	protein coding	ND2	299	0	0	#N/A
1144	T	protein coding	ND2	301	0	0	#N/A
1145	T	protein coding	ND2	302	0	0	#N/A
1146	G	protein coding	ND2	302	0	0	#N/A
1147	A	protein coding	ND2	311	0	0	#N/A
1148	A	protein coding	ND2	310	0	0	#N/A
1149	A	protein coding	ND2	312	0	0	#N/A
1150	A	protein coding	ND2	309	0	0	#N/A
1151	T	protein coding	ND2	313	0	0	#N/A
1152	A	protein coding	ND2	314	0	0	#N/A
1153	A	protein coding	ND2	315	0	0	#N/A
1154	C	protein coding	ND2	313	0	0	#N/A
1155	T	protein coding	ND2	315	0	0	#N/A
1156	G	protein coding	ND2	312	0	0	#N/A
1157	A	protein coding	ND2	315	0	0	#N/A
1158	A	protein coding	ND2	314	0	0	#N/A
1159	T	protein coding	ND2	316	0	0	#N/A
1160	C	protein coding	ND2	307	0	0	#N/A
1161	A	protein coding	ND2	311	0	0	#N/A
1162	T	protein coding	ND2	313	0	0	#N/A
1163	A	protein coding	ND2	313	0	0	#N/A
1164	A	protein coding	ND2	307	0	0	#N/A
1165	A	protein coding	ND2	305	0	0	#N/A
1166	G	protein coding	ND2	302	0	0	#N/A
1167	A	protein coding	ND2	310	0	0	#N/A
1168	T	protein coding	ND2	315	0	0	#N/A
1169	A	protein coding	ND2	314	0	0	#N/A
1170	A	protein coding	ND2	316	0	0	#N/A
1171	A	protein coding	ND2	315	0	0	#N/A
1172	T	protein coding	ND2	316	0	0	#N/A
1173	A	protein coding	ND2	314	0	0	#N/A
1174	T	protein coding	ND2	313	0	0	#N/A
1175	A	protein coding	ND2	312	0	0	#N/A
1176	A	protein coding	ND2	319	0	0	#N/A
1177	A	protein coding	ND2	323	0	0	#N/A
1178	T	protein coding	ND2	328	0	0	#N/A
1179	A	protein coding	ND2	332	0	0	#N/A
1180	G	protein coding	ND2	332	0	0	#N/A
1181	T	protein coding	ND2	336	0	0	#N/A
1182	A	protein coding	ND2	340	0	0	#N/A
1183	T	protein coding	ND2	339	0	0	#N/A
1184	T	protein coding	ND2	340	0	0	#N/A
1185	A	protein coding	ND2	340	0	0	#N/A
1186	A	protein coding	ND2	340	0	0	#N/A
1187	T	protein coding	ND2	347	0	0	#N/A
1188	T	protein coding	ND2	353	0	0	#N/A
1189	A	protein coding	ND2	353	0	0	#N/A
1190	T	protein coding	ND2	355	0	0	#N/A
1191	A	protein coding	ND2	357	0	0	#N/A
1192	A	protein coding	ND2	356	0	0	#N/A
1193	T	protein coding	ND2	359	0	0	#N/A
1194	A	protein coding	ND2	359	0	0	#N/A
1195	T	protein coding	ND2	364	0	0	#N/A
1196	A	protein coding	ND2	365	0	0	#N/A
1197	T	protein coding	ND2	367	0	0	#N/A
1198	A	protein coding	ND2	364	0	0	#N/A
1199	T	protein coding	ND2	360	0	0	#N/A
1200	A	protein coding	ND2	358	0	0	#N/A
1201	T	protein coding	ND2	367	0	0	#N/A
1202	A	protein coding	ND2	369	0	0	#N/A
1203	A	protein coding	ND2	368	0	0	#N/A
1204	T	protein coding	ND2	372	0	0	#N/A
1205	T	protein coding	ND2	373	0	0	#N/A
1206	A	protein coding	ND2	376	0	0	#N/A
1207	T	protein coding	ND2	379	0	0	#N/A
1208	A	protein coding	ND2	381	0	0	#N/A
1209	A	protein coding	ND2	370	0	0	#N/A
1210	C	protein coding	ND2	376	0	0	#N/A
1211	T	protein coding	ND2	379	0	0	#N/A
1212	T	protein coding	ND2	383	0	0	#N/A
1213	T	protein coding	ND2	383	0	0	#N/A
1214	T	protein coding	ND2	388	0	0	#N/A
1215	T	protein coding	ND2	388	0	0	#N/A
1216	T	protein coding	ND2	389	0	0	#N/A
1217	T	protein coding	ND2	392	0	0	#N/A
1218	T	protein coding	ND2	392	0	0	#N/A
1219	C	protein coding	ND2	384	0	0	#N/A
1220	A	protein coding	ND2	393	0	0	#N/A
1221	A	protein coding	ND2	390	0	0	#N/A
1222	T	protein coding	ND2	393	0	0	#N/A
1223	T	protein coding	ND2	393	0	0	#N/A
1224	T	protein coding	ND2	391	0	0	#N/A
1225	T	protein coding	ND2	393	0	0	#N/A
1226	T	protein coding	ND2	392	0	0	#N/A
1227	G	protein coding	ND2	391	0	0	#N/A
1228	G	protein coding	ND2	383	0	0	#N/A
1229	A	protein coding	ND2	397	0	0	#N/A
1230	T	protein coding	ND2	397	0	0	#N/A
1231	T	protein coding	ND2	399	0	0	#N/A
1232	A	protein coding	ND2	406	0	0	#N/A
1233	T	protein coding	ND2	405	0	0	#N/A
1234	T	protein coding	ND2	413	0	0	#N/A
1235	T	protein coding	ND2	419	0	0	#N/A
1236	T	protein coding	ND2	425	0	0	#N/A
1237	T	protein coding	ND2	423	0	0	#N/A
1238	A	protein coding	ND2	432	0	0	#N/A
1239	A	protein coding	ND2	436	0	0	#N/A
1240	T	protein coding	ND2	439	0	0	#N/A
1241	T	protein coding	ND2	435	0	0	#N/A
1242	T	protein coding	ND2	436	0	0	#N/A
1243	C	protein coding	ND2	435	0	0	#N/A
1244	T	protein coding	ND2	444	0	0	#N/A
1245	T	protein coding	ND2	447	0	0	#N/A
1246	T	protein coding	ND2	451	0	0	#N/A
1247	A	protein coding	ND2	454	0	0	#N/A
1248	T	protein coding	ND2	451	0	0	#N/A
1249	T	protein coding	ND2	457	0	0	#N/A
1250	T	protein coding	ND2	460	0	0	#N/A
1251	T	protein coding	ND2	465	0	0	#N/A
1252	A	protein coding	ND2	463	0	0	#N/A
1253	T	protein coding	ND2	467	0	0	#N/A
1254	T	protein coding	ND2	472	0	0	#N/A
1255	T	protein coding	ND2	476	0	0	#N/A
1256	T	protein coding	ND2	472	0	0	#N/A
1257	A	protein coding	ND2	475	0	0	#N/A
1258	T	protein coding	ND2	483	0	0	#N/A
1259	A	protein coding	ND2	485	0	0	#N/A
1260	T	protein coding	ND2	486	0	0	#N/A
1261	T	protein coding	ND2	485	0	0	#N/A
1262	T	protein coding	ND2	487	0	0	#N/A
1263	T	protein coding	ND2	493	0	0	#N/A
1264	A	tRNA	Trp	497	0	0	#N/A
1265	A	tRNA	Trp	498	0	0	#N/A
1266	G	tRNA	Trp	496	0	0	#N/A
1267	G	tRNA	Trp	490	0	0	#N/A
1268	C	tRNA	Trp	504	0	0	#N/A
1269	T	tRNA	Trp	506	0	0	#N/A
1270	T	tRNA	Trp	516	0	0	#N/A
1271	T	tRNA	Trp	516	0	0	#N/A
1272	A	tRNA	Trp	523	0	0	#N/A
1273	A	tRNA	Trp	530	0	0	#N/A
1274	G	tRNA	Trp	527	0	0	#N/A
1275	T	tRNA	Trp	531	0	0	#N/A
1276	T	tRNA	Trp	538	0	0	#N/A
1277	A	tRNA	Trp	538	0	0	#N/A
1278	A	tRNA	Trp	542	0	0	#N/A
1279	T	tRNA	Trp	551	0	0	#N/A
1280	A	tRNA	Trp	554	0	0	#N/A
1281	A	tRNA	Trp	550	0	0	#N/A
1282	A	tRNA	Trp	555	0	0	#N/A
1283	A	tRNA	Trp	558	0	0	#N/A
1284	C	tRNA	Trp	569	0	0	#N/A
1285	T	tRNA	Trp	578	0	0	#N/A
1286	A	tRNA	Trp	581	0	0	#N/A
1287	A	tRNA	Trp	574	0	0	#N/A
1288	T	tRNA	Trp	589	0	0	#N/A
1289	A	tRNA	Trp	595	0	0	#N/A
1290	A	tRNA	Trp	591	0	0	#N/A
1291	C	tRNA	Trp	600	0	0	#N/A
1292	C	tRNA	Trp	601	0	0	#N/A
1293	T	tRNA	Trp	614	0	0	#N/A
1294	T	tRNA	Trp	616	0	0	#N/A
1295	C	tRNA	Trp	614	0	0	#N/A
1296	A	tRNA	Trp	620	0	0	#N/A
1297	A	tRNA	Trp	621	0	0	#N/A
1298	A	tRNA	Trp	620	0	0	#N/A
1299	G	tRNA	Trp	623	0	0	#N/A
1300	C	tRNA	Trp	630	0	0	#N/A
1301	T	tRNA	Trp	641	0	0	#N/A
1302	A	tRNA	Trp	643	0	0	#N/A
1303	T	tRNA	Trp	644	0	0	#N/A
1304	A	tRNA	Trp	647	0	0	#N/A
1305	A	tRNA	Trp	649	0	0	#N/A
1306	A	tRNA	Trp	651	0	0	#N/A
1307	T	tRNA	Trp	654	0	0	#N/A
1308	A	tRNA	Trp	657	0	0	#N/A
1309	A	tRNA	Trp	658	0	0	#N/A
1310	A	tRNA	Trp	666	0	0	#N/A
1311	G	tRNA	Trp	664	0	0	#N/A
1312	A	tRNA	Trp	674	0	0	#N/A
1313	A	tRNA	Trp	677	0	0	#N/A
1314	A	tRNA	Trp	678	0	0	#N/A
1315	T	tRNA	Trp	675	0	0	#N/A
1316	T	tRNA	Trp	687	0	0	#N/A
1317	T	tRNA	Trp	685	0	0	#N/A
1318	C	tRNA	Trp	686	0	0	#N/A
1319	T	tRNA	Trp	690	0	0	#N/A
1320	T	tRNA	Trp	692	0	0	#N/A
1321	T	tRNA	Trp	693	0	0	#N/A
1322	A	tRNA	Trp - Cys	692	0	0	#N/A
1323	A	tRNA	Trp - Cys	690	0	0	#N/A
1324	G	tRNA	Trp - Cys	696	0	0	#N/A
1325	C	tRNA	Trp - Cys	703	0	0	#N/A
1326	C	tRNA	Trp - Cys	697	0	0	#N/A
1327	T	tRNA	Trp - Cys	710	0	0	#N/A
1328	T	tRNA	Trp - Cys	709	0	0	#N/A
1329	A	tRNA	Trp - Cys	715	0	0	#N/A
1330	G	tRNA	Cys	718	0	0	#N/A
1331	T	tRNA	Cys	717	0	0	#N/A
1332	A	tRNA	Cys	719	0	0	#N/A
1333	A	tRNA	Cys	720	0	0	#N/A
1334	A	tRNA	Cys	720	0	0	#N/A
1335	A	tRNA	Cys	722	0	0	#N/A
1336	C	tRNA	Cys	725	0	0	#N/A
1337	T	tRNA	Cys	730	0	0	#N/A
1338	T	tRNA	Cys	732	0	0	#N/A
1339	A	tRNA	Cys	735	0	0	#N/A
1340	C	tRNA	Cys	737	0	0	#N/A
1341	T	tRNA	Cys	745	0	0	#N/A
1342	C	tRNA	Cys	746	0	0	#N/A
1343	C	tRNA	Cys	746	0	0	#N/A
1344	T	tRNA	Cys	750	0	0	#N/A
1345	T	tRNA	Cys	745	0	0	#N/A
1346	C	tRNA	Cys	744	0	0	#N/A
1347	A	tRNA	Cys	745	0	0	#N/A
1348	A	tRNA	Cys	743	0	0	#N/A
1349	A	tRNA	Cys	744	0	0	#N/A
1350	A	tRNA	Cys	742	0	0	#N/A
1351	T	tRNA	Cys	747	0	0	#N/A
1352	T	tRNA	Cys	752	0	0	#N/A
1353	G	tRNA	Cys	755	0	0	#N/A
1354	C	tRNA	Cys	755	0	0	#N/A
1355	A	tRNA	Cys	759	0	0	#N/A
1356	G	tRNA	Cys	756	0	0	#N/A
1357	T	tRNA	Cys	753	0	0	#N/A
1358	T	tRNA	Cys	760	0	0	#N/A
1359	T	tRNA	Cys	759	0	0	#N/A
1360	G	tRNA	Cys	757	0	0	#N/A
1361	A	tRNA	Cys	756	0	0	#N/A
1362	T	tRNA	Cys	758	0	0	#N/A
1363	A	tRNA	Cys	759	0	0	#N/A
1364	T	tRNA	Cys	756	0	0	#N/A
1365	C	tRNA	Cys	750	0	0	#N/A
1366	A	tRNA	Cys	745	0	0	#N/A
1367	T	tRNA	Cys	744	0	0	#N/A
1368	T	tRNA	Cys	748	0	0	#N/A
1369	A	tRNA	Cys	746	0	0	#N/A
1370	T	tRNA	Cys	749	0	0	#N/A
1371	T	tRNA	Cys	753	0	0	#N/A
1372	G	tRNA	Cys	754	0	0	#N/A
1373	A	tRNA	Cys	747	0	0	#N/A
1374	C	tRNA	Cys	751	0	0	#N/A
1375	T	tRNA	Cys	748	0	0	#N/A
1376	A	tRNA	Cys	756	0	0	#N/A
1377	T	tRNA	Cys	756	0	0	#N/A
1378	A	tRNA	Cys	750	0	0	#N/A
1379	A	tRNA	Cys	751	0	0	#N/A
1380	G	tRNA	Cys	748	0	0	#N/A
1381	A	tRNA	Cys	750	0	0	#N/A
1382	C	tRNA	Cys	760	0	0	#N/A
1383	C	tRNA	Cys	760	0	0	#N/A
1384	T	NC		761	0	0	#N/A
1385	A	NC		765	0	0	#N/A
1386	A	NC		764	0	0	#N/A
1387	T	NC		766	0	0	#N/A
1388	T	NC		771	0	0	#N/A
1389	A	NC		772	0	0	#N/A
1390	A	NC		767	0	0	#N/A
1391	T	NC		776	0	0	#N/A
1392	T	NC		772	0	0	#N/A
1393	T	NC		774	0	0	#N/A
1394	G	NC		778	0	0	#N/A
1395	T	NC		772	0	0	#N/A
1396	C	NC		770	0	0	#N/A
1397	C	NC		768	0	0	#N/A
1398	T	NC		769	0	0	#N/A
1399	T	NC		770	0	0	#N/A
1400	A	NC		774	0	0	#N/A
1401	T	NC		777	0	0	#N/A
1402	T	NC		778	0	0	#N/A
1403	T	tRNA	Tyr	775	0	0	#N/A
1404	G	tRNA	Tyr	767	0	0	#N/A
1405	A	tRNA	Tyr	774	0	0	#N/A
1406	T	tRNA	Tyr	770	0	0	#N/A
1407	T	tRNA	Tyr	775	0	0	#N/A
1408	A	tRNA	Tyr	765	0	0	#N/A
1409	A	tRNA	Tyr	767	0	0	#N/A
1410	G	tRNA	Tyr	759	0	0	#N/A
1411	A	tRNA	Tyr	754	0	0	#N/A
1412	A	tRNA	Tyr	749	0	0	#N/A
1413	G	tRNA	Tyr	749	0	0	#N/A
1414	A	tRNA	Tyr	755	0	0	#N/A
1415	A	tRNA	Tyr	758	0	0	#N/A
1416	T	tRNA	Tyr	755	0	0	#N/A
1417	A	tRNA	Tyr	750	0	0	#N/A
1418	A	tRNA	Tyr	755	0	0	#N/A
1419	A	tRNA	Tyr	750	0	0	#N/A
1420	T	tRNA	Tyr	755	0	0	#N/A
1421	C	tRNA	Tyr	755	0	0	#N/A
1422	T	tRNA	Tyr	761	0	0	#N/A
1423	T	tRNA	Tyr	763	0	0	#N/A
1424	A	tRNA	Tyr	767	0	0	#N/A
1425	T	tRNA	Tyr	764	0	0	#N/A
1426	A	tRNA	Tyr	772	0	0	#N/A
1427	T	tRNA	Tyr	772	0	0	#N/A
1428	A	tRNA	Tyr	766	0	0	#N/A
1429	T	tRNA	Tyr	768	0	0	#N/A
1430	A	tRNA	Tyr	773	0	0	#N/A
1431	G	tRNA	Tyr	766	0	0	#N/A
1432	A	tRNA	Tyr	767	0	0	#N/A
1433	T	tRNA	Tyr	763	0	0	#N/A
1434	T	tRNA	Tyr	768	0	0	#N/A
1435	T	tRNA	Tyr	772	0	0	#N/A
1436	A	tRNA	Tyr	769	0	0	#N/A
1437	C	tRNA	Tyr	776	0	0	#N/A
1438	A	tRNA	Tyr	778	0	0	#N/A
1439	A	tRNA	Tyr	777	0	0	#N/A
1440	T	tRNA	Tyr	786	0	0	#N/A
1441	C	tRNA	Tyr	797	0	0	#N/A
1442	T	tRNA	Tyr	789	0	0	#N/A
1443	A	tRNA	Tyr	801	0	0	#N/A
1444	T	tRNA	Tyr	798	0	0	#N/A
1445	C	tRNA	Tyr	804	0	0	#N/A
1446	G	tRNA	Tyr	809	0	0	#N/A
1447	C	tRNA	Tyr	806	0	0	#N/A
1448	C	tRNA	Tyr	809	0	0	#N/A
1449	T	tRNA	Tyr	807	0	0	#N/A
1450	A	tRNA	Tyr	806	0	0	#N/A
1451	A	tRNA	Tyr	803	0	0	#N/A
1452	A	tRNA	Tyr	797	0	0	#N/A
1453	C	tRNA	Tyr	816	0	0	#N/A
1454	T	tRNA	Tyr	818	0	0	#N/A
1455	T	tRNA	Tyr	822	0	0	#N/A
1456	C	tRNA	Tyr	833	0	0	#N/A
1457	A	tRNA	Tyr	824	0	0	#N/A
1458	G	tRNA	Tyr	834	0	0	#N/A
1459	C	tRNA	Tyr	825	0	0	#N/A
1460	C	tRNA	Tyr	834	0	0	#N/A
1461	A	tRNA	Tyr	826	0	0	#N/A
1462	C	tRNA	Tyr	828	0	0	#N/A
1463	T	tRNA	Tyr	829	0	0	#N/A
1464	T	tRNA	Tyr	836	0	0	#N/A
1465	A	tRNA	Tyr	835	0	0	#N/A
1466	A	tRNA	Tyr	833	0	0	#N/A
1467	T	tRNA	Tyr	830	0	0	#N/A
1468	C	tRNA	Tyr	839	0	0	#N/A
1469	A	NC		834	0	0	#N/A
1470	A	NC		827	0	0	#N/A
1471	T	NC		827	0	0	#N/A
1472	A	NC		822	0	0	#N/A
1473	A	NC		806	0	0	#N/A
1474	T	protein coding	COX1	810	0	0	#N/A
1475	C	protein coding	COX1	808	0	0	#N/A
1476	G	protein coding	COX1	809	0	0	#N/A
1477	C	protein coding	COX1	812	0	0	#N/A
1478	G	protein coding	COX1	811	0	0	#N/A
1479	A	protein coding	COX1	805	0	0	#N/A
1480	C	protein coding	COX1	810	0	0	#N/A
1481	A	protein coding	COX1	807	0	0	#N/A
1482	A	protein coding	COX1	805	0	0	#N/A
1483	T	protein coding	COX1	801	0	0	#N/A
1484	G	protein coding	COX1	808	0	0	#N/A
1485	A	protein coding	COX1	807	0	0	#N/A
1486	T	protein coding	COX1	801	0	0	#N/A
1487	T	protein coding	COX1	805	0	0	#N/A
1488	A	protein coding	COX1	806	0	0	#N/A
1489	T	protein coding	COX1	796	0	0	#N/A
1490	T	protein coding	COX1	788	0	0	#N/A
1491	T	protein coding	COX1	777	0	0	#N/A
1492	T	protein coding	COX1	775	0	0	#N/A
1493	C	protein coding	COX1	781	0	0	#N/A
1494	T	protein coding	COX1	786	0	0	#N/A
1495	A	protein coding	COX1	782	0	0	#N/A
1496	C	protein coding	COX1	780	0	0	#N/A
1497	A	protein coding	COX1	783	0	0	#N/A
1498	A	protein coding	COX1	778	0	0	#N/A
1499	A	protein coding	COX1	767	0	0	#N/A
1500	T	protein coding	COX1	781	0	0	#N/A
1501	C	protein coding	COX1	788	0	0	#N/A
1502	A	protein coding	COX1	788	0	0	#N/A
1503	T	protein coding	COX1	797	0	0	#N/A
1504	A	protein coding	COX1	796	0	0	#N/A
1505	A	protein coding	COX1	802	0	0	#N/A
1506	A	protein coding	COX1	799	0	0	#N/A
1507	G	protein coding	COX1	795	0	0	#N/A
1508	A	protein coding	COX1	793	0	0	#N/A
1509	T	protein coding	COX1	797	0	0	#N/A
1510	A	protein coding	COX1	793	0	0	#N/A
1511	T	protein coding	COX1	783	0	0	#N/A
1512	C	protein coding	COX1	790	0	0	#N/A
1513	G	protein coding	COX1	788	0	0	#N/A
1514	G	protein coding	COX1	784	0	0	#N/A
1515	A	protein coding	COX1	783	0	0	#N/A
1516	A	protein coding	COX1	785	0	0	#N/A
1517	C	protein coding	COX1	799	0	0	#N/A
1518	T	protein coding	COX1	794	0	0	#N/A
1519	T	protein coding	COX1	799	0	0	#N/A
1520	T	protein coding	COX1	805	0	0	#N/A
1521	A	protein coding	COX1	801	0	0	#N/A
1522	T	protein coding	COX1	803	0	0	#N/A
1523	A	protein coding	COX1	802	0	0	#N/A
1524	T	protein coding	COX1	805	0	0	#N/A
1525	T	protein coding	COX1	812	0	0	#N/A
1526	T	protein coding	COX1	814	0	0	#N/A
1527	T	protein coding	COX1	817	0	0	#N/A
1528	A	protein coding	COX1	815	0	0	#N/A
1529	T	protein coding	COX1	820	0	0	#N/A
1530	T	protein coding	COX1	821	0	0	#N/A
1531	T	protein coding	COX1	825	0	0	#N/A
1532	T	protein coding	COX1	827	0	0	#N/A
1533	T	protein coding	COX1	831	0	0	#N/A
1534	G	protein coding	COX1	835	0	0	#N/A
1535	G	protein coding	COX1	835	0	0	#N/A
1536	A	protein coding	COX1	827	0	0	#N/A
1537	G	protein coding	COX1	844	0	0	#N/A
1538	C	protein coding	COX1	842	0	0	#N/A
1539	T	protein coding	COX1	841	0	0	#N/A
1540	T	protein coding	COX1	831	0	0	#N/A
1541	G	protein coding	COX1	836	0	0	#N/A
1542	A	protein coding	COX1	832	0	0	#N/A
1543	G	protein coding	COX1	840	0	0	#N/A
1544	C	protein coding	COX1	838	0	0	#N/A
1545	T	protein coding	COX1	827	0	0	#N/A
1546	G	protein coding	COX1	827	0	0	#N/A
1547	G	protein coding	COX1	831	0	0	#N/A
1548	A	protein coding	COX1	834	0	0	#N/A
1549	A	protein coding	COX1	825	0	0	#N/A
1550	T	protein coding	COX1	830	0	0	#N/A
1551	A	protein coding	COX1	833	0	0	#N/A
1552	G	protein coding	COX1	838	0	0	#N/A
1553	T	protein coding	COX1	823	0	0	#N/A
1554	T	protein coding	COX1	824	0	0	#N/A
1555	G	protein coding	COX1	832	0	0	#N/A
1556	G	protein coding	COX1	830	0	0	#N/A
1557	A	protein coding	COX1	826	0	0	#N/A
1558	A	protein coding	COX1	818	0	0	#N/A
1559	C	protein coding	COX1	835	0	0	#N/A
1560	A	protein coding	COX1	831	0	0	#N/A
1561	T	protein coding	COX1	830	0	0	#N/A
1562	C	protein coding	COX1	833	0	0	#N/A
1563	T	protein coding	COX1	820	0	0	#N/A
1564	T	protein coding	COX1	814	0	0	#N/A
1565	T	protein coding	COX1	811	0	0	#N/A
1566	A	protein coding	COX1	813	0	0	#N/A
1567	A	protein coding	COX1	809	0	0	#N/A
1568	G	protein coding	COX1	809	0	0	#N/A
1569	A	protein coding	COX1	803	0	0	#N/A
1570	A	protein coding	COX1	805	0	0	#N/A
1571	T	protein coding	COX1	799	0	0	#N/A
1572	T	protein coding	COX1	808	0	0	#N/A
1573	T	protein coding	COX1	811	0	0	#N/A
1574	T	protein coding	COX1	812	0	0	#N/A
1575	A	protein coding	COX1	814	0	0	#N/A
1576	A	protein coding	COX1	810	0	0	#N/A
1577	T	protein coding	COX1	811	0	0	#N/A
1578	T	protein coding	COX1	805	0	0	#N/A
1579	C	protein coding	COX1	817	0	0	#N/A
1580	G	protein coding	COX1	818	0	0	#N/A
1581	A	protein coding	COX1	817	0	0	#N/A
1582	G	protein coding	COX1	813	0	0	#N/A
1583	C	protein coding	COX1	805	0	0	#N/A
1584	T	protein coding	COX1	804	0	0	#N/A
1585	G	protein coding	COX1	804	0	0	#N/A
1586	A	protein coding	COX1	805	0	0	#N/A
1587	A	protein coding	COX1	804	0	0	#N/A
1588	T	protein coding	COX1	800	0	0	#N/A
1589	T	protein coding	COX1	804	0	0	#N/A
1590	A	protein coding	COX1	809	0	0	#N/A
1591	G	protein coding	COX1	809	0	0	#N/A
1592	G	protein coding	COX1	804	0	0	#N/A
1593	A	protein coding	COX1	794	0	0	#N/A
1594	C	protein coding	COX1	812	0	0	#N/A
1595	A	protein coding	COX1	802	0	0	#N/A
1596	T	protein coding	COX1	807	0	0	#N/A
1597	C	protein coding	COX1	802	0	0	#N/A
1598	C	protein coding	COX1	801	0	0	#N/A
1599	T	protein coding	COX1	800	0	0	#N/A
1600	G	protein coding	COX1	796	0	0	#N/A
1601	G	protein coding	COX1	798	0	0	#N/A
1602	A	protein coding	COX1	796	0	0	#N/A
1603	G	protein coding	COX1	800	0	0	#N/A
1604	C	protein coding	COX1	791	0	0	#N/A
1605	A	protein coding	COX1	792	0	0	#N/A
1606	T	protein coding	COX1	781	0	0	#N/A
1607	T	protein coding	COX1	783	0	0	#N/A
1608	A	protein coding	COX1	782	0	0	#N/A
1609	A	protein coding	COX1	785	0	0	#N/A
1610	T	protein coding	COX1	790	0	0	#N/A
1611	T	protein coding	COX1	798	0	0	#N/A
1612	G	protein coding	COX1	799	0	0	#N/A
1613	G	protein coding	COX1	789	0	0	#N/A
1614	A	protein coding	COX1	795	0	0	#N/A
1615	G	protein coding	COX1	796	0	0	#N/A
1616	A	protein coding	COX1	795	0	0	#N/A
1617	T	protein coding	COX1	785	0	0	#N/A
1618	G	protein coding	COX1	779	0	0	#N/A
1619	A	protein coding	COX1	775	0	0	#N/A
1620	T	protein coding	COX1	781	0	0	#N/A
1621	C	protein coding	COX1	774	0	0	#N/A
1622	A	protein coding	COX1	768	0	0	#N/A
1623	A	protein coding	COX1	764	0	0	#N/A
1624	A	protein coding	COX1	764	0	0	#N/A
1625	T	protein coding	COX1	755	0	0	#N/A
1626	T	protein coding	COX1	769	0	0	#N/A
1627	T	protein coding	COX1	764	0	0	#N/A
1628	A	protein coding	COX1	768	0	0	#N/A
1629	T	protein coding	COX1	773	0	0	#N/A
1630	A	protein coding	COX1	764	0	0	#N/A
1631	A	protein coding	COX1	763	0	0	#N/A
1632	T	protein coding	COX1	772	0	0	#N/A
1633	G	protein coding	COX1	771	0	0	#N/A
1634	T	protein coding	COX1	767	0	0	#N/A
1635	A	protein coding	COX1	768	0	0	#N/A
1636	A	protein coding	COX1	762	0	0	#N/A
1637	T	protein coding	COX1	764	0	0	#N/A
1638	T	protein coding	COX1	767	0	0	#N/A
1639	G	protein coding	COX1	762	0	0	#N/A
1640	T	protein coding	COX1	758	0	0	#N/A
1641	A	protein coding	COX1	749	0	0	#N/A
1642	A	protein coding	COX1	748	0	0	#N/A
1643	C	protein coding	COX1	748	0	0	#N/A
1644	T	protein coding	COX1	753	0	0	#N/A
1645	G	protein coding	COX1	746	0	0	#N/A
1646	C	protein coding	COX1	744	0	0	#N/A
1647	A	protein coding	COX1	732	0	0	#N/A
1648	C	protein coding	COX1	736	0	0	#N/A
1649	A	protein coding	COX1	726	0	0	#N/A
1650	T	protein coding	COX1	731	0	0	#N/A
1651	G	protein coding	COX1	730	0	0	#N/A
1652	C	protein coding	COX1	721	0	0	#N/A
1653	T	protein coding	COX1	720	0	0	#N/A
1654	T	protein coding	COX1	722	0	0	#N/A
1655	T	protein coding	COX1	726	0	0	#N/A
1656	T	protein coding	COX1	722	0	0	#N/A
1657	A	protein coding	COX1	721	0	0	#N/A
1658	T	protein coding	COX1	718	0	0	#N/A
1659	T	protein coding	COX1	714	0	0	#N/A
1660	A	protein coding	COX1	709	0	0	#N/A
1661	T	protein coding	COX1	703	0	0	#N/A
1662	A	protein coding	COX1	707	0	0	#N/A
1663	A	protein coding	COX1	706	0	0	#N/A
1664	T	protein coding	COX1	707	0	0	#N/A
1665	T	protein coding	COX1	711	0	0	#N/A
1666	T	protein coding	COX1	713	0	0	#N/A
1667	T	protein coding	COX1	712	0	0	#N/A
1668	T	protein coding	COX1	702	0	0	#N/A
1669	T	protein coding	COX1	704	0	0	#N/A
1670	T	protein coding	COX1	706	0	0	#N/A
1671	T	protein coding	COX1	707	0	0	#N/A
1672	A	protein coding	COX1	708	0	0	#N/A
1673	T	protein coding	COX1	715	0	0	#N/A
1674	A	protein coding	COX1	721	0	0	#N/A
1675	G	protein coding	COX1	720	0	0	#N/A
1676	T	protein coding	COX1	724	0	0	#N/A
1677	T	protein coding	COX1	732	0	0	#N/A
1678	A	protein coding	COX1	726	0	0	#N/A
1679	T	protein coding	COX1	722	0	0	#N/A
1680	A	protein coding	COX1	716	0	0	#N/A
1681	C	protein coding	COX1	721	0	0	#N/A
1682	C	protein coding	COX1	718	0	0	#N/A
1683	T	protein coding	COX1	725	0	0	#N/A
1684	A	protein coding	COX1	722	0	0	#N/A
1685	T	protein coding	COX1	725	0	0	#N/A
1686	T	protein coding	COX1	728	0	0	#N/A
1687	A	protein coding	COX1	727	0	0	#N/A
1688	T	protein coding	COX1	728	0	0	#N/A
1689	A	protein coding	COX1	735	0	0	#N/A
1690	A	protein coding	COX1	736	0	0	#N/A
1691	T	protein coding	COX1	738	0	0	#N/A
1692	T	protein coding	COX1	740	0	0	#N/A
1693	G	protein coding	COX1	735	0	0	#N/A
1694	G	protein coding	COX1	734	0	0	#N/A
1695	T	protein coding	COX1	703	0	0	#N/A
1696	G	protein coding	COX1	734	0	0	#N/A
1697	G	protein coding	COX1	737	0	0	#N/A
1698	A	protein coding	COX1	742	0	0	#N/A
1699	T	protein coding	COX1	722	0	0	#N/A
1700	T	protein coding	COX1	744	0	0	#N/A
1701	T	protein coding	COX1	747	0	0	#N/A
1702	G	protein coding	COX1	757	0	0	#N/A
1703	G	protein coding	COX1	766	0	0	#N/A
1704	A	protein coding	COX1	766	0	0	#N/A
1705	A	protein coding	COX1	765	0	0	#N/A
1706	A	protein coding	COX1	760	0	0	#N/A
1707	T	protein coding	COX1	755	0	0	#N/A
1708	T	protein coding	COX1	763	0	0	#N/A
1709	G	protein coding	COX1	765	0	0	#N/A
1710	A	protein coding	COX1	763	0	0	#N/A
1711	T	protein coding	COX1	759	0	0	#N/A
1712	T	protein coding	COX1	776	0	0	#N/A
1713	A	protein coding	COX1	773	0	0	#N/A
1714	G	protein coding	COX1	774	0	0	#N/A
1715	T	protein coding	COX1	756	0	0	#N/A
1716	G	protein coding	COX1	777	0	0	#N/A
1717	C	protein coding	COX1	774	0	0	#N/A
1718	C	protein coding	COX1	781	0	0	#N/A
1719	T	protein coding	COX1	774	0	0	#N/A
1720	T	protein coding	COX1	782	0	0	#N/A
1721	T	protein coding	COX1	782	0	0	#N/A
1722	A	protein coding	COX1	780	0	0	#N/A
1723	A	protein coding	COX1	778	0	0	#N/A
1724	T	protein coding	COX1	778	0	0	#N/A
1725	A	protein coding	COX1	775	0	0	#N/A
1726	T	protein coding	COX1	775	0	0	#N/A
1727	T	protein coding	COX1	774	0	0	#N/A
1728	A	protein coding	COX1	770	0	0	#N/A
1729	G	protein coding	COX1	772	0	0	#N/A
1730	G	protein coding	COX1	769	0	0	#N/A
1731	T	protein coding	COX1	747	0	0	#N/A
1732	G	protein coding	COX1	771	0	0	#N/A
1733	C	protein coding	COX1	770	0	0	#N/A
1734	T	protein coding	COX1	755	0	0	#N/A
1735	C	protein coding	COX1	758	0	0	#N/A
1736	C	protein coding	COX1	756	0	0	#N/A
1737	T	protein coding	COX1	761	0	0	#N/A
1738	G	protein coding	COX1	766	0	0	#N/A
1739	A	protein coding	COX1	761	0	0	#N/A
1740	T	protein coding	COX1	755	0	0	#N/A
1741	A	protein coding	COX1	758	0	0	#N/A
1742	T	protein coding	COX1	754	0	0	#N/A
1743	A	protein coding	COX1	751	0	0	#N/A
1744	G	protein coding	COX1	750	0	0	#N/A
1745	C	protein coding	COX1	745	0	0	#N/A
1746	A	protein coding	COX1	741	0	0	#N/A
1747	T	protein coding	COX1	745	0	0	#N/A
1748	T	protein coding	COX1	746	0	0	#N/A
1749	C	protein coding	COX1	737	0	0	#N/A
1750	C	protein coding	COX1	742	0	0	#N/A
1751	C	protein coding	COX1	742	0	0	#N/A
1752	A	protein coding	COX1	738	0	0	#N/A
1753	C	protein coding	COX1	742	0	0	#N/A
1754	G	protein coding	COX1	742	0	0	#N/A
1755	A	protein coding	COX1	737	0	0	#N/A
1756	A	protein coding	COX1	742	0	0	#N/A
1757	T	protein coding	COX1	734	0	0	#N/A
1758	A	protein coding	COX1	731	0	0	#N/A
1759	A	protein coding	COX1	727	0	0	#N/A
1760	A	protein coding	COX1	726	0	0	#N/A
1761	T	protein coding	COX1	728	0	0	#N/A
1762	A	protein coding	COX1	726	0	0	#N/A
1763	A	protein coding	COX1	728	0	0	#N/A
1764	T	protein coding	COX1	729	0	0	#N/A
1765	A	protein coding	COX1	722	0	0	#N/A
1766	T	protein coding	COX1	730	0	0	#N/A
1767	A	protein coding	COX1	729	0	0	#N/A
1768	A	protein coding	COX1	727	0	0	#N/A
1769	G	protein coding	COX1	734	0	0	#N/A
1770	A	protein coding	COX1	735	0	0	#N/A
1771	T	protein coding	COX1	729	0	0	#N/A
1772	T	protein coding	COX1	740	0	0	#N/A
1773	T	protein coding	COX1	744	0	0	#N/A
1774	T	protein coding	COX1	741	0	0	#N/A
1775	G	protein coding	COX1	743	0	0	#N/A
1776	A	protein coding	COX1	737	0	0	#N/A
1777	C	protein coding	COX1	752	0	0	#N/A
1778	T	protein coding	COX1	755	0	0	#N/A
1779	T	protein coding	COX1	743	0	0	#N/A
1780	C	protein coding	COX1	762	0	0	#N/A
1781	T	protein coding	COX1	761	0	0	#N/A
1782	A	protein coding	COX1	747	0	0	#N/A
1783	C	protein coding	COX1	756	0	0	#N/A
1784	C	protein coding	COX1	745	0	0	#N/A
1785	T	protein coding	COX1	746	0	0	#N/A
1786	C	protein coding	COX1	749	0	0	#N/A
1787	C	protein coding	COX1	752	0	0	#N/A
1788	T	protein coding	COX1	747	0	0	#N/A
1789	G	protein coding	COX1	752	0	0	#N/A
1790	C	protein coding	COX1	745	0	0	#N/A
1791	T	protein coding	COX1	702	0	0	#N/A
1792	C	protein coding	COX1	746	0	0	#N/A
1793	T	protein coding	COX1	738	0	0	#N/A
1794	T	protein coding	COX1	735	0	0	#N/A
1795	T	protein coding	COX1	722	0	0	#N/A
1796	C	protein coding	COX1	739	0	0	#N/A
1797	T	protein coding	COX1	734	0	0	#N/A
1798	T	protein coding	COX1	733	0	0	#N/A
1799	T	protein coding	COX1	741	0	0	#N/A
1800	A	protein coding	COX1	732	0	0	#N/A
1801	C	protein coding	COX1	748	0	0	#N/A
1802	T	protein coding	COX1	746	0	0	#N/A
1803	A	protein coding	COX1	746	0	0	#N/A
1804	T	protein coding	COX1	740	0	0	#N/A
1805	T	protein coding	COX1	742	0	0	#N/A
1806	A	protein coding	COX1	737	0	0	#N/A
1807	G	protein coding	COX1	741	0	0	#N/A
1808	T	protein coding	COX1	738	0	0	#N/A
1809	A	protein coding	COX1	735	0	0	#N/A
1810	A	protein coding	COX1	736	0	0	#N/A
1811	G	protein coding	COX1	740	0	0	#N/A
1812	T	protein coding	COX1	736	0	0	#N/A
1813	A	protein coding	COX1	739	0	0	#N/A
1814	G	protein coding	COX1	746	0	0	#N/A
1815	A	protein coding	COX1	746	0	0	#N/A
1816	A	protein coding	COX1	736	0	0	#N/A
1817	T	protein coding	COX1	741	0	0	#N/A
1818	A	protein coding	COX1	748	0	0	#N/A
1819	G	protein coding	COX1	745	0	0	#N/A
1820	T	protein coding	COX1	700	0	0	#N/A
1821	T	protein coding	COX1	721	0	0	#N/A
1822	G	protein coding	COX1	737	0	0	#N/A
1823	A	protein coding	COX1	738	0	0	#N/A
1824	A	protein coding	COX1	741	0	0	#N/A
1825	A	protein coding	COX1	738	0	0	#N/A
1826	A	protein coding	COX1	716	0	0	#N/A
1827	T	protein coding	COX1	733	0	0	#N/A
1828	G	protein coding	COX1	759	0	0	#N/A
1829	G	protein coding	COX1	764	0	0	#N/A
1830	A	protein coding	COX1	742	0	0	#N/A
1831	G	protein coding	COX1	765	0	0	#N/A
1832	C	protein coding	COX1	761	0	0	#N/A
1833	T	protein coding	COX1	685	0	0	#N/A
1834	G	protein coding	COX1	756	0	0	#N/A
1835	G	protein coding	COX1	760	0	0	#N/A
1836	G	protein coding	COX1	756	A	0.00132275	0
1837	A	protein coding	COX1	736	0	0	#N/A
1838	C	protein coding	COX1	752	0	0	#N/A
1839	A	protein coding	COX1	742	0	0	#N/A
1840	G	protein coding	COX1	750	0	0	#N/A
1841	G	protein coding	COX1	751	0	0	#N/A
1842	A	protein coding	COX1	740	0	0	#N/A
1843	T	protein coding	COX1	681	0	0	#N/A
1844	G	protein coding	COX1	747	0	0	#N/A
1845	A	protein coding	COX1	736	0	0	#N/A
1846	A	protein coding	COX1	721	0	0	#N/A
1847	C	protein coding	COX1	746	0	0	#N/A
1848	T	protein coding	COX1	729	0	0	#N/A
1849	G	protein coding	COX1	740	0	0	#N/A
1850	T	protein coding	COX1	690	0	0	#N/A
1851	T	protein coding	COX1	723	0	0	#N/A
1852	T	protein coding	COX1	733	0	0	#N/A
1853	A	protein coding	COX1	729	0	0	#N/A
1854	T	protein coding	COX1	732	0	0	#N/A
1855	C	protein coding	COX1	747	0	0	#N/A
1856	C	protein coding	COX1	744	0	0	#N/A
1857	A	protein coding	COX1	720	0	0	#N/A
1858	C	protein coding	COX1	749	0	0	#N/A
1859	C	protein coding	COX1	748	0	0	#N/A
1860	T	protein coding	COX1	743	0	0	#N/A
1861	C	protein coding	COX1	749	0	0	#N/A
1862	T	protein coding	COX1	750	0	0	#N/A
1863	A	protein coding	COX1	729	0	0	#N/A
1864	T	protein coding	COX1	743	0	0	#N/A
1865	C	protein coding	COX1	744	0	0	#N/A
1866	C	protein coding	COX1	742	0	0	#N/A
1867	G	protein coding	COX1	743	0	0	#N/A
1868	C	protein coding	COX1	747	0	0	#N/A
1869	T	protein coding	COX1	731	0	0	#N/A
1870	G	protein coding	COX1	742	0	0	#N/A
1871	G	protein coding	COX1	744	0	0	#N/A
1872	A	protein coding	COX1	743	0	0	#N/A
1873	A	protein coding	COX1	731	0	0	#N/A
1874	T	protein coding	COX1	729	0	0	#N/A
1875	T	protein coding	COX1	738	0	0	#N/A
1876	G	protein coding	COX1	728	0	0	#N/A
1877	C	protein coding	COX1	727	0	0	#N/A
1878	T	protein coding	COX1	718	0	0	#N/A
1879	C	protein coding	COX1	732	0	0	#N/A
1880	A	protein coding	COX1	717	0	0	#N/A
1881	T	protein coding	COX1	717	0	0	#N/A
1882	G	protein coding	COX1	723	0	0	#N/A
1883	G	protein coding	COX1	722	0	0	#N/A
1884	T	protein coding	COX1	678	0	0	#N/A
1885	G	protein coding	COX1	718	0	0	#N/A
1886	G	protein coding	COX1	718	0	0	#N/A
1887	A	protein coding	COX1	706	0	0	#N/A
1888	G	protein coding	COX1	715	0	0	#N/A
1889	C	protein coding	COX1	711	0	0	#N/A
1890	T	protein coding	COX1	692	0	0	#N/A
1891	T	protein coding	COX1	696	0	0	#N/A
1892	C	protein coding	COX1	705	0	0	#N/A
1893	A	protein coding	COX1	699	0	0	#N/A
1894	G	protein coding	COX1	703	0	0	#N/A
1895	T	protein coding	COX1	675	0	0	#N/A
1896	T	protein coding	COX1	693	0	0	#N/A
1897	G	protein coding	COX1	706	0	0	#N/A
1898	A	protein coding	COX1	692	0	0	#N/A
1899	T	protein coding	COX1	681	0	0	#N/A
1900	T	protein coding	COX1	693	0	0	#N/A
1901	T	protein coding	COX1	699	0	0	#N/A
1902	A	protein coding	COX1	700	0	0	#N/A
1903	G	protein coding	COX1	699	0	0	#N/A
1904	C	protein coding	COX1	702	0	0	#N/A
1905	T	protein coding	COX1	702	0	0	#N/A
1906	A	protein coding	COX1	710	0	0	#N/A
1907	T	protein coding	COX1	701	0	0	#N/A
1908	T	protein coding	COX1	707	0	0	#N/A
1909	T	protein coding	COX1	712	0	0	#N/A
1910	T	protein coding	COX1	708	0	0	#N/A
1911	T	protein coding	COX1	717	0	0	#N/A
1912	T	protein coding	COX1	721	0	0	#N/A
1913	C	protein coding	COX1	732	0	0	#N/A
1914	T	protein coding	COX1	732	0	0	#N/A
1915	C	protein coding	COX1	732	0	0	#N/A
1916	T	protein coding	COX1	727	0	0	#N/A
1917	A	protein coding	COX1	729	0	0	#N/A
1918	C	protein coding	COX1	736	0	0	#N/A
1919	A	protein coding	COX1	734	0	0	#N/A
1920	T	protein coding	COX1	737	0	0	#N/A
1921	T	protein coding	COX1	735	0	0	#N/A
1922	T	protein coding	COX1	736	0	0	#N/A
1923	A	protein coding	COX1	731	0	0	#N/A
1924	G	protein coding	COX1	732	0	0	#N/A
1925	C	protein coding	COX1	732	0	0	#N/A
1926	A	protein coding	COX1	727	0	0	#N/A
1927	G	protein coding	COX1	719	0	0	#N/A
1928	G	protein coding	COX1	722	0	0	#N/A
1929	A	protein coding	COX1	727	0	0	#N/A
1930	A	protein coding	COX1	730	0	0	#N/A
1931	T	protein coding	COX1	723	0	0	#N/A
1932	T	protein coding	COX1	736	0	0	#N/A
1933	T	protein coding	COX1	735	0	0	#N/A
1934	C	protein coding	COX1	730	0	0	#N/A
1935	T	protein coding	COX1	726	0	0	#N/A
1936	T	protein coding	COX1	723	0	0	#N/A
1937	C	protein coding	COX1	712	0	0	#N/A
1938	A	protein coding	COX1	707	0	0	#N/A
1939	A	protein coding	COX1	707	0	0	#N/A
1940	T	protein coding	COX1	717	0	0	#N/A
1941	T	protein coding	COX1	716	0	0	#N/A
1942	T	protein coding	COX1	715	0	0	#N/A
1943	T	protein coding	COX1	723	0	0	#N/A
1944	A	protein coding	COX1	712	0	0	#N/A
1945	G	protein coding	COX1	713	0	0	#N/A
1946	G	protein coding	COX1	717	0	0	#N/A
1947	A	protein coding	COX1	711	0	0	#N/A
1948	G	protein coding	COX1	708	0	0	#N/A
1949	C	protein coding	COX1	708	0	0	#N/A
1950	T	protein coding	COX1	703	0	0	#N/A
1951	G	protein coding	COX1	710	0	0	#N/A
1952	T	protein coding	COX1	703	0	0	#N/A
1953	A	protein coding	COX1	704	0	0	#N/A
1954	A	protein coding	COX1	700	0	0	#N/A
1955	A	protein coding	COX1	701	0	0	#N/A
1956	T	protein coding	COX1	701	0	0	#N/A
1957	T	protein coding	COX1	703	0	0	#N/A
1958	T	protein coding	COX1	702	0	0	#N/A
1959	T	protein coding	COX1	708	0	0	#N/A
1960	A	protein coding	COX1	707	0	0	#N/A
1961	T	protein coding	COX1	700	0	0	#N/A
1962	T	protein coding	COX1	703	0	0	#N/A
1963	A	protein coding	COX1	701	0	0	#N/A
1964	C	protein coding	COX1	701	0	0	#N/A
1965	A	protein coding	COX1	698	0	0	#N/A
1966	A	protein coding	COX1	703	0	0	#N/A
1967	C	protein coding	COX1	705	0	0	#N/A
1968	T	protein coding	COX1	704	0	0	#N/A
1969	G	protein coding	COX1	709	0	0	#N/A
1970	T	protein coding	COX1	702	0	0	#N/A
1971	A	protein coding	COX1	710	0	0	#N/A
1972	A	protein coding	COX1	713	0	0	#N/A
1973	T	protein coding	COX1	714	0	0	#N/A
1974	T	protein coding	COX1	715	0	0	#N/A
1975	A	protein coding	COX1	709	0	0	#N/A
1976	A	protein coding	COX1	706	0	0	#N/A
1977	T	protein coding	COX1	703	0	0	#N/A
1978	A	protein coding	COX1	698	0	0	#N/A
1979	T	protein coding	COX1	706	0	0	#N/A
1980	A	protein coding	COX1	702	0	0	#N/A
1981	C	protein coding	COX1	709	0	0	#N/A
1982	G	protein coding	COX1	711	0	0	#N/A
1983	A	protein coding	COX1	706	0	0	#N/A
1984	T	protein coding	COX1	708	0	0	#N/A
1985	C	protein coding	COX1	717	0	0	#N/A
1986	A	protein coding	COX1	716	0	0	#N/A
1987	A	protein coding	COX1	703	0	0	#N/A
1988	C	protein coding	COX1	710	0	0	#N/A
1989	A	protein coding	COX1	715	0	0	#N/A
1990	G	protein coding	COX1	712	0	0	#N/A
1991	G	protein coding	COX1	709	0	0	#N/A
1992	A	protein coding	COX1	709	0	0	#N/A
1993	A	protein coding	COX1	701	0	0	#N/A
1994	T	protein coding	COX1	704	0	0	#N/A
1995	T	protein coding	COX1	706	0	0	#N/A
1996	T	protein coding	COX1	702	0	0	#N/A
1997	C	protein coding	COX1	715	0	0	#N/A
1998	A	protein coding	COX1	717	0	0	#N/A
1999	T	protein coding	COX1	719	0	0	#N/A
[truncated: 17,525 more rows]

## Sheet: +_tamrescue_3
Postion	Reference	Encoding	Description	DCS	NT change	% Heteroplasmy	MutPred score
1	A	tRNA	Ile	72	0	0	#N/A
2	A	tRNA	Ile	82	0	0	#N/A
3	T	tRNA	Ile	88	0	0	#N/A
4	G	tRNA	Ile	94	0	0	#N/A
5	A	tRNA	Ile	97	0	0	#N/A
6	A	tRNA	Ile	104	0	0	#N/A
7	T	tRNA	Ile	108	0	0	#N/A
8	T	tRNA	Ile	111	0	0	#N/A
9	G	tRNA	Ile	112	0	0	#N/A
10	C	tRNA	Ile	119	0	0	#N/A
11	C	tRNA	Ile	125	0	0	#N/A
12	T	tRNA	Ile	132	0	0	#N/A
13	G	tRNA	Ile	134	0	0	#N/A
14	A	tRNA	Ile	141	0	0	#N/A
15	T	tRNA	Ile	152	0	0	#N/A
16	A	tRNA	Ile	154	0	0	#N/A
17	A	tRNA	Ile	161	0	0	#N/A
18	A	tRNA	Ile	161	0	0	#N/A
19	A	tRNA	Ile	167	0	0	#N/A
20	A	tRNA	Ile	169	0	0	#N/A
21	G	tRNA	Ile	177	0	0	#N/A
22	G	tRNA	Ile	173	0	0	#N/A
23	A	tRNA	Ile	182	0	0	#N/A
24	T	tRNA	Ile	186	0	0	#N/A
25	T	tRNA	Ile	187	0	0	#N/A
26	A	tRNA	Ile	187	0	0	#N/A
27	C	tRNA	Ile	189	0	0	#N/A
28	C	tRNA	Ile	193	0	0	#N/A
29	T	tRNA	Ile	197	0	0	#N/A
30	T	tRNA	Ile	200	0	0	#N/A
31	G	tRNA	Ile	205	0	0	#N/A
32	A	tRNA	Ile	210	0	0	#N/A
33	T	tRNA	Ile	213	0	0	#N/A
34	A	tRNA	Ile	215	0	0	#N/A
35	G	tRNA	Ile	218	0	0	#N/A
36	G	tRNA	Ile	216	0	0	#N/A
37	G	tRNA	Ile	219	0	0	#N/A
38	T	tRNA	Ile	226	0	0	#N/A
39	A	tRNA	Ile	228	0	0	#N/A
40	A	tRNA	Ile	229	0	0	#N/A
41	A	tRNA	Ile	229	0	0	#N/A
42	T	tRNA	Ile	231	0	0	#N/A
43	C	tRNA	Ile	230	0	0	#N/A
44	A	tRNA	Ile	234	0	0	#N/A
45	T	tRNA	Ile	235	0	0	#N/A
46	G	tRNA	Ile	235	0	0	#N/A
47	C	tRNA	Ile	232	0	0	#N/A
48	A	tRNA	Ile	235	0	0	#N/A
49	G	tRNA	Ile	236	0	0	#N/A
50	T	tRNA	Ile	241	0	0	#N/A
51	T	tRNA	Ile	242	0	0	#N/A
52	T	tRNA	Ile	244	0	0	#N/A
53	T	tRNA	Ile	247	0	0	#N/A
54	C	tRNA	Ile	247	0	0	#N/A
55	T	tRNA	Ile	251	0	0	#N/A
56	G	tRNA	Ile	247	0	0	#N/A
57	C	tRNA	Ile	248	0	0	#N/A
58	A	tRNA	Ile	254	0	0	#N/A
59	T	tRNA	Ile	258	0	0	#N/A
60	T	tRNA	Ile	260	0	0	#N/A
61	C	tRNA	Ile	258	0	0	#N/A
62	A	tRNA	Ile	264	0	0	#N/A
63	T	tRNA	Ile	263	0	0	#N/A
64	T	tRNA	Ile	265	0	0	#N/A
65	G	tRNA	Ile	271	0	0	#N/A
66	A	NC		271	0	0	#N/A
67	C	NC		273	0	0	#N/A
68	T	NC		278	0	0	#N/A
69	G	NC		275	0	0	#N/A
70	A	NC		282	0	0	#N/A
71	T	NC		280	0	0	#N/A
72	T	NC		282	0	0	#N/A
73	T	NC		288	0	0	#N/A
74	A	NC		289	0	0	#N/A
75	T	NC		288	0	0	#N/A
76	A	NC		292	0	0	#N/A
77	T	NC		294	0	0	#N/A
78	A	NC		296	0	0	#N/A
79	T	NC		304	0	0	#N/A
80	T	NC		306	0	0	#N/A
81	A	NC		306	0	0	#N/A
82	T	NC		311	0	0	#N/A
83	T	NC		317	0	0	#N/A
84	T	NC		325	0	0	#N/A
85	A	NC		329	0	0	#N/A
86	T	NC		336	0	0	#N/A
87	A	NC		339	0	0	#N/A
88	A	NC		343	0	0	#N/A
89	A	NC		344	0	0	#N/A
90	G	NC		344	0	0	#N/A
91	A	NC		351	0	0	#N/A
92	T	NC		354	0	0	#N/A
93	G	NC		355	0	0	#N/A
94	A	NC		364	0	0	#N/A
95	T	NC		365	0	0	#N/A
96	T	NC		377	0	0	#N/A
97	T	tRNA	Gln	377	0	0	#N/A
98	T	tRNA	Gln	384	0	0	#N/A
99	A	tRNA	Gln	387	0	0	#N/A
100	T	tRNA	Gln	393	0	0	#N/A
101	A	tRNA	Gln	396	0	0	#N/A
102	T	tRNA	Gln	402	0	0	#N/A
103	T	tRNA	Gln	403	0	0	#N/A
104	T	tRNA	Gln	410	0	0	#N/A
105	A	tRNA	Gln	413	0	0	#N/A
106	A	tRNA	Gln	419	0	0	#N/A
107	T	tRNA	Gln	422	0	0	#N/A
108	A	tRNA	Gln	423	0	0	#N/A
109	G	tRNA	Gln	427	0	0	#N/A
110	A	tRNA	Gln	432	0	0	#N/A
111	A	tRNA	Gln	433	0	0	#N/A
112	T	tRNA	Gln	434	0	0	#N/A
113	T	tRNA	Gln	436	0	0	#N/A
114	A	tRNA	Gln	435	0	0	#N/A
115	A	tRNA	Gln	432	0	0	#N/A
116	A	tRNA	Gln	424	0	0	#N/A
117	C	tRNA	Gln	427	0	0	#N/A
118	T	tRNA	Gln	434	0	0	#N/A
119	A	tRNA	Gln	427	0	0	#N/A
120	T	tRNA	Gln	429	0	0	#N/A
121	T	tRNA	Gln	423	0	0	#N/A
122	T	tRNA	Gln	421	0	0	#N/A
123	C	tRNA	Gln	423	0	0	#N/A
124	T	tRNA	Gln	423	0	0	#N/A
125	A	tRNA	Gln	428	0	0	#N/A
126	A	tRNA	Gln	427	0	0	#N/A
127	A	tRNA	Gln	428	0	0	#N/A
128	A	tRNA	Gln	430	0	0	#N/A
129	G	tRNA	Gln	425	0	0	#N/A
130	T	tRNA	Gln	425	0	0	#N/A
131	A	tRNA	Gln	432	0	0	#N/A
132	T	tRNA	Gln	431	0	0	#N/A
133	C	tRNA	Gln	434	0	0	#N/A
134	A	tRNA	Gln	436	0	0	#N/A
135	A	tRNA	Gln	433	0	0	#N/A
136	A	tRNA	Gln	434	0	0	#N/A
137	A	tRNA	Gln	430	0	0	#N/A
138	A	tRNA	Gln	438	0	0	#N/A
139	C	tRNA	Gln	442	0	0	#N/A
140	T	tRNA	Gln	444	0	0	#N/A
141	T	tRNA	Gln	445	0	0	#N/A
142	T	tRNA	Gln	454	0	0	#N/A
143	T	tRNA	Gln	457	0	0	#N/A
144	G	tRNA	Gln	461	0	0	#N/A
145	T	tRNA	Gln	462	0	0	#N/A
146	G	tRNA	Gln	464	0	0	#N/A
147	C	tRNA	Gln	469	0	0	#N/A
148	A	tRNA	Gln	473	0	0	#N/A
149	T	tRNA	Gln	479	0	0	#N/A
150	C	tRNA	Gln	481	0	0	#N/A
151	A	tRNA	Gln	482	0	0	#N/A
152	T	tRNA	Gln	483	0	0	#N/A
153	A	tRNA	Gln	482	0	0	#N/A
154	C	tRNA	Gln	488	0	0	#N/A
155	A	tRNA	Gln	484	0	0	#N/A
156	C	tRNA	Gln	490	0	0	#N/A
157	C	tRNA	Gln	490	0	0	#N/A
158	A	tRNA	Gln	491	0	0	#N/A
159	A	tRNA	Gln	493	0	0	#N/A
160	A	tRNA	Gln	492	0	0	#N/A
161	A	tRNA	Gln	501	0	0	#N/A
162	T	tRNA	Gln	505	0	0	#N/A
163	A	tRNA	Gln	509	0	0	#N/A
164	T	tRNA	Gln	512	0	0	#N/A
165	A	tRNA	Gln	518	0	0	#N/A
166	T	NC		519	0	0	#N/A
167	T	NC		526	0	0	#N/A
168	T	NC		534	0	0	#N/A
169	A	NC		535	0	0	#N/A
170	C	NC		534	0	0	#N/A
171	A	tRNA	Met	541	0	0	#N/A
172	A	tRNA	Met	545	0	0	#N/A
173	A	tRNA	Met	548	0	0	#N/A
174	A	tRNA	Met	550	0	0	#N/A
175	A	tRNA	Met	554	0	0	#N/A
176	G	tRNA	Met	556	0	0	#N/A
177	A	tRNA	Met	561	0	0	#N/A
178	T	tRNA	Met	563	0	0	#N/A
179	A	tRNA	Met	563	0	0	#N/A
180	A	tRNA	Met	565	0	0	#N/A
181	G	tRNA	Met	564	0	0	#N/A
182	C	tRNA	Met	565	0	0	#N/A
183	T	tRNA	Met	575	0	0	#N/A
184	A	tRNA	Met	576	0	0	#N/A
185	A	tRNA	Met	567	0	0	#N/A
186	T	tRNA	Met	571	0	0	#N/A
187	T	tRNA	Met	573	0	0	#N/A
188	A	tRNA	Met	572	0	0	#N/A
189	A	tRNA	Met	572	0	0	#N/A
190	G	tRNA	Met	580	0	0	#N/A
191	C	tRNA	Met	582	0	0	#N/A
192	T	tRNA	Met	586	0	0	#N/A
193	A	tRNA	Met	577	0	0	#N/A
194	C	tRNA	Met	580	0	0	#N/A
195	T	tRNA	Met	579	0	0	#N/A
196	G	tRNA	Met	576	0	0	#N/A
197	G	tRNA	Met	577	0	0	#N/A
198	G	tRNA	Met	574	0	0	#N/A
199	T	tRNA	Met	555	0	0	#N/A
200	T	tRNA	Met	568	0	0	#N/A
201	C	tRNA	Met	569	0	0	#N/A
202	A	tRNA	Met	558	0	0	#N/A
203	T	tRNA	Met	562	0	0	#N/A
204	A	tRNA	Met	552	0	0	#N/A
205	C	tRNA	Met	561	0	0	#N/A
206	C	tRNA	Met	557	0	0	#N/A
207	C	tRNA	Met	558	0	0	#N/A
208	C	tRNA	Met	558	0	0	#N/A
209	A	tRNA	Met	554	0	0	#N/A
210	T	tRNA	Met	555	0	0	#N/A
211	T	tRNA	Met	552	0	0	#N/A
212	T	tRNA	Met	556	0	0	#N/A
213	A	tRNA	Met	554	0	0	#N/A
214	T	tRNA	Met	553	0	0	#N/A
215	A	tRNA	Met	548	0	0	#N/A
216	A	tRNA	Met	544	0	0	#N/A
217	A	tRNA	Met	546	0	0	#N/A
218	G	tRNA	Met	547	0	0	#N/A
219	G	tRNA	Met	549	0	0	#N/A
220	T	tRNA	Met	536	0	0	#N/A
221	T	tRNA	Met	535	0	0	#N/A
222	A	tRNA	Met	536	0	0	#N/A
223	T	tRNA	Met	532	0	0	#N/A
224	A	tRNA	Met	533	0	0	#N/A
225	A	tRNA	Met	519	0	0	#N/A
226	T	tRNA	Met	532	0	0	#N/A
227	C	tRNA	Met	534	0	0	#N/A
228	C	tRNA	Met	534	0	0	#N/A
229	T	tRNA	Met	529	0	0	#N/A
230	T	tRNA	Met	526	0	0	#N/A
231	T	tRNA	Met	531	0	0	#N/A
232	T	tRNA	Met	532	0	0	#N/A
233	C	tRNA	Met	540	0	0	#N/A
234	T	tRNA	Met	539	0	0	#N/A
235	T	tRNA	Met	545	0	0	#N/A
236	T	tRNA	Met	548	0	0	#N/A
237	T	tRNA	Met	552	0	0	#N/A
238	T	tRNA	Met	553	0	0	#N/A
239	A	tRNA	Met	554	0	0	#N/A
240	A	protein coding	ND2	556	0	0	#N/A
241	T	protein coding	ND2	552	0	0	#N/A
242	T	protein coding	ND2	556	0	0	#N/A
243	T	protein coding	ND2	556	0	0	#N/A
244	T	protein coding	ND2	562	0	0	#N/A
245	T	protein coding	ND2	560	0	0	#N/A
246	A	protein coding	ND2	565	0	0	#N/A
247	A	protein coding	ND2	569	0	0	#N/A
248	T	protein coding	ND2	568	0	0	#N/A
249	A	protein coding	ND2	569	0	0	#N/A
250	A	protein coding	ND2	568	0	0	#N/A
251	T	protein coding	ND2	568	0	0	#N/A
252	T	protein coding	ND2	570	0	0	#N/A
253	C	protein coding	ND2	565	0	0	#N/A
254	G	protein coding	ND2	564	0	0	#N/A
255	T	protein coding	ND2	565	0	0	#N/A
256	C	protein coding	ND2	564	0	0	#N/A
257	A	protein coding	ND2	561	0	0	#N/A
258	A	protein coding	ND2	559	0	0	#N/A
259	A	protein coding	ND2	558	0	0	#N/A
260	A	protein coding	ND2	564	0	0	#N/A
261	A	protein coding	ND2	564	0	0	#N/A
262	T	protein coding	ND2	562	0	0	#N/A
263	T	protein coding	ND2	558	0	0	#N/A
264	T	protein coding	ND2	555	0	0	#N/A
265	T	protein coding	ND2	558	0	0	#N/A
266	A	protein coding	ND2	551	0	0	#N/A
267	T	protein coding	ND2	555	0	0	#N/A
268	T	protein coding	ND2	553	0	0	#N/A
269	T	protein coding	ND2	553	0	0	#N/A
270	A	protein coding	ND2	549	0	0	#N/A
271	T	protein coding	ND2	552	0	0	#N/A
272	T	protein coding	ND2	551	0	0	#N/A
273	A	protein coding	ND2	553	0	0	#N/A
274	C	protein coding	ND2	552	0	0	#N/A
275	A	protein coding	ND2	555	0	0	#N/A
276	A	protein coding	ND2	556	0	0	#N/A
277	T	protein coding	ND2	558	0	0	#N/A
278	T	protein coding	ND2	562	0	0	#N/A
279	A	protein coding	ND2	561	0	0	#N/A
280	T	protein coding	ND2	563	0	0	#N/A
281	A	protein coding	ND2	562	0	0	#N/A
282	A	protein coding	ND2	557	0	0	#N/A
283	T	protein coding	ND2	558	0	0	#N/A
284	T	protein coding	ND2	558	0	0	#N/A
285	A	protein coding	ND2	558	0	0	#N/A
286	T	protein coding	ND2	561	0	0	#N/A
287	T	protein coding	ND2	565	0	0	#N/A
288	G	protein coding	ND2	560	0	0	#N/A
289	G	protein coding	ND2	565	0	0	#N/A
290	G	protein coding	ND2	567	0	0	#N/A
291	A	protein coding	ND2	563	0	0	#N/A
292	C	protein coding	ND2	568	0	0	#N/A
293	A	protein coding	ND2	569	0	0	#N/A
294	T	protein coding	ND2	570	0	0	#N/A
295	T	protein coding	ND2	571	0	0	#N/A
296	A	protein coding	ND2	572	0	0	#N/A
297	A	protein coding	ND2	567	0	0	#N/A
298	T	protein coding	ND2	569	0	0	#N/A
299	T	protein coding	ND2	576	0	0	#N/A
300	A	protein coding	ND2	577	0	0	#N/A
301	C	protein coding	ND2	581	0	0	#N/A
302	A	protein coding	ND2	583	0	0	#N/A
303	G	protein coding	ND2	582	0	0	#N/A
304	T	protein coding	ND2	586	0	0	#N/A
305	T	protein coding	ND2	595	0	0	#N/A
306	A	protein coding	ND2	596	0	0	#N/A
307	C	protein coding	ND2	600	0	0	#N/A
308	A	protein coding	ND2	601	0	0	#N/A
309	T	protein coding	ND2	604	0	0	#N/A
310	C	protein coding	ND2	600	0	0	#N/A
311	T	protein coding	ND2	602	0	0	#N/A
312	A	protein coding	ND2	603	0	0	#N/A
313	A	protein coding	ND2	603	0	0	#N/A
314	T	protein coding	ND2	606	0	0	#N/A
315	T	protein coding	ND2	612	0	0	#N/A
316	C	protein coding	ND2	616	0	0	#N/A
317	T	protein coding	ND2	624	0	0	#N/A
318	T	protein coding	ND2	622	0	0	#N/A
319	G	protein coding	ND2	622	0	0	#N/A
320	G	protein coding	ND2	627	0	0	#N/A
321	T	protein coding	ND2	625	0	0	#N/A
322	T	protein coding	ND2	630	0	0	#N/A
323	A	protein coding	ND2	632	0	0	#N/A
324	G	protein coding	ND2	639	0	0	#N/A
325	G	protein coding	ND2	633	0	0	#N/A
326	A	protein coding	ND2	634	0	0	#N/A
327	G	protein coding	ND2	634	0	0	#N/A
328	C	protein coding	ND2	635	0	0	#N/A
329	T	protein coding	ND2	629	0	0	#N/A
330	T	protein coding	ND2	633	0	0	#N/A
331	G	protein coding	ND2	635	0	0	#N/A
332	A	protein coding	ND2	638	0	0	#N/A
333	A	protein coding	ND2	636	0	0	#N/A
334	T	protein coding	ND2	633	0	0	#N/A
335	A	protein coding	ND2	638	0	0	#N/A
336	G	protein coding	ND2	637	0	0	#N/A
337	G	protein coding	ND2	637	0	0	#N/A
338	T	protein coding	ND2	621	0	0	#N/A
339	T	protein coding	ND2	628	0	0	#N/A
340	T	protein coding	ND2	636	0	0	#N/A
341	A	protein coding	ND2	640	0	0	#N/A
342	G	protein coding	ND2	638	0	0	#N/A
343	A	protein coding	ND2	640	0	0	#N/A
344	A	protein coding	ND2	641	0	0	#N/A
345	A	protein coding	ND2	642	0	0	#N/A
346	T	protein coding	ND2	637	0	0	#N/A
347	T	protein coding	ND2	635	0	0	#N/A
348	A	protein coding	ND2	641	0	0	#N/A
349	A	protein coding	ND2	641	0	0	#N/A
350	T	protein coding	ND2	638	0	0	#N/A
351	T	protein coding	ND2	637	0	0	#N/A
352	T	protein coding	ND2	633	0	0	#N/A
353	A	protein coding	ND2	632	0	0	#N/A
354	T	protein coding	ND2	628	0	0	#N/A
355	T	protein coding	ND2	623	0	0	#N/A
356	A	protein coding	ND2	623	0	0	#N/A
357	T	protein coding	ND2	624	0	0	#N/A
358	C	protein coding	ND2	625	0	0	#N/A
359	T	protein coding	ND2	624	0	0	#N/A
360	T	protein coding	ND2	620	0	0	#N/A
361	T	protein coding	ND2	626	0	0	#N/A
362	T	protein coding	ND2	633	0	0	#N/A
363	A	protein coding	ND2	632	0	0	#N/A
364	T	protein coding	ND2	636	0	0	#N/A
365	C	protein coding	ND2	637	0	0	#N/A
366	C	protein coding	ND2	630	0	0	#N/A
367	C	protein coding	ND2	635	0	0	#N/A
368	C	protein coding	ND2	634	0	0	#N/A
369	C	protein coding	ND2	637	0	0	#N/A
370	T	protein coding	ND2	635	0	0	#N/A
371	A	protein coding	ND2	638	0	0	#N/A
372	T	protein coding	ND2	635	0	0	#N/A
373	T	protein coding	ND2	638	0	0	#N/A
374	A	protein coding	ND2	631	0	0	#N/A
375	A	protein coding	ND2	631	0	0	#N/A
376	G	protein coding	ND2	634	0	0	#N/A
377	A	protein coding	ND2	638	0	0	#N/A
378	G	protein coding	ND2	639	0	0	#N/A
379	A	protein coding	ND2	647	0	0	#N/A
380	T	protein coding	ND2	642	0	0	#N/A
381	A	protein coding	ND2	648	0	0	#N/A
382	A	protein coding	ND2	647	0	0	#N/A
383	T	protein coding	ND2	651	0	0	#N/A
384	A	protein coding	ND2	649	0	0	#N/A
385	A	protein coding	ND2	647	0	0	#N/A
386	T	protein coding	ND2	645	0	0	#N/A
387	A	protein coding	ND2	640	0	0	#N/A
388	A	protein coding	ND2	637	0	0	#N/A
389	T	protein coding	ND2	627	0	0	#N/A
390	T	protein coding	ND2	636	0	0	#N/A
391	T	protein coding	ND2	633	0	0	#N/A
392	A	protein coding	ND2	637	0	0	#N/A
393	A	protein coding	ND2	634	0	0	#N/A
394	T	protein coding	ND2	641	0	0	#N/A
395	A	protein coding	ND2	641	0	0	#N/A
396	T	protein coding	ND2	635	0	0	#N/A
397	C	protein coding	ND2	640	0	0	#N/A
398	T	protein coding	ND2	640	0	0	#N/A
399	A	protein coding	ND2	633	0	0	#N/A
400	C	protein coding	ND2	639	0	0	#N/A
401	A	protein coding	ND2	636	0	0	#N/A
402	G	protein coding	ND2	640	0	0	#N/A
403	A	protein coding	ND2	634	0	0	#N/A
404	A	protein coding	ND2	634	0	0	#N/A
405	G	protein coding	ND2	635	0	0	#N/A
406	C	protein coding	ND2	630	0	0	#N/A
407	T	protein coding	ND2	629	0	0	#N/A
408	T	protein coding	ND2	626	0	0	#N/A
409	C	protein coding	ND2	627	0	0	#N/A
410	T	protein coding	ND2	626	0	0	#N/A
411	T	protein coding	ND2	629	0	0	#N/A
412	T	protein coding	ND2	630	0	0	#N/A
413	A	protein coding	ND2	628	0	0	#N/A
414	A	protein coding	ND2	625	0	0	#N/A
415	A	protein coding	ND2	630	0	0	#N/A
416	A	protein coding	ND2	629	0	0	#N/A
417	T	protein coding	ND2	632	0	0	#N/A
418	A	protein coding	ND2	636	0	0	#N/A
419	T	protein coding	ND2	634	0	0	#N/A
420	T	protein coding	ND2	633	0	0	#N/A
421	T	protein coding	ND2	631	0	0	#N/A
422	T	protein coding	ND2	628	0	0	#N/A
423	T	protein coding	ND2	628	0	0	#N/A
424	T	protein coding	ND2	629	0	0	#N/A
425	A	protein coding	ND2	626	0	0	#N/A
426	A	protein coding	ND2	615	0	0	#N/A
427	C	protein coding	ND2	623	0	0	#N/A
428	C	protein coding	ND2	622	0	0	#N/A
429	C	protein coding	ND2	627	0	0	#N/A
430	A	protein coding	ND2	629	0	0	#N/A
431	A	protein coding	ND2	628	0	0	#N/A
432	G	protein coding	ND2	627	0	0	#N/A
433	T	protein coding	ND2	621	0	0	#N/A
434	T	protein coding	ND2	620	0	0	#N/A
435	T	protein coding	ND2	620	0	0	#N/A
436	T	protein coding	ND2	612	0	0	#N/A
437	A	protein coding	ND2	612	0	0	#N/A
438	G	protein coding	ND2	615	0	0	#N/A
439	C	protein coding	ND2	616	0	0	#N/A
440	T	protein coding	ND2	608	0	0	#N/A
441	T	protein coding	ND2	607	0	0	#N/A
442	C	protein coding	ND2	608	0	0	#N/A
443	A	protein coding	ND2	607	0	0	#N/A
444	A	protein coding	ND2	600	0	0	#N/A
445	C	protein coding	ND2	602	0	0	#N/A
446	T	protein coding	ND2	601	0	0	#N/A
447	G	protein coding	ND2	605	0	0	#N/A
448	T	protein coding	ND2	601	0	0	#N/A
449	T	protein coding	ND2	604	0	0	#N/A
450	T	protein coding	ND2	596	0	0	#N/A
451	T	protein coding	ND2	603	0	0	#N/A
452	A	protein coding	ND2	602	0	0	#N/A
453	T	protein coding	ND2	600	0	0	#N/A
454	T	protein coding	ND2	598	0	0	#N/A
455	A	protein coding	ND2	600	0	0	#N/A
456	T	protein coding	ND2	607	0	0	#N/A
457	T	protein coding	ND2	605	0	0	#N/A
458	T	protein coding	ND2	602	0	0	#N/A
459	T	protein coding	ND2	603	0	0	#N/A
460	C	protein coding	ND2	594	0	0	#N/A
461	T	protein coding	ND2	596	0	0	#N/A
462	T	protein coding	ND2	600	0	0	#N/A
463	C	protein coding	ND2	593	0	0	#N/A
464	A	protein coding	ND2	596	0	0	#N/A
465	A	protein coding	ND2	592	0	0	#N/A
466	T	protein coding	ND2	586	0	0	#N/A
467	T	protein coding	ND2	587	0	0	#N/A
468	T	protein coding	ND2	589	0	0	#N/A
469	T	protein coding	ND2	591	0	0	#N/A
470	A	protein coding	ND2	595	0	0	#N/A
471	T	protein coding	ND2	594	0	0	#N/A
472	T	protein coding	ND2	593	0	0	#N/A
473	A	protein coding	ND2	595	0	0	#N/A
474	A	protein coding	ND2	599	0	0	#N/A
475	T	protein coding	ND2	602	0	0	#N/A
476	A	protein coding	ND2	606	0	0	#N/A
477	T	protein coding	ND2	596	0	0	#N/A
478	T	protein coding	ND2	598	0	0	#N/A
479	A	protein coding	ND2	599	0	0	#N/A
480	A	protein coding	ND2	596	0	0	#N/A
481	A	protein coding	ND2	600	0	0	#N/A
482	A	protein coding	ND2	594	0	0	#N/A
483	A	protein coding	ND2	593	0	0	#N/A
484	A	protein coding	ND2	590	0	0	#N/A
485	T	protein coding	ND2	588	0	0	#N/A
486	A	protein coding	ND2	590	0	0	#N/A
487	A	protein coding	ND2	587	0	0	#N/A
488	T	protein coding	ND2	590	0	0	#N/A
489	A	protein coding	ND2	593	0	0	#N/A
490	T	protein coding	ND2	594	0	0	#N/A
491	A	protein coding	ND2	591	0	0	#N/A
492	A	protein coding	ND2	592	0	0	#N/A
493	A	protein coding	ND2	590	0	0	#N/A
494	T	protein coding	ND2	595	0	0	#N/A
495	A	protein coding	ND2	595	0	0	#N/A
496	A	protein coding	ND2	592	0	0	#N/A
497	T	protein coding	ND2	596	0	0	#N/A
498	G	protein coding	ND2	585	0	0	#N/A
499	A	protein coding	ND2	587	0	0	#N/A
500	A	protein coding	ND2	586	0	0	#N/A
501	A	protein coding	ND2	587	0	0	#N/A
502	T	protein coding	ND2	583	0	0	#N/A
503	T	protein coding	ND2	584	0	0	#N/A
504	A	protein coding	ND2	588	0	0	#N/A
505	A	protein coding	ND2	595	0	0	#N/A
506	T	protein coding	ND2	593	0	0	#N/A
507	G	protein coding	ND2	596	0	0	#N/A
508	A	protein coding	ND2	601	0	0	#N/A
509	A	protein coding	ND2	604	0	0	#N/A
510	T	protein coding	ND2	602	0	0	#N/A
511	C	protein coding	ND2	615	0	0	#N/A
512	T	protein coding	ND2	616	0	0	#N/A
513	T	protein coding	ND2	620	0	0	#N/A
514	T	protein coding	ND2	619	0	0	#N/A
515	T	protein coding	ND2	625	0	0	#N/A
516	A	protein coding	ND2	627	0	0	#N/A
517	C	protein coding	ND2	631	0	0	#N/A
518	A	protein coding	ND2	631	0	0	#N/A
519	T	protein coding	ND2	635	0	0	#N/A
520	C	protein coding	ND2	634	0	0	#N/A
521	C	protein coding	ND2	639	0	0	#N/A
522	A	protein coding	ND2	642	0	0	#N/A
523	T	protein coding	ND2	646	0	0	#N/A
524	A	protein coding	ND2	655	0	0	#N/A
525	A	protein coding	ND2	652	0	0	#N/A
526	T	protein coding	ND2	655	0	0	#N/A
527	T	protein coding	ND2	660	0	0	#N/A
528	A	protein coding	ND2	654	0	0	#N/A
529	T	protein coding	ND2	654	0	0	#N/A
530	T	protein coding	ND2	656	0	0	#N/A
531	A	protein coding	ND2	663	0	0	#N/A
532	T	protein coding	ND2	658	0	0	#N/A
533	A	protein coding	ND2	659	0	0	#N/A
534	T	protein coding	ND2	667	0	0	#N/A
535	C	protein coding	ND2	665	0	0	#N/A
536	A	protein coding	ND2	663	0	0	#N/A
537	G	protein coding	ND2	667	0	0	#N/A
538	C	protein coding	ND2	663	0	0	#N/A
539	T	protein coding	ND2	671	0	0	#N/A
540	T	protein coding	ND2	675	0	0	#N/A
541	T	protein coding	ND2	679	0	0	#N/A
542	A	protein coding	ND2	673	0	0	#N/A
543	T	protein coding	ND2	675	0	0	#N/A
544	T	protein coding	ND2	673	0	0	#N/A
545	A	protein coding	ND2	670	0	0	#N/A
546	T	protein coding	ND2	677	0	0	#N/A
547	T	protein coding	ND2	685	0	0	#N/A
548	A	protein coding	ND2	686	0	0	#N/A
549	A	protein coding	ND2	686	0	0	#N/A
550	A	protein coding	ND2	692	0	0	#N/A
551	A	protein coding	ND2	698	0	0	#N/A
552	A	protein coding	ND2	697	0	0	#N/A
553	G	protein coding	ND2	692	0	0	#N/A
554	T	protein coding	ND2	688	0	0	#N/A
555	G	protein coding	ND2	709	0	0	#N/A
556	G	protein coding	ND2	705	0	0	#N/A
557	A	protein coding	ND2	715	0	0	#N/A
558	G	protein coding	ND2	716	0	0	#N/A
559	C	protein coding	ND2	715	0	0	#N/A
560	C	protein coding	ND2	719	0	0	#N/A
561	G	protein coding	ND2	713	0	0	#N/A
562	C	protein coding	ND2	712	0	0	#N/A
563	T	protein coding	ND2	703	0	0	#N/A
564	C	protein coding	ND2	708	0	0	#N/A
565	C	protein coding	ND2	708	0	0	#N/A
566	T	protein coding	ND2	711	0	0	#N/A
567	T	protein coding	ND2	708	0	0	#N/A
568	T	protein coding	ND2	709	0	0	#N/A
569	C	protein coding	ND2	708	0	0	#N/A
570	C	protein coding	ND2	712	0	0	#N/A
571	A	protein coding	ND2	714	0	0	#N/A
572	T	protein coding	ND2	714	0	0	#N/A
573	T	protein coding	ND2	713	0	0	#N/A
574	T	protein coding	ND2	711	0	0	#N/A
575	T	protein coding	ND2	708	0	0	#N/A
576	T	protein coding	ND2	705	0	0	#N/A
577	G	protein coding	ND2	704	0	0	#N/A
578	A	protein coding	ND2	702	0	0	#N/A
579	T	protein coding	ND2	695	0	0	#N/A
580	T	protein coding	ND2	696	0	0	#N/A
581	T	protein coding	ND2	699	0	0	#N/A
582	C	protein coding	ND2	696	0	0	#N/A
583	C	protein coding	ND2	694	0	0	#N/A
584	T	protein coding	ND2	696	0	0	#N/A
585	A	protein coding	ND2	694	0	0	#N/A
586	A	protein coding	ND2	691	0	0	#N/A
587	T	protein coding	ND2	686	0	0	#N/A
588	A	protein coding	ND2	683	0	0	#N/A
589	T	protein coding	ND2	681	0	0	#N/A
590	A	protein coding	ND2	678	0	0	#N/A
591	A	protein coding	ND2	677	0	0	#N/A
592	T	protein coding	ND2	679	0	0	#N/A
593	A	protein coding	ND2	680	0	0	#N/A
594	G	protein coding	ND2	671	0	0	#N/A
595	A	protein coding	ND2	668	0	0	#N/A
596	A	protein coding	ND2	662	0	0	#N/A
597	G	protein coding	ND2	664	0	0	#N/A
598	G	protein coding	ND2	659	0	0	#N/A
599	T	protein coding	ND2	644	0	0	#N/A
600	T	protein coding	ND2	652	0	0	#N/A
601	T	protein coding	ND2	650	0	0	#N/A
602	A	protein coding	ND2	650	0	0	#N/A
603	A	protein coding	ND2	647	0	0	#N/A
604	C	protein coding	ND2	642	0	0	#N/A
605	A	protein coding	ND2	637	0	0	#N/A
606	T	protein coding	ND2	636	0	0	#N/A
607	G	protein coding	ND2	632	0	0	#N/A
608	A	protein coding	ND2	630	0	0	#N/A
609	A	protein coding	ND2	627	0	0	#N/A
610	T	protein coding	ND2	624	C	0.00160256	0.467
611	A	protein coding	ND2	625	0	0	#N/A
612	A	protein coding	ND2	618	0	0	#N/A
613	A	protein coding	ND2	618	0	0	#N/A
614	T	protein coding	ND2	612	0	0	#N/A
615	G	protein coding	ND2	605	0	0	#N/A
616	C	protein coding	ND2	606	0	0	#N/A
617	T	protein coding	ND2	608	0	0	#N/A
618	T	protein coding	ND2	608	0	0	#N/A
619	T	protein coding	ND2	607	0	0	#N/A
620	A	protein coding	ND2	603	0	0	#N/A
621	A	protein coding	ND2	598	0	0	#N/A
622	T	protein coding	ND2	594	0	0	#N/A
623	A	protein coding	ND2	589	0	0	#N/A
624	T	protein coding	ND2	585	0	0	#N/A
625	T	protein coding	ND2	586	0	0	#N/A
626	A	protein coding	ND2	578	0	0	#N/A
627	A	protein coding	ND2	578	0	0	#N/A
628	T	protein coding	ND2	576	0	0	#N/A
629	A	protein coding	ND2	568	0	0	#N/A
630	A	protein coding	ND2	564	0	0	#N/A
631	C	protein coding	ND2	560	0	0	#N/A
632	T	protein coding	ND2	562	0	0	#N/A
633	T	protein coding	ND2	558	0	0	#N/A
634	G	protein coding	ND2	556	0	0	#N/A
635	A	protein coding	ND2	551	0	0	#N/A
636	C	protein coding	ND2	550	0	0	#N/A
637	A	protein coding	ND2	546	0	0	#N/A
638	A	protein coding	ND2	544	0	0	#N/A
639	A	protein coding	ND2	543	0	0	#N/A
640	A	protein coding	ND2	540	0	0	#N/A
641	A	protein coding	ND2	533	0	0	#N/A
642	A	protein coding	ND2	531	0	0	#N/A
643	T	protein coding	ND2	520	0	0	#N/A
644	T	protein coding	ND2	522	0	0	#N/A
645	G	protein coding	ND2	511	0	0	#N/A
646	C	protein coding	ND2	510	0	0	#N/A
647	A	protein coding	ND2	501	0	0	#N/A
648	C	protein coding	ND2	503	0	0	#N/A
649	C	protein coding	ND2	499	0	0	#N/A
650	T	protein coding	ND2	505	0	0	#N/A
651	T	protein coding	ND2	495	0	0	#N/A
652	T	protein coding	ND2	501	0	0	#N/A
653	A	protein coding	ND2	502	0	0	#N/A
654	A	protein coding	ND2	488	0	0	#N/A
655	T	protein coding	ND2	485	0	0	#N/A
656	A	protein coding	ND2	480	0	0	#N/A
657	T	protein coding	ND2	474	0	0	#N/A
658	T	protein coding	ND2	470	0	0	#N/A
659	A	protein coding	ND2	459	0	0	#N/A
660	A	protein coding	ND2	455	0	0	#N/A
661	T	protein coding	ND2	453	0	0	#N/A
662	T	protein coding	ND2	451	0	0	#N/A
663	T	protein coding	ND2	450	0	0	#N/A
664	C	protein coding	ND2	447	0	0	#N/A
665	T	protein coding	ND2	450	0	0	#N/A
666	T	protein coding	ND2	443	0	0	#N/A
667	A	protein coding	ND2	439	0	0	#N/A
668	T	protein coding	ND2	440	0	0	#N/A
669	C	protein coding	ND2	436	0	0	#N/A
670	T	protein coding	ND2	433	0	0	#N/A
671	T	protein coding	ND2	428	0	0	#N/A
672	A	protein coding	ND2	428	0	0	#N/A
673	A	protein coding	ND2	429	0	0	#N/A
674	T	protein coding	ND2	427	0	0	#N/A
675	A	protein coding	ND2	423	0	0	#N/A
676	T	protein coding	ND2	423	0	0	#N/A
677	T	protein coding	ND2	416	0	0	#N/A
678	A	protein coding	ND2	421	0	0	#N/A
679	A	protein coding	ND2	418	0	0	#N/A
680	A	protein coding	ND2	422	0	0	#N/A
681	T	protein coding	ND2	417	0	0	#N/A
682	A	protein coding	ND2	415	0	0	#N/A
683	T	protein coding	ND2	416	0	0	#N/A
684	T	protein coding	ND2	413	0	0	#N/A
685	T	protein coding	ND2	411	0	0	#N/A
686	A	protein coding	ND2	408	0	0	#N/A
687	T	protein coding	ND2	404	0	0	#N/A
688	T	protein coding	ND2	404	0	0	#N/A
689	A	protein coding	ND2	402	0	0	#N/A
690	T	protein coding	ND2	405	0	0	#N/A
691	T	protein coding	ND2	400	0	0	#N/A
692	A	protein coding	ND2	399	0	0	#N/A
693	A	protein coding	ND2	403	0	0	#N/A
694	T	protein coding	ND2	409	0	0	#N/A
695	T	protein coding	ND2	417	0	0	#N/A
696	A	protein coding	ND2	417	0	0	#N/A
697	G	protein coding	ND2	413	0	0	#N/A
698	A	protein coding	ND2	412	0	0	#N/A
699	G	protein coding	ND2	409	0	0	#N/A
700	T	protein coding	ND2	407	0	0	#N/A
701	A	protein coding	ND2	409	0	0	#N/A
702	A	protein coding	ND2	405	0	0	#N/A
703	T	protein coding	ND2	408	0	0	#N/A
704	T	protein coding	ND2	412	0	0	#N/A
705	T	protein coding	ND2	411	0	0	#N/A
706	T	protein coding	ND2	416	0	0	#N/A
707	A	protein coding	ND2	415	0	0	#N/A
708	T	protein coding	ND2	411	0	0	#N/A
709	C	protein coding	ND2	413	0	0	#N/A
710	A	protein coding	ND2	416	0	0	#N/A
711	G	protein coding	ND2	414	0	0	#N/A
712	T	protein coding	ND2	408	0	0	#N/A
713	T	protein coding	ND2	413	0	0	#N/A
714	A	protein coding	ND2	408	0	0	#N/A
715	T	protein coding	ND2	400	0	0	#N/A
716	T	protein coding	ND2	403	0	0	#N/A
717	A	protein coding	ND2	402	0	0	#N/A
718	T	protein coding	ND2	402	0	0	#N/A
719	T	protein coding	ND2	397	0	0	#N/A
720	G	protein coding	ND2	389	0	0	#N/A
721	G	protein coding	ND2	396	0	0	#N/A
722	A	protein coding	ND2	396	0	0	#N/A
723	G	protein coding	ND2	392	0	0	#N/A
724	C	protein coding	ND2	392	0	0	#N/A
725	T	protein coding	ND2	397	0	0	#N/A
726	A	protein coding	ND2	392	0	0	#N/A
727	T	protein coding	ND2	394	0	0	#N/A
728	T	protein coding	ND2	394	0	0	#N/A
729	G	protein coding	ND2	388	0	0	#N/A
730	G	protein coding	ND2	387	0	0	#N/A
731	A	protein coding	ND2	386	0	0	#N/A
732	G	protein coding	ND2	382	0	0	#N/A
733	G	protein coding	ND2	384	0	0	#N/A
734	A	protein coding	ND2	381	0	0	#N/A
735	T	protein coding	ND2	391	0	0	#N/A
736	T	protein coding	ND2	399	0	0	#N/A
737	A	protein coding	ND2	398	0	0	#N/A
738	A	protein coding	ND2	394	0	0	#N/A
739	A	protein coding	ND2	396	0	0	#N/A
740	T	protein coding	ND2	372	0	0	#N/A
741	C	protein coding	ND2	366	0	0	#N/A
742	A	protein coding	ND2	400	0	0	#N/A
743	A	protein coding	ND2	397	0	0	#N/A
744	A	protein coding	ND2	393	0	0	#N/A
745	C	protein coding	ND2	369	0	0	#N/A
746	T	protein coding	ND2	396	0	0	#N/A
747	T	protein coding	ND2	396	0	0	#N/A
748	C	protein coding	ND2	355	0	0	#N/A
749	T	protein coding	ND2	388	0	0	#N/A
750	T	protein coding	ND2	391	0	0	#N/A
751	T	protein coding	ND2	391	0	0	#N/A
752	A	protein coding	ND2	352	0	0	#N/A
753	C	protein coding	ND2	350	0	0	#N/A
754	G	protein coding	ND2	348	0	0	#N/A
755	A	protein coding	ND2	382	0	0	#N/A
756	A	protein coding	ND2	388	0	0	#N/A
757	A	protein coding	ND2	387	0	0	#N/A
758	A	protein coding	ND2	381	0	0	#N/A
759	T	protein coding	ND2	383	0	0	#N/A
760	T	protein coding	ND2	380	0	0	#N/A
761	A	protein coding	ND2	374	0	0	#N/A
762	A	protein coding	ND2	367	0	0	#N/A
763	T	protein coding	ND2	335	0	0	#N/A
764	A	protein coding	ND2	324	0	0	#N/A
765	G	protein coding	ND2	319	0	0	#N/A
766	C	protein coding	ND2	321	0	0	#N/A
767	A	protein coding	ND2	316	0	0	#N/A
768	T	protein coding	ND2	354	0	0	#N/A
769	T	protein coding	ND2	360	0	0	#N/A
770	T	protein coding	ND2	355	0	0	#N/A
771	T	protein coding	ND2	354	0	0	#N/A
772	C	protein coding	ND2	299	0	0	#N/A
773	T	protein coding	ND2	344	0	0	#N/A
774	T	protein coding	ND2	345	0	0	#N/A
775	C	protein coding	ND2	288	0	0	#N/A
776	A	protein coding	ND2	346	0	0	#N/A
777	A	protein coding	ND2	341	0	0	#N/A
778	T	protein coding	ND2	339	0	0	#N/A
779	T	protein coding	ND2	343	0	0	#N/A
780	A	protein coding	ND2	340	0	0	#N/A
781	A	protein coding	ND2	337	0	0	#N/A
782	T	protein coding	ND2	299	0	0	#N/A
783	C	protein coding	ND2	284	0	0	#N/A
784	A	protein coding	ND2	291	0	0	#N/A
785	T	protein coding	ND2	339	0	0	#N/A
786	T	protein coding	ND2	339	0	0	#N/A
787	T	protein coding	ND2	338	0	0	#N/A
788	A	protein coding	ND2	276	0	0	#N/A
789	G	protein coding	ND2	305	0	0	#N/A
790	G	protein coding	ND2	320	0	0	#N/A
791	G	protein coding	ND2	323	0	0	#N/A
792	T	protein coding	ND2	262	0	0	#N/A
793	G	protein coding	ND2	264	0	0	#N/A
794	A	protein coding	ND2	323	0	0	#N/A
795	A	protein coding	ND2	321	0	0	#N/A
796	T	protein coding	ND2	273	0	0	#N/A
797	A	protein coding	ND2	261	0	0	#N/A
798	T	protein coding	ND2	313	0	0	#N/A
799	T	protein coding	ND2	314	0	0	#N/A
800	A	protein coding	ND2	303	0	0	#N/A
801	A	protein coding	ND2	303	0	0	#N/A
802	G	protein coding	ND2	229	0	0	#N/A
803	A	protein coding	ND2	238	0	0	#N/A
804	T	protein coding	ND2	258	0	0	#N/A
805	C	protein coding	ND2	227	0	0	#N/A
806	T	protein coding	ND2	297	0	0	#N/A
807	T	protein coding	ND2	308	0	0	#N/A
808	T	protein coding	ND2	299	0	0	#N/A
809	A	protein coding	ND2	296	0	0	#N/A
810	A	protein coding	ND2	294	0	0	#N/A
811	T	protein coding	ND2	225	0	0	#N/A
812	A	protein coding	ND2	291	0	0	#N/A
813	A	protein coding	ND2	282	0	0	#N/A
814	T	protein coding	ND2	279	0	0	#N/A
815	T	protein coding	ND2	279	0	0	#N/A
816	A	protein coding	ND2	207	0	0	#N/A
817	G	protein coding	ND2	189	0	0	#N/A
818	A	protein coding	ND2	196	0	0	#N/A
819	G	protein coding	ND2	182	0	0	#N/A
820	A	protein coding	ND2	256	0	0	#N/A
821	A	protein coding	ND2	250	0	0	#N/A
822	T	protein coding	ND2	188	0	0	#N/A
823	C	protein coding	ND2	169	0	0	#N/A
824	A	protein coding	ND2	260	0	0	#N/A
825	A	protein coding	ND2	253	0	0	#N/A
826	T	protein coding	ND2	259	0	0	#N/A
827	T	protein coding	ND2	268	0	0	#N/A
828	T	protein coding	ND2	260	0	0	#N/A
829	G	protein coding	ND2	151	0	0	#N/A
830	A	protein coding	ND2	157	0	0	#N/A
831	T	protein coding	ND2	246	0	0	#N/A
832	T	protein coding	ND2	250	0	0	#N/A
833	A	protein coding	ND2	243	0	0	#N/A
834	A	protein coding	ND2	254	0	0	#N/A
835	T	protein coding	ND2	273	0	0	#N/A
836	T	protein coding	ND2	286	0	0	#N/A
837	T	protein coding	ND2	284	0	0	#N/A
[truncated: 18,687 more rows]

## Sheet: +_tamexo-_1
Postion	Reference	Encoding	Description	DCS	NT change	% Heteroplasmy	MutPred score
[truncated: 19,524 more rows]

[truncated: 20 more sheets: +_tamexo-_2, +_tamexo-_3, wDah_1, wDah_2, wDah_3, tamrescue_+_1, tamrescue_+_2, tamrescue_+_3, tamexo-_+_1, tamexo-_+_2, tamexo-_+_3, mito-GFP_1, mito-GFP_2, mito-GFP_3, mito-APOBEC1E63A_1, mito-APOBEC1E63A_2, mito-APOBEC1E63A_3, mito-APOBEC1_1, mito-APOBEC1_2, mito-APOBEC1_3]
