# Supplementary material for: Mitochondrially-targeted APOBEC1 is a potent mtDNA mutator affecting mitochondrial function and organismal fitness in Drosophila
Source: Nat Commun. 2019 Jul 23;10:3280. doi: 10.1038/s41467-019-10857-y (PMC6650417; doi:10.1038/s41467-019-10857-y)
Supplement: Supplementary file 5 — Supplementary Data 2 [file 41467_2019_10857_MOESM5_ESM.xlsx]

## Sheet: SUMMARY_INDELs
		# DCS	# INDELs	# INs	# DELs	INDELs load	INs load	DELs load
paternal tamas, 10 days old	w1118_1	3010367	4	3	1	1.32874e-06	9.96556e-07	3.32185e-07
	w1118_2	7961128	35	1	34	4.39636e-06	1.2561e-07	4.27075e-06
	w1118_3	8110354	26	2	24	3.20578e-06	2.46598e-07	2.95918e-06
	w1118_AVG					2.97696e-06	4.56255e-07	2.52071e-06
	+/tamrescue_1	8728147	68	56	12	7.79089e-06	6.41602e-06	1.37486e-06
	+/tamrescue_2	9143056	58	49	9	6.34361e-06	5.35926e-06	9.84354e-07
	+/tamrescue_3	8100463	23	8	15	2.83934e-06	9.87598e-07	1.85175e-06
	+/tamrescue_AVG					5.65795e-06	4.25429e-06	1.40365e-06
	+/tamexo-_1	17481755	457	308	149	2.61415e-05	1.76184e-05	8.52317e-06
	+/tamexo-_2	14005318	247	147	100	1.76362e-05	1.0496e-05	7.14014e-06
	+/tamexo-_3	9852168	95	20	75	9.64255e-06	2.03001e-06	7.61254e-06
	+/tamexo-_AVG					1.78067e-05	1.00481e-05	7.75862e-06
maternal tamas, 10 days old	wDah_1	5693981	167	162	5	2.93292e-05	2.84511e-05	8.7812e-07
	wDah_2	7246279	18	0	18	2.48403e-06	0	2.48403e-06
	wDah_3	6577020	23	0	23	3.49702e-06	0	3.49702e-06
	wDah_AVG					1.17701e-05	9.4837e-06	2.28639e-06
	tamrescue/+_1	9499339	209	181	28	2.20015e-05	1.9054e-05	2.94757e-06
	tamrescue/+_2	10713046	241	229	12	2.24959e-05	2.13758e-05	1.12013e-06
	tamrescue/+_3	9734980	268	249	19	2.75296e-05	2.55779e-05	1.95172e-06
	tamrescue/+_AVG					2.4009e-05	2.20025e-05	2.00648e-06
	tamexo-/+_1	11067470	2051	256	1795	0.000185318	2.31309e-05	0.000162187
	tamexo-/+_2	14561594	2373	451	1922	0.000162963	3.09719e-05	0.000131991
	tamexo-/+_3	11483065	3014	397	2617	0.000262473	3.45727e-05	0.000227901
	tamexo-/+_AVG					0.000203585	2.95585e-05	0.000174026
mito-APOBEC1, 10 days old	mito-GFP_1	14922865	21	8	13	1.40724e-06	5.3609e-07	8.71146e-07
	mito-GFP_2	12278047	50	3	47	4.07231e-06	2.44339e-07	3.82797e-06
	mito-GFP_3	14130656	19	2	18	1.34459e-06	1.41536e-07	1.27383e-06
	mito-GFP_AVG					2.27471e-06	3.07322e-07	1.99098e-06
	mito-APOBEC1E63A_1	10853172	14	0	14	1.28995e-06	0	1.28995e-06
	mito-APOBEC1E63A_2	11007973	6	3	3	5.45059e-07	2.7253e-07	2.7253e-07
	mito-APOBEC1E63A_3	5266167	12	8	4	2.2787e-06	1.51913e-06	7.59566e-07
	mito-APOBEC1E63A_AVG					1.37123e-06	5.9722e-07	7.74014e-07
	mito-APOBEC1_1	10162080	188	0	188	1.85001e-05	0	1.85001e-05
	mito-APOBEC1_2	11318537	93	1	92	8.21661e-06	8.83506e-08	8.12826e-06
	mito-APOBEC1_3	8666010	8	2	6	9.23147e-07	2.30787e-07	6.9236e-07
	mito-APOBEC1_AVG					9.2133e-06	1.06379e-07	9.10692e-06

## Sheet: w1118_1
Postion	Reference	Encoding	Description	DCS	Insterted NTs	Deleted NTs	% Heteroplasmy
1	A	tRNA	Ile	38	-	-	0
2	A	tRNA	Ile	42	-	-	0
3	T	tRNA	Ile	45	-	-	0
4	G	tRNA	Ile	47	-	-	0
5	A	tRNA	Ile	51	-	-	0
6	A	tRNA	Ile	52	-	-	0
7	T	tRNA	Ile	53	-	-	0
8	T	tRNA	Ile	54	-	-	0
9	G	tRNA	Ile	54	-	-	0
10	C	tRNA	Ile	55	-	-	0
11	C	tRNA	Ile	56	-	-	0
12	T	tRNA	Ile	61	-	-	0
13	G	tRNA	Ile	61	-	-	0
14	A	tRNA	Ile	63	-	-	0
15	T	tRNA	Ile	65	-	-	0
16	A	tRNA	Ile	70	-	-	0
17	A	tRNA	Ile	70	-	-	0
18	A	tRNA	Ile	70	-	-	0
19	A	tRNA	Ile	73	-	-	0
20	A	tRNA	Ile	73	-	-	0
21	G	tRNA	Ile	73	-	-	0
22	G	tRNA	Ile	73	-	-	0
23	A	tRNA	Ile	76	-	-	0
24	T	tRNA	Ile	78	-	-	0
25	T	tRNA	Ile	77	-	-	0
26	A	tRNA	Ile	80	-	-	0
27	C	tRNA	Ile	79	-	-	0
28	C	tRNA	Ile	85	-	-	0
29	T	tRNA	Ile	89	-	-	0
30	T	tRNA	Ile	90	-	-	0
31	G	tRNA	Ile	89	-	-	0
32	A	tRNA	Ile	90	-	-	0
33	T	tRNA	Ile	91	-	-	0
34	A	tRNA	Ile	94	-	-	0
35	G	tRNA	Ile	94	-	-	0
36	G	tRNA	Ile	98	-	-	0
37	G	tRNA	Ile	98	-	-	0
38	T	tRNA	Ile	100	-	-	0
39	A	tRNA	Ile	101	-	-	0
40	A	tRNA	Ile	102	-	-	0
41	A	tRNA	Ile	99	-	-	0
42	T	tRNA	Ile	102	-	-	0
43	C	tRNA	Ile	101	-	-	0
44	A	tRNA	Ile	103	-	-	0
45	T	tRNA	Ile	105	-	-	0
46	G	tRNA	Ile	105	-	-	0
47	C	tRNA	Ile	104	-	-	0
48	A	tRNA	Ile	105	-	-	0
49	G	tRNA	Ile	107	-	-	0
50	T	tRNA	Ile	104	-	-	0
51	T	tRNA	Ile	104	-	-	0
52	T	tRNA	Ile	102	-	-	0
53	T	tRNA	Ile	105	-	-	0
54	C	tRNA	Ile	103	-	-	0
55	T	tRNA	Ile	105	-	-	0
56	G	tRNA	Ile	106	-	-	0
57	C	tRNA	Ile	102	-	-	0
58	A	tRNA	Ile	105	-	-	0
59	T	tRNA	Ile	106	-	-	0
60	T	tRNA	Ile	106	-	-	0
61	C	tRNA	Ile	104	-	-	0
62	A	tRNA	Ile	105	-	-	0
63	T	tRNA	Ile	104	-	-	0
64	T	tRNA	Ile	105	-	-	0
65	G	tRNA	Ile	106	-	-	0
66	A	NC		103	-	-	0
67	C	NC		106	-	-	0
68	T	NC		110	-	-	0
69	G	NC		108	-	-	0
70	A	NC		108	-	-	0
71	T	NC		108	-	-	0
72	T	NC		109	-	-	0
73	T	NC		111	-	-	0
74	A	NC		114	-	-	0
75	T	NC		117	-	-	0
76	A	NC		121	-	-	0
77	T	NC		122	-	-	0
78	A	NC		121	-	-	0
79	T	NC		123	-	-	0
80	T	NC		123	-	-	0
81	A	NC		123	-	-	0
82	T	NC		125	-	-	0
83	T	NC		126	-	-	0
84	T	NC		126	-	-	0
85	A	NC		126	-	-	0
86	T	NC		130	-	-	0
87	A	NC		129	-	-	0
88	A	NC		132	-	-	0
89	A	NC		132	-	-	0
90	G	NC		133	-	-	0
91	A	NC		135	-	-	0
92	T	NC		136	-	-	0
93	G	NC		140	-	-	0
94	A	NC		139	-	-	0
95	T	NC		142	-	-	0
96	T	NC		151	-	-	0
97	T	tRNA	Gln	154	-	-	0
98	T	tRNA	Gln	155	-	-	0
99	A	tRNA	Gln	159	-	-	0
100	T	tRNA	Gln	161	-	-	0
101	A	tRNA	Gln	163	-	-	0
102	T	tRNA	Gln	167	-	-	0
103	T	tRNA	Gln	171	-	-	0
104	T	tRNA	Gln	172	-	-	0
105	A	tRNA	Gln	175	-	-	0
106	A	tRNA	Gln	172	-	-	0
107	T	tRNA	Gln	178	-	-	0
108	A	tRNA	Gln	180	-	-	0
109	G	tRNA	Gln	180	-	-	0
110	A	tRNA	Gln	178	-	-	0
111	A	tRNA	Gln	179	-	-	0
112	T	tRNA	Gln	177	-	-	0
113	T	tRNA	Gln	181	-	-	0
114	A	tRNA	Gln	183	-	-	0
115	A	tRNA	Gln	184	-	-	0
116	A	tRNA	Gln	181	-	-	0
117	C	tRNA	Gln	186	-	-	0
118	T	tRNA	Gln	189	-	-	0
119	A	tRNA	Gln	188	-	-	0
120	T	tRNA	Gln	193	-	-	0
121	T	tRNA	Gln	193	-	-	0
122	T	tRNA	Gln	190	-	-	0
123	C	tRNA	Gln	189	-	-	0
124	T	tRNA	Gln	188	-	-	0
125	A	tRNA	Gln	187	-	-	0
126	A	tRNA	Gln	184	-	-	0
127	A	tRNA	Gln	183	-	-	0
128	A	tRNA	Gln	186	-	-	0
129	G	tRNA	Gln	192	-	-	0
130	T	tRNA	Gln	190	-	-	0
131	A	tRNA	Gln	190	-	-	0
132	T	tRNA	Gln	189	-	-	0
133	C	tRNA	Gln	189	-	-	0
134	A	tRNA	Gln	190	-	-	0
135	A	tRNA	Gln	188	-	-	0
136	A	tRNA	Gln	185	-	-	0
137	A	tRNA	Gln	186	-	-	0
138	A	tRNA	Gln	188	-	-	0
139	C	tRNA	Gln	189	-	-	0
140	T	tRNA	Gln	196	-	-	0
141	T	tRNA	Gln	195	-	-	0
142	T	tRNA	Gln	197	-	-	0
143	T	tRNA	Gln	199	-	-	0
144	G	tRNA	Gln	196	-	-	0
145	T	tRNA	Gln	199	-	-	0
146	G	tRNA	Gln	201	-	-	0
147	C	tRNA	Gln	202	-	-	0
148	A	tRNA	Gln	199	-	-	0
149	T	tRNA	Gln	203	-	-	0
150	C	tRNA	Gln	206	-	-	0
151	A	tRNA	Gln	205	-	-	0
152	T	tRNA	Gln	206	-	-	0
153	A	tRNA	Gln	206	-	-	0
154	C	tRNA	Gln	208	-	-	0
155	A	tRNA	Gln	208	-	-	0
156	C	tRNA	Gln	206	-	-	0
157	C	tRNA	Gln	210	-	-	0
158	A	tRNA	Gln	213	-	-	0
159	A	tRNA	Gln	210	-	-	0
160	A	tRNA	Gln	210	-	-	0
161	A	tRNA	Gln	211	-	-	0
162	T	tRNA	Gln	212	-	-	0
163	A	tRNA	Gln	212	-	-	0
164	T	tRNA	Gln	215	-	-	0
165	A	tRNA	Gln	218	-	-	0
166	T	NC		219	-	-	0
167	T	NC		218	-	-	0
168	T	NC		218	-	-	0
169	A	NC		219	-	-	0
170	C	NC		221	-	-	0
171	A	tRNA	Met	222	-	-	0
172	A	tRNA	Met	220	-	-	0
173	A	tRNA	Met	221	-	-	0
174	A	tRNA	Met	221	-	-	0
175	A	tRNA	Met	223	-	-	0
176	G	tRNA	Met	226	-	-	0
177	A	tRNA	Met	226	-	-	0
178	T	tRNA	Met	226	-	-	0
179	A	tRNA	Met	225	-	-	0
180	A	tRNA	Met	227	-	-	0
181	G	tRNA	Met	230	-	-	0
182	C	tRNA	Met	233	-	-	0
183	T	tRNA	Met	232	-	-	0
184	A	tRNA	Met	232	-	-	0
185	A	tRNA	Met	234	-	-	0
186	T	tRNA	Met	234	-	-	0
187	T	tRNA	Met	236	-	-	0
188	A	tRNA	Met	237	-	-	0
189	A	tRNA	Met	241	-	-	0
190	G	tRNA	Met	245	-	-	0
191	C	tRNA	Met	250	-	-	0
192	T	tRNA	Met	252	-	-	0
193	A	tRNA	Met	253	-	-	0
194	C	tRNA	Met	255	-	-	0
195	T	tRNA	Met	250	-	-	0
196	G	tRNA	Met	250	-	-	0
197	G	tRNA	Met	251	-	-	0
198	G	tRNA	Met	248	-	-	0
199	T	tRNA	Met	247	-	-	0
200	T	tRNA	Met	250	-	-	0
201	C	tRNA	Met	250	-	-	0
202	A	tRNA	Met	248	-	-	0
203	T	tRNA	Met	250	-	-	0
204	A	tRNA	Met	246	-	-	0
205	C	tRNA	Met	250	-	-	0
206	C	tRNA	Met	251	-	-	0
207	C	tRNA	Met	248	-	-	0
208	C	tRNA	Met	249	-	-	0
209	A	tRNA	Met	247	-	-	0
210	T	tRNA	Met	244	-	-	0
211	T	tRNA	Met	246	-	-	0
212	T	tRNA	Met	248	-	-	0
213	A	tRNA	Met	247	-	-	0
214	T	tRNA	Met	244	-	-	0
215	A	tRNA	Met	245	-	-	0
216	A	tRNA	Met	235	-	-	0
217	A	tRNA	Met	238	-	-	0
218	G	tRNA	Met	236	-	-	0
219	G	tRNA	Met	234	-	-	0
220	T	tRNA	Met	233	-	-	0
221	T	tRNA	Met	236	-	-	0
222	A	tRNA	Met	235	-	-	0
223	T	tRNA	Met	232	-	-	0
224	A	tRNA	Met	233	-	-	0
225	A	tRNA	Met	229	-	-	0
226	T	tRNA	Met	232	-	-	0
227	C	tRNA	Met	232	-	-	0
228	C	tRNA	Met	234	-	-	0
229	T	tRNA	Met	232	-	-	0
230	T	tRNA	Met	234	-	-	0
231	T	tRNA	Met	235	-	-	0
232	T	tRNA	Met	236	-	-	0
233	C	tRNA	Met	235	-	-	0
234	T	tRNA	Met	231	-	-	0
235	T	tRNA	Met	228	-	-	0
236	T	tRNA	Met	232	-	-	0
237	T	tRNA	Met	234	-	-	0
238	T	tRNA	Met	235	-	-	0
239	A	tRNA	Met	234	-	-	0
240	A	protein coding	ND2	232	-	-	0
241	T	protein coding	ND2	230	-	-	0
242	T	protein coding	ND2	232	-	-	0
243	T	protein coding	ND2	231	-	-	0
244	T	protein coding	ND2	231	-	-	0
245	T	protein coding	ND2	231	-	-	0
246	A	protein coding	ND2	233	-	-	0
247	A	protein coding	ND2	234	-	-	0
248	T	protein coding	ND2	236	-	-	0
249	A	protein coding	ND2	237	-	-	0
250	A	protein coding	ND2	236	-	-	0
251	T	protein coding	ND2	235	-	-	0
252	T	protein coding	ND2	235	-	-	0
253	C	protein coding	ND2	235	-	-	0
254	G	protein coding	ND2	237	-	-	0
255	T	protein coding	ND2	237	-	-	0
256	C	protein coding	ND2	234	-	-	0
257	A	protein coding	ND2	237	-	-	0
258	A	protein coding	ND2	239	-	-	0
259	A	protein coding	ND2	236	-	-	0
260	A	protein coding	ND2	234	-	-	0
261	A	protein coding	ND2	234	-	-	0
262	T	protein coding	ND2	233	-	-	0
263	T	protein coding	ND2	234	-	-	0
264	T	protein coding	ND2	235	-	-	0
265	T	protein coding	ND2	235	-	-	0
266	A	protein coding	ND2	233	-	-	0
267	T	protein coding	ND2	233	-	-	0
268	T	protein coding	ND2	232	-	-	0
269	T	protein coding	ND2	228	-	-	0
270	A	protein coding	ND2	225	-	-	0
271	T	protein coding	ND2	225	-	-	0
272	T	protein coding	ND2	226	-	-	0
273	A	protein coding	ND2	225	-	-	0
274	C	protein coding	ND2	226	-	-	0
275	A	protein coding	ND2	226	-	-	0
276	A	protein coding	ND2	223	-	-	0
277	T	protein coding	ND2	222	-	-	0
278	T	protein coding	ND2	220	-	-	0
279	A	protein coding	ND2	221	-	-	0
280	T	protein coding	ND2	223	-	-	0
281	A	protein coding	ND2	225	-	-	0
282	A	protein coding	ND2	224	-	-	0
283	T	protein coding	ND2	226	-	-	0
284	T	protein coding	ND2	228	-	-	0
285	A	protein coding	ND2	228	-	-	0
286	T	protein coding	ND2	227	-	-	0
287	T	protein coding	ND2	230	-	-	0
288	G	protein coding	ND2	232	-	-	0
289	G	protein coding	ND2	234	-	-	0
290	G	protein coding	ND2	234	-	-	0
291	A	protein coding	ND2	232	-	-	0
292	C	protein coding	ND2	236	-	-	0
293	A	protein coding	ND2	238	-	-	0
294	T	protein coding	ND2	234	-	-	0
295	T	protein coding	ND2	235	-	-	0
296	A	protein coding	ND2	235	-	-	0
297	A	protein coding	ND2	235	-	-	0
298	T	protein coding	ND2	234	-	-	0
299	T	protein coding	ND2	236	-	-	0
300	A	protein coding	ND2	236	-	-	0
301	C	protein coding	ND2	235	-	-	0
302	A	protein coding	ND2	235	-	-	0
303	G	protein coding	ND2	237	-	-	0
304	T	protein coding	ND2	240	-	-	0
305	T	protein coding	ND2	239	-	-	0
306	A	protein coding	ND2	241	-	-	0
307	C	protein coding	ND2	239	-	-	0
308	A	protein coding	ND2	240	-	-	0
309	T	protein coding	ND2	243	-	-	0
310	C	protein coding	ND2	242	-	-	0
311	T	protein coding	ND2	240	-	-	0
312	A	protein coding	ND2	246	-	-	0
313	A	protein coding	ND2	241	-	-	0
314	T	protein coding	ND2	244	-	-	0
315	T	protein coding	ND2	244	-	-	0
316	C	protein coding	ND2	243	-	-	0
317	T	protein coding	ND2	248	-	-	0
318	T	protein coding	ND2	250	-	-	0
319	G	protein coding	ND2	252	-	-	0
320	G	protein coding	ND2	251	-	-	0
321	T	protein coding	ND2	247	-	-	0
322	T	protein coding	ND2	252	-	-	0
323	A	protein coding	ND2	254	-	-	0
324	G	protein coding	ND2	254	-	-	0
325	G	protein coding	ND2	257	-	-	0
326	A	protein coding	ND2	252	-	-	0
327	G	protein coding	ND2	255	-	-	0
328	C	protein coding	ND2	257	-	-	0
329	T	protein coding	ND2	256	-	-	0
330	T	protein coding	ND2	258	-	-	0
331	G	protein coding	ND2	257	-	-	0
332	A	protein coding	ND2	257	-	-	0
333	A	protein coding	ND2	254	-	-	0
334	T	protein coding	ND2	255	-	-	0
335	A	protein coding	ND2	257	-	-	0
336	G	protein coding	ND2	257	-	-	0
337	G	protein coding	ND2	259	-	-	0
338	T	protein coding	ND2	250	-	-	0
339	T	protein coding	ND2	256	-	-	0
340	T	protein coding	ND2	256	-	-	0
341	A	protein coding	ND2	256	-	-	0
342	G	protein coding	ND2	252	-	-	0
343	A	protein coding	ND2	253	-	-	0
344	A	protein coding	ND2	254	-	-	0
345	A	protein coding	ND2	254	-	-	0
346	T	protein coding	ND2	250	-	-	0
347	T	protein coding	ND2	252	-	-	0
348	A	protein coding	ND2	253	-	-	0
349	A	protein coding	ND2	251	-	-	0
350	T	protein coding	ND2	253	-	-	0
351	T	protein coding	ND2	251	-	-	0
352	T	protein coding	ND2	254	-	-	0
353	A	protein coding	ND2	254	-	-	0
354	T	protein coding	ND2	253	-	-	0
355	T	protein coding	ND2	254	-	-	0
356	A	protein coding	ND2	251	-	-	0
357	T	protein coding	ND2	252	-	-	0
358	C	protein coding	ND2	251	-	-	0
359	T	protein coding	ND2	248	-	-	0
360	T	protein coding	ND2	251	-	-	0
361	T	protein coding	ND2	250	-	-	0
362	T	protein coding	ND2	246	-	-	0
363	A	protein coding	ND2	250	-	-	0
364	T	protein coding	ND2	251	-	-	0
365	C	protein coding	ND2	252	-	-	0
366	C	protein coding	ND2	250	-	-	0
367	C	protein coding	ND2	251	-	-	0
368	C	protein coding	ND2	252	-	-	0
369	C	protein coding	ND2	249	-	-	0
370	T	protein coding	ND2	249	-	-	0
371	A	protein coding	ND2	247	-	-	0
372	T	protein coding	ND2	247	-	-	0
373	T	protein coding	ND2	248	-	-	0
374	A	protein coding	ND2	247	-	-	0
375	A	protein coding	ND2	246	-	-	0
376	G	protein coding	ND2	248	-	-	0
377	A	protein coding	ND2	247	-	-	0
378	G	protein coding	ND2	244	-	-	0
379	A	protein coding	ND2	245	-	-	0
380	T	protein coding	ND2	244	-	-	0
381	A	protein coding	ND2	246	-	-	0
382	A	protein coding	ND2	249	-	-	0
383	T	protein coding	ND2	248	-	-	0
384	A	protein coding	ND2	246	-	-	0
385	A	protein coding	ND2	248	-	-	0
386	T	protein coding	ND2	249	-	-	0
387	A	protein coding	ND2	251	-	-	0
388	A	protein coding	ND2	249	-	-	0
389	T	protein coding	ND2	246	-	-	0
390	T	protein coding	ND2	252	-	-	0
391	T	protein coding	ND2	254	-	-	0
392	A	protein coding	ND2	253	-	-	0
393	A	protein coding	ND2	252	-	-	0
394	T	protein coding	ND2	252	-	-	0
395	A	protein coding	ND2	254	-	-	0
396	T	protein coding	ND2	253	-	-	0
397	C	protein coding	ND2	260	-	-	0
398	T	protein coding	ND2	260	-	-	0
399	A	protein coding	ND2	257	-	-	0
400	C	protein coding	ND2	259	-	-	0
401	A	protein coding	ND2	257	-	-	0
402	G	protein coding	ND2	258	-	-	0
403	A	protein coding	ND2	258	-	-	0
404	A	protein coding	ND2	253	-	-	0
405	G	protein coding	ND2	252	-	-	0
406	C	protein coding	ND2	248	-	-	0
407	T	protein coding	ND2	246	-	-	0
408	T	protein coding	ND2	248	-	-	0
409	C	protein coding	ND2	252	-	-	0
410	T	protein coding	ND2	247	-	-	0
411	T	protein coding	ND2	247	-	-	0
412	T	protein coding	ND2	248	-	-	0
413	A	protein coding	ND2	248	-	-	0
414	A	protein coding	ND2	246	-	-	0
415	A	protein coding	ND2	245	-	-	0
416	A	protein coding	ND2	246	-	-	0
417	T	protein coding	ND2	247	-	-	0
418	A	protein coding	ND2	249	-	-	0
419	T	protein coding	ND2	251	-	-	0
420	T	protein coding	ND2	250	-	-	0
421	T	protein coding	ND2	249	-	-	0
422	T	protein coding	ND2	251	-	-	0
423	T	protein coding	ND2	248	-	-	0
424	T	protein coding	ND2	248	-	-	0
425	A	protein coding	ND2	249	-	-	0
426	A	protein coding	ND2	247	-	-	0
427	C	protein coding	ND2	249	-	-	0
428	C	protein coding	ND2	247	-	-	0
429	C	protein coding	ND2	246	-	-	0
430	A	protein coding	ND2	245	-	-	0
431	A	protein coding	ND2	245	-	-	0
432	G	protein coding	ND2	239	-	-	0
433	T	protein coding	ND2	236	-	-	0
434	T	protein coding	ND2	233	-	-	0
435	T	protein coding	ND2	234	-	-	0
436	T	protein coding	ND2	232	-	-	0
437	A	protein coding	ND2	228	-	-	0
438	G	protein coding	ND2	226	-	-	0
439	C	protein coding	ND2	223	-	-	0
440	T	protein coding	ND2	224	-	-	0
441	T	protein coding	ND2	231	-	-	0
442	C	protein coding	ND2	232	-	-	0
443	A	protein coding	ND2	233	-	-	0
444	A	protein coding	ND2	229	-	-	0
445	C	protein coding	ND2	229	-	-	0
446	T	protein coding	ND2	226	-	-	0
447	G	protein coding	ND2	228	-	-	0
448	T	protein coding	ND2	220	-	-	0
449	T	protein coding	ND2	219	-	-	0
450	T	protein coding	ND2	223	-	-	0
451	T	protein coding	ND2	222	-	-	0
452	A	protein coding	ND2	225	-	-	0
453	T	protein coding	ND2	225	-	-	0
454	T	protein coding	ND2	224	-	-	0
455	A	protein coding	ND2	225	-	-	0
456	T	protein coding	ND2	223	-	-	0
457	T	protein coding	ND2	219	-	-	0
458	T	protein coding	ND2	222	-	-	0
459	T	protein coding	ND2	221	-	-	0
460	C	protein coding	ND2	218	-	-	0
461	T	protein coding	ND2	222	-	-	0
462	T	protein coding	ND2	225	-	-	0
463	C	protein coding	ND2	227	-	-	0
464	A	protein coding	ND2	230	-	-	0
465	A	protein coding	ND2	230	-	-	0
466	T	protein coding	ND2	228	-	-	0
467	T	protein coding	ND2	233	-	-	0
468	T	protein coding	ND2	237	-	-	0
469	T	protein coding	ND2	237	-	-	0
470	A	protein coding	ND2	235	-	-	0
471	T	protein coding	ND2	237	-	-	0
472	T	protein coding	ND2	238	-	-	0
473	A	protein coding	ND2	241	-	-	0
474	A	protein coding	ND2	246	-	-	0
475	T	protein coding	ND2	245	-	-	0
476	A	protein coding	ND2	247	-	-	0
477	T	protein coding	ND2	246	-	-	0
478	T	protein coding	ND2	245	-	-	0
479	A	protein coding	ND2	243	-	-	0
480	A	protein coding	ND2	246	-	-	0
481	A	protein coding	ND2	248	-	-	0
482	A	protein coding	ND2	245	-	-	0
483	A	protein coding	ND2	251	-	-	0
484	A	protein coding	ND2	248	-	-	0
485	T	protein coding	ND2	248	-	-	0
486	A	protein coding	ND2	254	-	-	0
487	A	protein coding	ND2	251	-	-	0
488	T	protein coding	ND2	254	-	-	0
489	A	protein coding	ND2	254	-	-	0
490	T	protein coding	ND2	253	-	-	0
491	A	protein coding	ND2	256	-	-	0
492	A	protein coding	ND2	253	-	-	0
493	A	protein coding	ND2	252	-	-	0
494	T	protein coding	ND2	252	-	-	0
495	A	protein coding	ND2	256	-	-	0
496	A	protein coding	ND2	260	-	-	0
497	T	protein coding	ND2	259	-	-	0
498	G	protein coding	ND2	257	-	-	0
499	A	protein coding	ND2	260	-	-	0
500	A	protein coding	ND2	263	-	-	0
501	A	protein coding	ND2	263	-	-	0
502	T	protein coding	ND2	260	-	-	0
503	T	protein coding	ND2	262	-	-	0
504	A	protein coding	ND2	265	-	-	0
505	A	protein coding	ND2	260	-	-	0
506	T	protein coding	ND2	266	-	-	0
507	G	protein coding	ND2	265	-	-	0
508	A	protein coding	ND2	265	-	-	0
509	A	protein coding	ND2	265	-	-	0
510	T	protein coding	ND2	266	-	-	0
511	C	protein coding	ND2	270	-	-	0
512	T	protein coding	ND2	271	-	-	0
513	T	protein coding	ND2	269	-	-	0
514	T	protein coding	ND2	274	-	-	0
515	T	protein coding	ND2	273	-	-	0
516	A	protein coding	ND2	274	-	-	0
517	C	protein coding	ND2	274	-	-	0
518	A	protein coding	ND2	276	-	-	0
519	T	protein coding	ND2	277	-	-	0
520	C	protein coding	ND2	274	-	-	0
521	C	protein coding	ND2	272	-	-	0
522	A	protein coding	ND2	271	-	-	0
523	T	protein coding	ND2	275	-	-	0
524	A	protein coding	ND2	274	-	-	0
525	A	protein coding	ND2	274	-	-	0
526	T	protein coding	ND2	272	-	-	0
527	T	protein coding	ND2	272	-	-	0
528	A	protein coding	ND2	273	-	-	0
529	T	protein coding	ND2	270	-	-	0
530	T	protein coding	ND2	275	-	-	0
531	A	protein coding	ND2	275	-	-	0
532	T	protein coding	ND2	272	-	-	0
533	A	protein coding	ND2	275	-	-	0
534	T	protein coding	ND2	274	-	-	0
535	C	protein coding	ND2	276	-	-	0
536	A	protein coding	ND2	275	-	-	0
537	G	protein coding	ND2	275	-	-	0
538	C	protein coding	ND2	277	-	-	0
539	T	protein coding	ND2	275	-	-	0
540	T	protein coding	ND2	274	-	-	0
541	T	protein coding	ND2	275	-	-	0
542	A	protein coding	ND2	274	-	-	0
543	T	protein coding	ND2	277	-	-	0
544	T	protein coding	ND2	278	-	-	0
545	A	protein coding	ND2	279	-	-	0
546	T	protein coding	ND2	274	-	-	0
547	T	protein coding	ND2	274	-	-	0
548	A	protein coding	ND2	275	-	-	0
549	A	protein coding	ND2	274	-	-	0
550	A	protein coding	ND2	279	-	-	0
551	A	protein coding	ND2	277	-	-	0
552	A	protein coding	ND2	278	-	-	0
553	G	protein coding	ND2	280	-	-	0
554	T	protein coding	ND2	278	-	-	0
555	G	protein coding	ND2	282	-	-	0
556	G	protein coding	ND2	284	-	-	0
557	A	protein coding	ND2	282	-	-	0
558	G	protein coding	ND2	286	-	-	0
559	C	protein coding	ND2	284	-	-	0
560	C	protein coding	ND2	284	-	-	0
561	G	protein coding	ND2	281	-	-	0
562	C	protein coding	ND2	281	-	-	0
563	T	protein coding	ND2	279	-	-	0
564	C	protein coding	ND2	280	-	-	0
565	C	protein coding	ND2	278	-	-	0
566	T	protein coding	ND2	281	-	-	0
567	T	protein coding	ND2	284	-	-	0
568	T	protein coding	ND2	283	-	-	0
569	C	protein coding	ND2	282	-	-	0
570	C	protein coding	ND2	284	-	-	0
571	A	protein coding	ND2	284	-	-	0
572	T	protein coding	ND2	287	-	-	0
573	T	protein coding	ND2	287	-	-	0
574	T	protein coding	ND2	287	-	-	0
575	T	protein coding	ND2	284	-	-	0
576	T	protein coding	ND2	289	-	-	0
577	G	protein coding	ND2	286	-	-	0
578	A	protein coding	ND2	289	-	-	0
579	T	protein coding	ND2	286	-	-	0
580	T	protein coding	ND2	287	-	-	0
581	T	protein coding	ND2	285	-	-	0
582	C	protein coding	ND2	280	-	-	0
583	C	protein coding	ND2	276	-	-	0
584	T	protein coding	ND2	276	-	-	0
585	A	protein coding	ND2	275	-	-	0
586	A	protein coding	ND2	273	-	-	0
587	T	protein coding	ND2	272	-	-	0
588	A	protein coding	ND2	267	-	-	0
589	T	protein coding	ND2	268	-	-	0
590	A	protein coding	ND2	267	-	-	0
591	A	protein coding	ND2	265	-	-	0
592	T	protein coding	ND2	266	-	-	0
593	A	protein coding	ND2	263	-	-	0
594	G	protein coding	ND2	260	-	-	0
595	A	protein coding	ND2	256	-	-	0
596	A	protein coding	ND2	257	-	-	0
597	G	protein coding	ND2	254	-	-	0
598	G	protein coding	ND2	260	-	-	0
599	T	protein coding	ND2	257	-	-	0
600	T	protein coding	ND2	257	-	-	0
601	T	protein coding	ND2	254	-	-	0
602	A	protein coding	ND2	253	-	-	0
603	A	protein coding	ND2	250	-	-	0
604	C	protein coding	ND2	250	-	-	0
605	A	protein coding	ND2	250	-	-	0
606	T	protein coding	ND2	247	-	-	0
607	G	protein coding	ND2	249	-	-	0
608	A	protein coding	ND2	248	-	-	0
609	A	protein coding	ND2	246	-	-	0
610	T	protein coding	ND2	247	-	-	0
611	A	protein coding	ND2	243	-	-	0
612	A	protein coding	ND2	241	-	-	0
613	A	protein coding	ND2	241	-	-	0
614	T	protein coding	ND2	241	-	-	0
615	G	protein coding	ND2	237	-	-	0
616	C	protein coding	ND2	235	-	-	0
617	T	protein coding	ND2	232	-	-	0
618	T	protein coding	ND2	231	-	-	0
619	T	protein coding	ND2	229	-	-	0
620	A	protein coding	ND2	226	-	-	0
621	A	protein coding	ND2	221	-	-	0
622	T	protein coding	ND2	224	-	-	0
623	A	protein coding	ND2	225	-	-	0
624	T	protein coding	ND2	224	-	-	0
625	T	protein coding	ND2	226	-	-	0
626	A	protein coding	ND2	218	-	-	0
627	A	protein coding	ND2	219	-	-	0
628	T	protein coding	ND2	218	-	-	0
629	A	protein coding	ND2	220	-	-	0
630	A	protein coding	ND2	213	-	-	0
631	C	protein coding	ND2	213	-	-	0
632	T	protein coding	ND2	212	-	-	0
633	T	protein coding	ND2	211	-	-	0
634	G	protein coding	ND2	210	-	-	0
635	A	protein coding	ND2	207	-	-	0
636	C	protein coding	ND2	208	-	-	0
637	A	protein coding	ND2	204	-	-	0
638	A	protein coding	ND2	203	-	-	0
639	A	protein coding	ND2	202	-	-	0
640	A	protein coding	ND2	201	-	-	0
641	A	protein coding	ND2	203	-	-	0
642	A	protein coding	ND2	199	-	-	0
643	T	protein coding	ND2	198	-	-	0
644	T	protein coding	ND2	201	-	-	0
645	G	protein coding	ND2	200	-	-	0
646	C	protein coding	ND2	199	-	-	0
647	A	protein coding	ND2	197	-	-	0
648	C	protein coding	ND2	198	-	-	0
649	C	protein coding	ND2	196	-	-	0
650	T	protein coding	ND2	193	-	-	0
651	T	protein coding	ND2	197	-	-	0
652	T	protein coding	ND2	200	-	-	0
653	A	protein coding	ND2	201	-	-	0
654	A	protein coding	ND2	201	-	-	0
655	T	protein coding	ND2	203	-	-	0
656	A	protein coding	ND2	200	-	-	0
657	T	protein coding	ND2	203	-	-	0
658	T	protein coding	ND2	200	-	-	0
659	A	protein coding	ND2	198	-	-	0
660	A	protein coding	ND2	199	-	-	0
661	T	protein coding	ND2	197	-	-	0
662	T	protein coding	ND2	196	-	-	0
663	T	protein coding	ND2	198	-	-	0
664	C	protein coding	ND2	198	-	-	0
665	T	protein coding	ND2	193	-	-	0
666	T	protein coding	ND2	192	-	-	0
667	A	protein coding	ND2	192	-	-	0
668	T	protein coding	ND2	193	-	-	0
669	C	protein coding	ND2	194	-	-	0
670	T	protein coding	ND2	189	-	-	0
671	T	protein coding	ND2	192	-	-	0
672	A	protein coding	ND2	196	-	-	0
673	A	protein coding	ND2	196	-	-	0
674	T	protein coding	ND2	197	-	-	0
675	A	protein coding	ND2	194	-	-	0
676	T	protein coding	ND2	194	-	-	0
677	T	protein coding	ND2	192	-	-	0
678	A	protein coding	ND2	192	-	-	0
679	A	protein coding	ND2	191	-	-	0
680	A	protein coding	ND2	187	-	-	0
681	T	protein coding	ND2	189	-	-	0
682	A	protein coding	ND2	190	-	-	0
683	T	protein coding	ND2	188	-	-	0
684	T	protein coding	ND2	191	-	-	0
685	T	protein coding	ND2	192	-	-	0
686	A	protein coding	ND2	184	-	-	0
687	T	protein coding	ND2	184	-	-	0
688	T	protein coding	ND2	185	-	-	0
689	A	protein coding	ND2	182	-	-	0
690	T	protein coding	ND2	182	-	-	0
691	T	protein coding	ND2	184	-	-	0
692	A	protein coding	ND2	182	-	-	0
693	A	protein coding	ND2	179	-	-	0
694	T	protein coding	ND2	185	-	-	0
695	T	protein coding	ND2	188	-	-	0
696	A	protein coding	ND2	186	-	-	0
697	G	protein coding	ND2	183	-	-	0
698	A	protein coding	ND2	186	-	-	0
699	G	protein coding	ND2	185	-	-	0
700	T	protein coding	ND2	184	-	-	0
701	A	protein coding	ND2	184	-	-	0
702	A	protein coding	ND2	181	-	-	0
703	T	protein coding	ND2	181	-	-	0
704	T	protein coding	ND2	178	-	-	0
705	T	protein coding	ND2	179	-	-	0
706	T	protein coding	ND2	179	-	-	0
707	A	protein coding	ND2	179	-	-	0
708	T	protein coding	ND2	181	-	-	0
709	C	protein coding	ND2	177	-	-	0
710	A	protein coding	ND2	185	-	-	0
711	G	protein coding	ND2	184	-	-	0
712	T	protein coding	ND2	180	-	-	0
713	T	protein coding	ND2	186	-	-	0
714	A	protein coding	ND2	183	-	-	0
715	T	protein coding	ND2	185	-	-	0
716	T	protein coding	ND2	186	-	-	0
717	A	protein coding	ND2	185	-	-	0
718	T	protein coding	ND2	177	-	-	0
719	T	protein coding	ND2	179	-	-	0
720	G	protein coding	ND2	175	-	-	0
721	G	protein coding	ND2	173	-	-	0
722	A	protein coding	ND2	177	-	-	0
723	G	protein coding	ND2	174	-	-	0
724	C	protein coding	ND2	171	-	-	0
725	T	protein coding	ND2	177	-	-	0
726	A	protein coding	ND2	177	-	-	0
727	T	protein coding	ND2	175	-	-	0
728	T	protein coding	ND2	175	-	-	0
729	G	protein coding	ND2	175	-	-	0
730	G	protein coding	ND2	173	-	-	0
731	A	protein coding	ND2	172	-	-	0
732	G	protein coding	ND2	172	-	-	0
733	G	protein coding	ND2	172	-	-	0
734	A	protein coding	ND2	171	-	-	0
735	T	protein coding	ND2	175	-	-	0
736	T	protein coding	ND2	177	-	-	0
737	A	protein coding	ND2	176	-	-	0
738	A	protein coding	ND2	176	-	-	0
739	A	protein coding	ND2	176	-	-	0
740	T	protein coding	ND2	168	-	-	0
741	C	protein coding	ND2	167	-	-	0
742	A	protein coding	ND2	177	-	-	0
743	A	protein coding	ND2	176	-	-	0
744	A	protein coding	ND2	173	-	-	0
745	C	protein coding	ND2	161	-	-	0
746	T	protein coding	ND2	173	-	-	0
747	T	protein coding	ND2	170	-	-	0
748	C	protein coding	ND2	161	-	-	0
749	T	protein coding	ND2	172	-	-	0
750	T	protein coding	ND2	170	-	-	0
751	T	protein coding	ND2	167	-	-	0
752	A	protein coding	ND2	155	-	-	0
753	C	protein coding	ND2	153	-	-	0
754	G	protein coding	ND2	152	-	-	0
755	A	protein coding	ND2	164	-	-	0
756	A	protein coding	ND2	160	-	-	0
757	A	protein coding	ND2	162	-	-	0
758	A	protein coding	ND2	163	-	-	0
759	T	protein coding	ND2	162	-	-	0
760	T	protein coding	ND2	162	-	-	0
761	A	protein coding	ND2	162	-	-	0
762	A	protein coding	ND2	162	-	-	0
763	T	protein coding	ND2	146	-	-	0
764	A	protein coding	ND2	143	-	-	0
765	G	protein coding	ND2	142	-	-	0
766	C	protein coding	ND2	141	-	-	0
767	A	protein coding	ND2	143	-	-	0
768	T	protein coding	ND2	158	-	-	0
769	T	protein coding	ND2	159	-	-	0
770	T	protein coding	ND2	157	-	-	0
771	T	protein coding	ND2	153	-	-	0
772	C	protein coding	ND2	128	-	-	0
773	T	protein coding	ND2	146	-	-	0
774	T	protein coding	ND2	145	-	-	0
775	C	protein coding	ND2	124	-	-	0
776	A	protein coding	ND2	146	-	-	0
777	A	protein coding	ND2	143	-	-	0
778	T	protein coding	ND2	140	-	-	0
779	T	protein coding	ND2	139	-	-	0
780	A	protein coding	ND2	138	-	-	0
781	A	protein coding	ND2	138	-	-	0
782	T	protein coding	ND2	119	-	-	0
783	C	protein coding	ND2	114	-	-	0
784	A	protein coding	ND2	116	-	-	0
785	T	protein coding	ND2	135	-	-	0
786	T	protein coding	ND2	134	-	-	0
787	T	protein coding	ND2	135	-	-	0
788	A	protein coding	ND2	114	-	-	0
789	G	protein coding	ND2	131	-	-	0
790	G	protein coding	ND2	136	-	-	0
791	G	protein coding	ND2	136	-	-	0
792	T	protein coding	ND2	105	-	-	0
793	G	protein coding	ND2	103	-	-	0
794	A	protein coding	ND2	126	-	-	0
795	A	protein coding	ND2	124	-	-	0
796	T	protein coding	ND2	104	-	-	0
797	A	protein coding	ND2	102	-	-	0
798	T	protein coding	ND2	123	-	-	0
799	T	protein coding	ND2	123	-	-	0
800	A	protein coding	ND2	121	-	-	0
801	A	protein coding	ND2	122	-	-	0
802	G	protein coding	ND2	88	-	-	0
803	A	protein coding	ND2	89	-	-	0
804	T	protein coding	ND2	95	-	-	0
805	C	protein coding	ND2	84	-	-	0
806	T	protein coding	ND2	111	-	-	0
807	T	protein coding	ND2	111	-	-	0
808	T	protein coding	ND2	112	-	-	0
809	A	protein coding	ND2	111	-	-	0
810	A	protein coding	ND2	109	-	-	0
811	T	protein coding	ND2	84	-	-	0
812	A	protein coding	ND2	109	-	-	0
813	A	protein coding	ND2	105	-	-	0
814	T	protein coding	ND2	103	-	-	0
815	T	protein coding	ND2	99	-	-	0
816	A	protein coding	ND2	77	-	-	0
817	G	protein coding	ND2	69	-	-	0
818	A	protein coding	ND2	71	-	-	0
819	G	protein coding	ND2	64	-	-	0
820	A	protein coding	ND2	93	-	-	0
821	A	protein coding	ND2	98	-	-	0
822	T	protein coding	ND2	70	-	-	0
823	C	protein coding	ND2	66	-	-	0
824	A	protein coding	ND2	102	-	-	0
825	A	protein coding	ND2	106	-	-	0
826	T	protein coding	ND2	113	-	-	0
827	T	protein coding	ND2	115	-	-	0
828	T	protein coding	ND2	111	-	-	0
829	G	protein coding	ND2	60	-	-	0
830	A	protein coding	ND2	62	-	-	0
831	T	protein coding	ND2	102	-	-	0
832	T	protein coding	ND2	102	-	-	0
833	A	protein coding	ND2	102	-	-	0
834	A	protein coding	ND2	102	-	-	0
835	T	protein coding	ND2	105	-	-	0
836	T	protein coding	ND2	115	-	-	0
837	T	protein coding	ND2	111	-	-	0
838	A	protein coding	ND2	61	-	-	0
839	T	protein coding	ND2	114	-	-	0
840	T	protein coding	ND2	129	-	-	0
841	T	protein coding	ND2	131	-	-	0
842	T	protein coding	ND2	133	-	-	0
843	T	protein coding	ND2	133	-	-	0
844	T	protein coding	ND2	134	-	-	0
845	T	protein coding	ND2	132	-	-	0
846	T	protein coding	ND2	132	-	-	0
847	T	protein coding	ND2	132	-	-	0
848	T	protein coding	ND2	132	-	-	0
849	T	protein coding	ND2	123	-	-	0
850	A	protein coding	ND2	95	-	-	0
851	T	protein coding	ND2	115	-	-	0
852	T	protein coding	ND2	110	-	-	0
853	C	protein coding	ND2	82	-	-	0
854	A	protein coding	ND2	101	-	-	0
855	T	protein coding	ND2	100	-	-	0
856	T	protein coding	ND2	110	-	-	0
857	T	protein coding	ND2	110	-	-	0
858	T	protein coding	ND2	108	-	-	0
859	T	protein coding	ND2	106	-	-	0
860	A	protein coding	ND2	87	-	-	0
861	T	protein coding	ND2	84	-	-	0
862	C	protein coding	ND2	81	-	-	0
863	A	protein coding	ND2	94	-	-	0
864	T	protein coding	ND2	94	-	-	0
865	T	protein coding	ND2	104	-	-	0
866	T	protein coding	ND2	107	-	-	0
867	G	protein coding	ND2	87	-	-	0
868	T	protein coding	ND2	97	-	-	0
869	A	protein coding	ND2	92	-	-	0
870	T	protein coding	ND2	103	-	-	0
871	T	protein coding	ND2	103	-	-	0
872	A	protein coding	ND2	104	-	-	0
873	A	protein coding	ND2	106	-	-	0
874	C	protein coding	ND2	90	-	-	0
875	A	protein coding	ND2	103	-	-	0
876	T	protein coding	ND2	106	-	-	0
877	T	protein coding	ND2	109	-	-	0
878	T	protein coding	ND2	107	-	-	0
879	A	protein coding	ND2	96	-	-	0
880	T	protein coding	ND2	97	-	-	0
881	A	protein coding	ND2	91	-	-	0
882	T	protein coding	ND2	105	-	-	0
883	T	protein coding	ND2	106	-	-	0
884	T	protein coding	ND2	100	-	-	0
885	A	protein coding	ND2	98	-	-	0
886	A	protein coding	ND2	96	-	-	0
887	T	protein coding	ND2	95	-	-	0
888	A	protein coding	ND2	95	-	-	0
889	T	protein coding	ND2	100	-	-	0
890	T	protein coding	ND2	101	-	-	0
891	T	protein coding	ND2	100	-	-	0
892	T	protein coding	ND2	99	-	-	0
893	T	protein coding	ND2	93	-	-	0
894	A	protein coding	ND2	99	-	-	0
895	A	protein coding	ND2	102	-	-	0
896	A	protein coding	ND2	103	-	-	0
897	T	protein coding	ND2	98	-	-	0
898	T	protein coding	ND2	102	-	-	0
899	A	protein coding	ND2	90	-	-	0
900	T	protein coding	ND2	102	-	-	0
901	T	protein coding	ND2	102	-	-	0
902	T	protein coding	ND2	102	-	-	0
903	C	protein coding	ND2	89	-	-	0
904	A	protein coding	ND2	98	-	-	0
905	T	protein coding	ND2	101	-	-	0
906	T	protein coding	ND2	103	-	-	0
907	T	protein coding	ND2	102	-	-	0
908	A	protein coding	ND2	101	-	-	0
909	A	protein coding	ND2	101	-	-	0
910	A	protein coding	ND2	100	-	-	0
911	T	protein coding	ND2	89	-	-	0
912	C	protein coding	ND2	85	-	-	0
913	A	protein coding	ND2	101	-	-	0
914	A	protein coding	ND2	100	-	-	0
915	T	protein coding	ND2	96	-	-	0
916	T	protein coding	ND2	101	-	-	0
917	A	protein coding	ND2	93	-	-	0
918	T	protein coding	ND2	101	-	-	0
919	T	protein coding	ND2	99	-	-	0
920	T	protein coding	ND2	100	-	-	0
921	T	protein coding	ND2	98	-	-	0
922	C	protein coding	ND2	88	-	-	0
923	T	protein coding	ND2	101	-	-	0
924	T	protein coding	ND2	103	-	-	0
925	G	protein coding	ND2	91	-	-	0
926	A	protein coding	ND2	99	-	-	0
927	T	protein coding	ND2	104	-	-	0
928	T	protein coding	ND2	106	-	-	0
929	T	protein coding	ND2	103	-	-	0
930	G	protein coding	ND2	95	-	-	0
931	T	protein coding	ND2	107	-	-	0
932	T	protein coding	ND2	106	-	-	0
933	A	protein coding	ND2	101	-	-	0
934	A	protein coding	ND2	110	-	-	0
935	T	protein coding	ND2	107	-	-	0
936	A	protein coding	ND2	107	-	-	0
937	G	protein coding	ND2	100	-	-	0
938	A	protein coding	ND2	109	-	-	0
939	A	protein coding	ND2	110	-	-	0
940	A	protein coding	ND2	110	-	-	0
941	A	protein coding	ND2	109	-	-	0
942	A	protein coding	ND2	109	-	-	0
943	T	protein coding	ND2	107	-	-	0
944	T	protein coding	ND2	112	-	-	0
945	T	protein coding	ND2	112	-	-	0
946	T	protein coding	ND2	113	-	-	0
947	G	protein coding	ND2	112	-	-	0
948	A	protein coding	ND2	113	-	-	0
949	A	protein coding	ND2	114	-	-	0
950	A	protein coding	ND2	113	-	-	0
951	T	protein coding	ND2	115	-	-	0
952	T	protein coding	ND2	115	-	-	0
953	T	protein coding	ND2	116	-	-	0
954	A	protein coding	ND2	116	-	-	0
955	C	protein coding	ND2	115	-	-	0
956	A	protein coding	ND2	115	-	-	0
957	T	protein coding	ND2	120	-	-	0
958	T	protein coding	ND2	119	-	-	0
959	A	protein coding	ND2	120	-	-	0
960	T	protein coding	ND2	120	-	-	0
961	T	protein coding	ND2	121	-	-	0
962	T	protein coding	ND2	120	-	-	0
963	A	protein coding	ND2	120	-	-	0
964	T	protein coding	ND2	120	-	-	0
965	A	protein coding	ND2	121	-	-	0
966	A	protein coding	ND2	124	-	-	0
967	A	protein coding	ND2	127	-	-	0
968	T	protein coding	ND2	124	-	-	0
969	T	protein coding	ND2	126	-	-	0
970	T	protein coding	ND2	126	-	-	0
971	T	protein coding	ND2	126	-	-	0
972	T	protein coding	ND2	127	-	-	0
973	T	protein coding	ND2	127	-	-	0
974	A	protein coding	ND2	129	-	-	0
975	T	protein coding	ND2	129	-	-	0
976	C	protein coding	ND2	128	-	-	0
977	A	protein coding	ND2	130	-	-	0
978	T	protein coding	ND2	130	-	-	0
979	T	protein coding	ND2	130	-	-	0
980	A	protein coding	ND2	131	-	-	0
981	G	protein coding	ND2	131	-	-	0
982	G	protein coding	ND2	129	-	-	0
983	A	protein coding	ND2	132	-	-	0
984	G	protein coding	ND2	127	-	-	0
985	G	protein coding	ND2	128	-	-	0
986	A	protein coding	ND2	128	-	-	0
987	T	protein coding	ND2	125	-	-	0
988	T	protein coding	ND2	133	-	-	0
989	A	protein coding	ND2	134	-	-	0
990	C	protein coding	ND2	135	-	-	0
991	C	protein coding	ND2	130	-	-	0
992	T	protein coding	ND2	135	-	-	0
993	C	protein coding	ND2	134	-	-	0
994	C	protein coding	ND2	135	-	-	0
995	A	protein coding	ND2	140	-	-	0
996	T	protein coding	ND2	140	-	-	0
997	T	protein coding	ND2	141	-	-	0
998	T	protein coding	ND2	141	-	-	0
999	T	protein coding	ND2	140	-	-	0
1000	T	protein coding	ND2	140	-	-	0
1001	A	protein coding	ND2	138	-	-	0
1002	G	protein coding	ND2	134	-	-	0
1003	G	protein coding	ND2	134	-	-	0
1004	A	protein coding	ND2	140	-	-	0
1005	T	protein coding	ND2	135	-	-	0
1006	T	protein coding	ND2	135	-	-	0
1007	T	protein coding	ND2	133	-	-	0
1008	T	protein coding	ND2	136	-	-	0
1009	T	protein coding	ND2	136	-	-	0
1010	A	protein coding	ND2	134	-	-	0
1011	C	protein coding	ND2	136	-	-	0
1012	C	protein coding	ND2	140	-	-	0
1013	A	protein coding	ND2	140	-	-	0
1014	A	protein coding	ND2	140	-	-	0
1015	A	protein coding	ND2	141	-	-	0
1016	A	protein coding	ND2	140	-	-	0
1017	T	protein coding	ND2	139	-	-	0
1018	G	protein coding	ND2	141	-	-	0
1019	A	protein coding	ND2	139	-	-	0
1020	C	protein coding	ND2	141	-	-	0
1021	T	protein coding	ND2	139	-	-	0
1022	T	protein coding	ND2	136	-	-	0
1023	G	protein coding	ND2	136	-	-	0
1024	T	protein coding	ND2	137	-	-	0
1025	A	protein coding	ND2	138	-	-	0
1026	A	protein coding	ND2	137	-	-	0
1027	T	protein coding	ND2	135	-	-	0
1028	T	protein coding	ND2	140	-	-	0
1029	C	protein coding	ND2	139	-	-	0
1030	A	protein coding	ND2	138	-	-	0
1031	A	protein coding	ND2	139	-	-	0
1032	C	protein coding	ND2	136	-	-	0
1033	A	protein coding	ND2	133	-	-	0
1034	A	protein coding	ND2	135	-	-	0
1035	T	protein coding	ND2	133	-	-	0
1036	T	protein coding	ND2	134	-	-	0
1037	A	protein coding	ND2	133	-	-	0
1038	A	protein coding	ND2	133	-	-	0
1039	C	protein coding	ND2	132	-	-	0
1040	A	protein coding	ND2	136	-	-	0
1041	T	protein coding	ND2	137	-	-	0
1042	T	protein coding	ND2	136	-	-	0
1043	A	protein coding	ND2	133	-	-	0
1044	T	protein coding	ND2	129	-	-	0
1045	G	protein coding	ND2	133	-	-	0
1046	T	protein coding	ND2	131	-	-	0
1047	A	protein coding	ND2	131	-	-	0
1048	A	protein coding	ND2	130	-	-	0
1049	T	protein coding	ND2	131	-	-	0
1050	C	protein coding	ND2	130	-	-	0
1051	A	protein coding	ND2	133	-	-	0
1052	A	protein coding	ND2	131	-	-	0
1053	T	protein coding	ND2	133	-	-	0
1054	A	protein coding	ND2	129	-	-	0
1055	T	protein coding	ND2	128	-	-	0
1056	T	protein coding	ND2	132	-	-	0
1057	T	protein coding	ND2	135	-	-	0
1058	T	protein coding	ND2	137	-	-	0
1059	A	protein coding	ND2	135	-	-	0
1060	T	protein coding	ND2	134	-	-	0
1061	A	protein coding	ND2	132	-	-	0
1062	T	protein coding	ND2	132	-	-	0
1063	T	protein coding	ND2	131	-	-	0
1064	A	protein coding	ND2	129	-	-	0
1065	A	protein coding	ND2	128	-	-	0
1066	C	protein coding	ND2	124	-	-	0
1067	A	protein coding	ND2	127	-	-	0
1068	C	protein coding	ND2	123	-	-	0
1069	T	protein coding	ND2	124	-	-	0
1070	T	protein coding	ND2	125	-	-	0
1071	A	protein coding	ND2	125	-	-	0
1072	T	protein coding	ND2	126	-	-	0
1073	A	protein coding	ND2	126	-	-	0
1074	A	protein coding	ND2	122	-	-	0
1075	T	protein coding	ND2	124	-	-	0
1076	A	protein coding	ND2	126	-	-	0
1077	A	protein coding	ND2	125	-	-	0
1078	T	protein coding	ND2	126	-	-	0
1079	A	protein coding	ND2	125	-	-	0
1080	T	protein coding	ND2	125	-	-	0
1081	C	protein coding	ND2	125	-	-	0
1082	A	protein coding	ND2	123	-	-	0
1083	A	protein coding	ND2	123	-	-	0
1084	C	protein coding	ND2	122	-	-	0
1085	T	protein coding	ND2	124	-	-	0
1086	T	protein coding	ND2	122	-	-	0
1087	T	protein coding	ND2	121	-	-	0
1088	A	protein coding	ND2	125	-	-	0
1089	A	protein coding	ND2	122	-	-	0
1090	T	protein coding	ND2	125	-	-	0
1091	T	protein coding	ND2	123	-	-	0
1092	A	protein coding	ND2	126	-	-	0
1093	C	protein coding	ND2	126	-	-	0
1094	A	protein coding	ND2	124	-	-	0
1095	T	protein coding	ND2	126	-	-	0
1096	T	protein coding	ND2	124	-	-	0
1097	A	protein coding	ND2	126	-	-	0
1098	T	protein coding	ND2	128	-	-	0
1099	T	protein coding	ND2	129	-	-	0
1100	T	protein coding	ND2	133	-	-	0
1101	T	protein coding	ND2	133	-	-	0
1102	T	protein coding	ND2	132	-	-	0
1103	T	protein coding	ND2	133	-	-	0
1104	T	protein coding	ND2	134	-	-	0
1105	A	protein coding	ND2	134	-	-	0
1106	T	protein coding	ND2	133	-	-	0
1107	T	protein coding	ND2	130	-	-	0
1108	T	protein coding	ND2	130	-	-	0
1109	A	protein coding	ND2	131	-	-	0
1110	C	protein coding	ND2	127	-	-	0
1111	G	protein coding	ND2	130	-	-	0
1112	A	protein coding	ND2	133	-	-	0
1113	A	protein coding	ND2	133	-	-	0
1114	T	protein coding	ND2	136	-	-	0
1115	T	protein coding	ND2	133	-	-	0
1116	T	protein coding	ND2	133	-	-	0
1117	G	protein coding	ND2	129	-	-	0
1118	T	protein coding	ND2	133	-	-	0
1119	T	protein coding	ND2	136	-	-	0
1120	A	protein coding	ND2	138	-	-	0
1121	T	protein coding	ND2	140	-	-	0
1122	T	protein coding	ND2	139	-	-	0
1123	C	protein coding	ND2	135	-	-	0
1124	C	protein coding	ND2	136	-	-	0
1125	G	protein coding	ND2	139	-	-	0
1126	C	protein coding	ND2	137	-	-	0
1127	T	protein coding	ND2	139	-	-	0
1128	T	protein coding	ND2	142	-	-	0
1129	T	protein coding	ND2	140	-	-	0
1130	T	protein coding	ND2	139	-	-	0
1131	A	protein coding	ND2	138	-	-	0
1132	T	protein coding	ND2	139	-	-	0
1133	A	protein coding	ND2	140	-	-	0
1134	A	protein coding	ND2	138	-	-	0
1135	T	protein coding	ND2	137	-	-	0
1136	A	protein coding	ND2	138	-	-	0
1137	A	protein coding	ND2	140	-	-	0
1138	A	protein coding	ND2	141	-	-	0
1139	T	protein coding	ND2	139	-	-	0
1140	T	protein coding	ND2	142	-	-	0
1141	A	protein coding	ND2	145	-	-	0
1142	T	protein coding	ND2	147	-	-	0
1143	T	protein coding	ND2	147	-	-	0
1144	T	protein coding	ND2	146	-	-	0
1145	T	protein coding	ND2	147	-	-	0
1146	G	protein coding	ND2	148	-	-	0
1147	A	protein coding	ND2	147	-	-	0
1148	A	protein coding	ND2	148	-	-	0
1149	A	protein coding	ND2	148	-	-	0
1150	A	protein coding	ND2	148	-	-	0
1151	T	protein coding	ND2	148	-	-	0
1152	A	protein coding	ND2	148	-	-	0
1153	A	protein coding	ND2	147	-	-	0
1154	C	protein coding	ND2	146	-	-	0
1155	T	protein coding	ND2	148	-	-	0
1156	G	protein coding	ND2	147	-	-	0
1157	A	protein coding	ND2	146	-	-	0
1158	A	protein coding	ND2	148	-	-	0
1159	T	protein coding	ND2	150	-	-	0
1160	C	protein coding	ND2	146	-	-	0
1161	A	protein coding	ND2	147	-	-	0
1162	T	protein coding	ND2	150	-	-	0
1163	A	protein coding	ND2	152	-	-	0
1164	A	protein coding	ND2	155	-	-	0
1165	A	protein coding	ND2	156	-	-	0
1166	G	protein coding	ND2	148	-	-	0
1167	A	protein coding	ND2	155	-	-	0
1168	T	protein coding	ND2	155	-	-	0
1169	A	protein coding	ND2	157	-	-	0
1170	A	protein coding	ND2	154	-	-	0
1171	A	protein coding	ND2	151	-	-	0
1172	T	protein coding	ND2	148	-	-	0
1173	A	protein coding	ND2	151	-	-	0
1174	T	protein coding	ND2	152	-	-	0
1175	A	protein coding	ND2	151	-	-	0
1176	A	protein coding	ND2	150	-	-	0
1177	A	protein coding	ND2	152	-	-	0
1178	T	protein coding	ND2	149	-	-	0
1179	A	protein coding	ND2	147	-	-	0
1180	G	protein coding	ND2	147	-	-	0
1181	T	protein coding	ND2	151	-	-	0
1182	A	protein coding	ND2	147	-	-	0
1183	T	protein coding	ND2	148	-	-	0
1184	T	protein coding	ND2	149	-	-	0
1185	A	protein coding	ND2	151	-	-	0
1186	A	protein coding	ND2	148	-	-	0
1187	T	protein coding	ND2	148	-	-	0
1188	T	protein coding	ND2	152	-	-	0
1189	A	protein coding	ND2	157	-	-	0
1190	T	protein coding	ND2	156	-	-	0
1191	A	protein coding	ND2	160	-	-	0
1192	A	protein coding	ND2	161	-	-	0
1193	T	protein coding	ND2	159	-	-	0
1194	A	protein coding	ND2	161	-	-	0
1195	T	protein coding	ND2	159	-	-	0
1196	A	protein coding	ND2	157	-	-	0
1197	T	protein coding	ND2	157	-	-	0
1198	A	protein coding	ND2	156	-	-	0
1199	T	protein coding	ND2	158	-	-	0
1200	A	protein coding	ND2	158	-	-	0
1201	T	protein coding	ND2	155	-	-	0
1202	A	protein coding	ND2	157	-	-	0
1203	A	protein coding	ND2	153	-	-	0
1204	T	protein coding	ND2	157	-	-	0
1205	T	protein coding	ND2	155	-	-	0
1206	A	protein coding	ND2	153	-	-	0
1207	T	protein coding	ND2	156	-	-	0
1208	A	protein coding	ND2	154	-	-	0
1209	A	protein coding	ND2	151	-	-	0
1210	C	protein coding	ND2	154	-	-	0
1211	T	protein coding	ND2	152	-	-	0
1212	T	protein coding	ND2	152	-	-	0
1213	T	protein coding	ND2	152	-	-	0
1214	T	protein coding	ND2	158	-	-	0
1215	T	protein coding	ND2	159	-	-	0
1216	T	protein coding	ND2	159	-	-	0
1217	T	protein coding	ND2	160	-	-	0
1218	T	protein coding	ND2	158	-	-	0
1219	C	protein coding	ND2	153	-	-	0
1220	A	protein coding	ND2	155	-	-	0
1221	A	protein coding	ND2	157	-	-	0
1222	T	protein coding	ND2	157	-	-	0
1223	T	protein coding	ND2	159	-	-	0
1224	T	protein coding	ND2	162	-	-	0
1225	T	protein coding	ND2	161	-	-	0
1226	T	protein coding	ND2	157	-	-	0
1227	G	protein coding	ND2	158	-	-	0
1228	G	protein coding	ND2	150	-	-	0
1229	A	protein coding	ND2	153	-	-	0
1230	T	protein coding	ND2	158	-	-	0
1231	T	protein coding	ND2	155	-	-	0
1232	A	protein coding	ND2	153	-	-	0
1233	T	protein coding	ND2	155	-	-	0
1234	T	protein coding	ND2	152	-	-	0
1235	T	protein coding	ND2	153	-	-	0
1236	T	protein coding	ND2	156	-	-	0
1237	T	protein coding	ND2	155	-	-	0
1238	A	protein coding	ND2	151	-	-	0
1239	A	protein coding	ND2	151	-	-	0
1240	T	protein coding	ND2	154	-	-	0
1241	T	protein coding	ND2	150	-	-	0
1242	T	protein coding	ND2	149	-	-	0
1243	C	protein coding	ND2	146	-	-	0
1244	T	protein coding	ND2	151	-	-	0
1245	T	protein coding	ND2	150	-	-	0
1246	T	protein coding	ND2	154	-	-	0
1247	A	protein coding	ND2	154	-	-	0
1248	T	protein coding	ND2	153	-	-	0
1249	T	protein coding	ND2	159	-	-	0
1250	T	protein coding	ND2	160	-	-	0
1251	T	protein coding	ND2	159	-	-	0
1252	A	protein coding	ND2	157	-	-	0
1253	T	protein coding	ND2	159	-	-	0
1254	T	protein coding	ND2	162	-	-	0
1255	T	protein coding	ND2	161	-	-	0
1256	T	protein coding	ND2	162	-	-	0
1257	A	protein coding	ND2	163	-	-	0
1258	T	protein coding	ND2	163	-	-	0
1259	A	protein coding	ND2	163	-	-	0
1260	T	protein coding	ND2	160	-	-	0
1261	T	protein coding	ND2	159	-	-	0
1262	T	protein coding	ND2	160	-	-	0
1263	T	protein coding	ND2	161	-	-	0
1264	A	tRNA	Trp	161	-	-	0
1265	A	tRNA	Trp	160	-	-	0
1266	G	tRNA	Trp	158	-	-	0
1267	G	tRNA	Trp	161	-	-	0
1268	C	tRNA	Trp	161	-	-	0
1269	T	tRNA	Trp	164	-	-	0
1270	T	tRNA	Trp	162	-	-	0
1271	T	tRNA	Trp	163	-	-	0
1272	A	tRNA	Trp	163	-	-	0
1273	A	tRNA	Trp	165	-	-	0
1274	G	tRNA	Trp	166	-	-	0
1275	T	tRNA	Trp	167	-	-	0
1276	T	tRNA	Trp	173	-	-	0
1277	A	tRNA	Trp	174	-	-	0
1278	A	tRNA	Trp	172	-	-	0
1279	T	tRNA	Trp	173	-	-	0
1280	A	tRNA	Trp	173	-	-	0
1281	A	tRNA	Trp	176	-	-	0
1282	A	tRNA	Trp	178	-	-	0
1283	A	tRNA	Trp	177	-	-	0
1284	C	tRNA	Trp	178	-	-	0
1285	T	tRNA	Trp	183	-	-	0
1286	A	tRNA	Trp	183	-	-	0
1287	A	tRNA	Trp	182	-	-	0
1288	T	tRNA	Trp	185	-	-	0
1289	A	tRNA	Trp	184	-	-	0
1290	A	tRNA	Trp	190	-	-	0
1291	C	tRNA	Trp	192	-	-	0
1292	C	tRNA	Trp	194	-	-	0
1293	T	tRNA	Trp	200	-	-	0
1294	T	tRNA	Trp	202	-	-	0
1295	C	tRNA	Trp	202	-	-	0
1296	A	tRNA	Trp	204	-	-	0
1297	A	tRNA	Trp	204	-	-	0
1298	A	tRNA	Trp	204	-	-	0
1299	G	tRNA	Trp	206	-	-	0
1300	C	tRNA	Trp	207	-	-	0
1301	T	tRNA	Trp	209	-	-	0
1302	A	tRNA	Trp	213	-	-	0
1303	T	tRNA	Trp	214	-	-	0
1304	A	tRNA	Trp	216	-	-	0
1305	A	tRNA	Trp	214	-	-	0
1306	A	tRNA	Trp	219	-	-	0
1307	T	tRNA	Trp	220	-	-	0
1308	A	tRNA	Trp	219	-	-	0
1309	A	tRNA	Trp	219	-	-	0
1310	A	tRNA	Trp	218	-	-	0
1311	G	tRNA	Trp	222	-	-	0
1312	A	tRNA	Trp	225	-	-	0
1313	A	tRNA	Trp	226	-	-	0
1314	A	tRNA	Trp	228	-	-	0
1315	T	tRNA	Trp	229	-	-	0
1316	T	tRNA	Trp	230	-	-	0
1317	T	tRNA	Trp	231	-	-	0
1318	C	tRNA	Trp	231	-	-	0
1319	T	tRNA	Trp	229	-	-	0
1320	T	tRNA	Trp	230	-	-	0
1321	T	tRNA	Trp	231	-	-	0
1322	A	tRNA	Trp - Cys	236	-	-	0
1323	A	tRNA	Trp - Cys	234	-	-	0
1324	G	tRNA	Trp - Cys	236	-	-	0
1325	C	tRNA	Trp - Cys	236	-	-	0
1326	C	tRNA	Trp - Cys	238	-	-	0
1327	T	tRNA	Trp - Cys	238	-	-	0
1328	T	tRNA	Trp - Cys	238	-	-	0
1329	A	tRNA	Trp - Cys	233	-	-	0
1330	G	tRNA	Cys	233	-	-	0
1331	T	tRNA	Cys	233	-	-	0
1332	A	tRNA	Cys	237	-	-	0
1333	A	tRNA	Cys	238	-	-	0
1334	A	tRNA	Cys	234	-	-	0
1335	A	tRNA	Cys	232	-	-	0
1336	C	tRNA	Cys	239	-	-	0
1337	T	tRNA	Cys	238	-	-	0
1338	T	tRNA	Cys	239	-	-	0
1339	A	tRNA	Cys	237	-	-	0
1340	C	tRNA	Cys	236	-	-	0
1341	T	tRNA	Cys	239	-	-	0
1342	C	tRNA	Cys	240	-	-	0
1343	C	tRNA	Cys	239	-	-	0
1344	T	tRNA	Cys	238	-	-	0
1345	T	tRNA	Cys	239	-	-	0
1346	C	tRNA	Cys	241	-	-	0
1347	A	tRNA	Cys	242	-	-	0
1348	A	tRNA	Cys	242	-	-	0
1349	A	tRNA	Cys	245	-	-	0
1350	A	tRNA	Cys	241	-	-	0
1351	T	tRNA	Cys	243	-	-	0
1352	T	tRNA	Cys	245	-	-	0
1353	G	tRNA	Cys	245	-	-	0
1354	C	tRNA	Cys	246	-	-	0
1355	A	tRNA	Cys	248	-	-	0
1356	G	tRNA	Cys	244	-	-	0
1357	T	tRNA	Cys	242	-	-	0
1358	T	tRNA	Cys	241	-	-	0
1359	T	tRNA	Cys	242	-	-	0
1360	G	tRNA	Cys	242	-	-	0
1361	A	tRNA	Cys	241	-	-	0
1362	T	tRNA	Cys	243	-	-	0
1363	A	tRNA	Cys	241	-	-	0
1364	T	tRNA	Cys	241	-	-	0
1365	C	tRNA	Cys	243	-	-	0
1366	A	tRNA	Cys	239	-	-	0
1367	T	tRNA	Cys	238	-	-	0
1368	T	tRNA	Cys	236	-	-	0
1369	A	tRNA	Cys	233	-	-	0
1370	T	tRNA	Cys	238	-	-	0
1371	T	tRNA	Cys	239	-	-	0
1372	G	tRNA	Cys	238	-	-	0
1373	A	tRNA	Cys	236	-	-	0
1374	C	tRNA	Cys	236	-	-	0
1375	T	tRNA	Cys	239	-	-	0
1376	A	tRNA	Cys	238	-	-	0
1377	T	tRNA	Cys	236	-	-	0
1378	A	tRNA	Cys	235	-	-	0
1379	A	tRNA	Cys	235	-	-	0
1380	G	tRNA	Cys	236	-	-	0
1381	A	tRNA	Cys	230	-	-	0
1382	C	tRNA	Cys	238	-	-	0
1383	C	tRNA	Cys	236	-	-	0
1384	T	NC		232	-	-	0
1385	A	NC		234	-	-	0
1386	A	NC		234	-	-	0
1387	T	NC		227	-	-	0
1388	T	NC		226	-	-	0
1389	A	NC		226	-	-	0
1390	A	NC		222	-	-	0
1391	T	NC		227	-	-	0
1392	T	NC		226	-	-	0
1393	T	NC		227	-	-	0
1394	G	NC		227	-	-	0
1395	T	NC		229	-	-	0
1396	C	NC		234	-	-	0
1397	C	NC		233	-	-	0
1398	T	NC		232	-	-	0
1399	T	NC		234	-	-	0
1400	A	NC		235	-	-	0
1401	T	NC		231	-	-	0
1402	T	NC		226	-	-	0
1403	T	tRNA	Tyr	227	-	-	0
1404	G	tRNA	Tyr	229	-	-	0
1405	A	tRNA	Tyr	227	-	-	0
1406	T	tRNA	Tyr	224	-	-	0
1407	T	tRNA	Tyr	230	-	-	0
1408	A	tRNA	Tyr	232	-	-	0
1409	A	tRNA	Tyr	228	-	-	0
1410	G	tRNA	Tyr	229	-	-	0
1411	A	tRNA	Tyr	228	-	-	0
1412	A	tRNA	Tyr	226	-	-	0
1413	G	tRNA	Tyr	222	-	-	0
1414	A	tRNA	Tyr	225	-	-	0
1415	A	tRNA	Tyr	223	-	-	0
1416	T	tRNA	Tyr	226	-	-	0
1417	A	tRNA	Tyr	226	-	-	0
1418	A	tRNA	Tyr	225	-	-	0
1419	A	tRNA	Tyr	227	-	-	0
1420	T	tRNA	Tyr	225	-	-	0
1421	C	tRNA	Tyr	228	-	-	0
1422	T	tRNA	Tyr	233	-	-	0
1423	T	tRNA	Tyr	232	-	-	0
1424	A	tRNA	Tyr	234	-	-	0
1425	T	tRNA	Tyr	233	-	-	0
1426	A	tRNA	Tyr	231	-	-	0
1427	T	tRNA	Tyr	234	-	-	0
1428	A	tRNA	Tyr	234	-	-	0
1429	T	tRNA	Tyr	231	-	-	0
1430	A	tRNA	Tyr	236	-	-	0
1431	G	tRNA	Tyr	239	-	-	0
1432	A	tRNA	Tyr	237	-	-	0
1433	T	tRNA	Tyr	240	-	-	0
1434	T	tRNA	Tyr	242	-	-	0
1435	T	tRNA	Tyr	243	-	-	0
1436	A	tRNA	Tyr	243	-	-	0
1437	C	tRNA	Tyr	247	-	-	0
1438	A	tRNA	Tyr	248	-	-	0
1439	A	tRNA	Tyr	248	-	-	0
1440	T	tRNA	Tyr	246	-	-	0
1441	C	tRNA	Tyr	252	-	-	0
1442	T	tRNA	Tyr	251	-	-	0
1443	A	tRNA	Tyr	252	-	-	0
1444	T	tRNA	Tyr	252	-	-	0
1445	C	tRNA	Tyr	256	-	-	0
1446	G	tRNA	Tyr	253	-	-	0
1447	C	tRNA	Tyr	256	-	-	0
1448	C	tRNA	Tyr	257	-	-	0
1449	T	tRNA	Tyr	259	-	-	0
1450	A	tRNA	Tyr	261	-	-	0
1451	A	tRNA	Tyr	256	-	-	0
1452	A	tRNA	Tyr	262	-	-	0
1453	C	tRNA	Tyr	263	-	-	0
1454	T	tRNA	Tyr	261	-	-	0
1455	T	tRNA	Tyr	257	-	-	0
1456	C	tRNA	Tyr	259	-	-	0
1457	A	tRNA	Tyr	258	-	-	0
1458	G	tRNA	Tyr	258	-	-	0
1459	C	tRNA	Tyr	259	-	-	0
1460	C	tRNA	Tyr	261	-	-	0
1461	A	tRNA	Tyr	258	-	-	0
1462	C	tRNA	Tyr	262	-	-	0
1463	T	tRNA	Tyr	265	-	-	0
1464	T	tRNA	Tyr	264	-	-	0
1465	A	tRNA	Tyr	265	-	-	0
1466	A	tRNA	Tyr	264	-	-	0
1467	T	tRNA	Tyr	269	-	-	0
1468	C	tRNA	Tyr	268	-	-	0
1469	A	NC		267	-	-	0
1470	A	NC		261	-	-	0
1471	T	NC		263	-	-	0
1472	A	NC		260	-	-	0
1473	A	NC		254	-	-	0
1474	T	protein coding	COX1	262	-	-	0
1475	C	protein coding	COX1	259	-	-	0
1476	G	protein coding	COX1	257	-	-	0
1477	C	protein coding	COX1	259	-	-	0
1478	G	protein coding	COX1	261	-	-	0
1479	A	protein coding	COX1	256	-	-	0
1480	C	protein coding	COX1	262	-	-	0
1481	A	protein coding	COX1	263	-	-	0
1482	A	protein coding	COX1	264	-	-	0
1483	T	protein coding	COX1	264	-	-	0
1484	G	protein coding	COX1	264	-	-	0
1485	A	protein coding	COX1	263	-	-	0
1486	T	protein coding	COX1	260	-	-	0
1487	T	protein coding	COX1	259	-	-	0
1488	A	protein coding	COX1	261	-	-	0
1489	T	protein coding	COX1	257	-	-	0
1490	T	protein coding	COX1	256	-	-	0
1491	T	protein coding	COX1	256	-	-	0
1492	T	protein coding	COX1	257	-	-	0
1493	C	protein coding	COX1	258	-	-	0
1494	T	protein coding	COX1	258	-	-	0
1495	A	protein coding	COX1	259	-	-	0
1496	C	protein coding	COX1	253	-	-	0
1497	A	protein coding	COX1	258	-	-	0
1498	A	protein coding	COX1	258	-	-	0
1499	A	protein coding	COX1	258	-	-	0
1500	T	protein coding	COX1	258	-	-	0
1501	C	protein coding	COX1	256	-	-	0
1502	A	protein coding	COX1	255	-	-	0
1503	T	protein coding	COX1	256	-	-	0
1504	A	protein coding	COX1	258	-	-	0
1505	A	protein coding	COX1	258	-	-	0
1506	A	protein coding	COX1	255	-	-	0
1507	G	protein coding	COX1	255	-	-	0
1508	A	protein coding	COX1	255	-	-	0
1509	T	protein coding	COX1	256	-	-	0
1510	A	protein coding	COX1	256	-	-	0
1511	T	protein coding	COX1	252	-	-	0
1512	C	protein coding	COX1	255	-	-	0
1513	G	protein coding	COX1	252	-	-	0
1514	G	protein coding	COX1	250	-	-	0
1515	A	protein coding	COX1	245	-	-	0
1516	A	protein coding	COX1	243	-	-	0
1517	C	protein coding	COX1	245	-	-	0
1518	T	protein coding	COX1	243	-	-	0
1519	T	protein coding	COX1	243	-	-	0
1520	T	protein coding	COX1	246	-	-	0
1521	A	protein coding	COX1	248	-	-	0
1522	T	protein coding	COX1	247	-	-	0
1523	A	protein coding	COX1	248	-	-	0
1524	T	protein coding	COX1	250	-	-	0
1525	T	protein coding	COX1	253	-	-	0
1526	T	protein coding	COX1	253	-	-	0
1527	T	protein coding	COX1	254	-	-	0
1528	A	protein coding	COX1	251	-	-	0
1529	T	protein coding	COX1	252	-	-	0
1530	T	protein coding	COX1	252	-	-	0
1531	T	protein coding	COX1	250	-	-	0
1532	T	protein coding	COX1	255	-	-	0
1533	T	protein coding	COX1	258	-	-	0
1534	G	protein coding	COX1	259	-	-	0
1535	G	protein coding	COX1	259	-	-	0
1536	A	protein coding	COX1	256	-	-	0
1537	G	protein coding	COX1	255	-	-	0
1538	C	protein coding	COX1	254	-	-	0
1539	T	protein coding	COX1	253	-	-	0
1540	T	protein coding	COX1	255	-	-	0
1541	G	protein coding	COX1	258	-	-	0
1542	A	protein coding	COX1	256	-	-	0
1543	G	protein coding	COX1	261	-	-	0
1544	C	protein coding	COX1	261	-	-	0
1545	T	protein coding	COX1	258	-	-	0
1546	G	protein coding	COX1	259	-	-	0
1547	G	protein coding	COX1	257	-	-	0
1548	A	protein coding	COX1	259	-	-	0
1549	A	protein coding	COX1	261	-	-	0
1550	T	protein coding	COX1	260	-	-	0
1551	A	protein coding	COX1	260	-	-	0
1552	G	protein coding	COX1	263	-	-	0
1553	T	protein coding	COX1	258	-	-	0
1554	T	protein coding	COX1	259	-	-	0
1555	G	protein coding	COX1	260	-	-	0
1556	G	protein coding	COX1	258	-	-	0
1557	A	protein coding	COX1	257	-	-	0
1558	A	protein coding	COX1	251	-	-	0
1559	C	protein coding	COX1	257	-	-	0
1560	A	protein coding	COX1	253	-	-	0
1561	T	protein coding	COX1	253	-	-	0
1562	C	protein coding	COX1	256	-	-	0
1563	T	protein coding	COX1	252	-	-	0
1564	T	protein coding	COX1	254	-	-	0
1565	T	protein coding	COX1	254	-	-	0
1566	A	protein coding	COX1	254	-	-	0
1567	A	protein coding	COX1	252	-	-	0
1568	G	protein coding	COX1	252	-	-	0
1569	A	protein coding	COX1	256	-	-	0
1570	A	protein coding	COX1	257	-	-	0
1571	T	protein coding	COX1	256	-	-	0
1572	T	protein coding	COX1	258	-	-	0
1573	T	protein coding	COX1	259	-	-	0
1574	T	protein coding	COX1	257	-	-	0
1575	A	protein coding	COX1	258	-	-	0
1576	A	protein coding	COX1	257	-	-	0
1577	T	protein coding	COX1	261	-	-	0
1578	T	protein coding	COX1	258	-	-	0
1579	C	protein coding	COX1	260	-	-	0
1580	G	protein coding	COX1	257	-	-	0
1581	A	protein coding	COX1	259	-	-	0
1582	G	protein coding	COX1	260	-	-	0
1583	C	protein coding	COX1	258	-	-	0
1584	T	protein coding	COX1	255	-	-	0
1585	G	protein coding	COX1	258	-	-	0
1586	A	protein coding	COX1	258	-	-	0
1587	A	protein coding	COX1	255	-	-	0
1588	T	protein coding	COX1	258	-	-	0
1589	T	protein coding	COX1	259	-	-	0
1590	A	protein coding	COX1	262	-	-	0
1591	G	protein coding	COX1	264	-	-	0
1592	G	protein coding	COX1	265	-	-	0
1593	A	protein coding	COX1	263	-	-	0
1594	C	protein coding	COX1	263	-	-	0
1595	A	protein coding	COX1	264	-	-	0
1596	T	protein coding	COX1	265	-	-	0
1597	C	protein coding	COX1	261	-	-	0
1598	C	protein coding	COX1	263	-	-	0
1599	T	protein coding	COX1	262	-	-	0
1600	G	protein coding	COX1	256	-	-	0
1601	G	protein coding	COX1	256	-	-	0
1602	A	protein coding	COX1	253	-	-	0
1603	G	protein coding	COX1	254	-	-	0
1604	C	protein coding	COX1	254	-	-	0
1605	A	protein coding	COX1	253	-	-	0
1606	T	protein coding	COX1	251	-	-	0
1607	T	protein coding	COX1	254	-	-	0
1608	A	protein coding	COX1	254	-	-	0
1609	A	protein coding	COX1	254	-	-	0
1610	T	protein coding	COX1	256	-	-	0
1611	T	protein coding	COX1	258	-	-	0
1612	G	protein coding	COX1	262	-	-	0
1613	G	protein coding	COX1	261	-	-	0
1614	A	protein coding	COX1	261	-	-	0
1615	G	protein coding	COX1	261	-	-	0
1616	A	protein coding	COX1	261	-	-	0
1617	T	protein coding	COX1	258	-	-	0
1618	G	protein coding	COX1	263	-	-	0
1619	A	protein coding	COX1	262	-	-	0
1620	T	protein coding	COX1	259	-	-	0
1621	C	protein coding	COX1	263	-	-	0
1622	A	protein coding	COX1	262	-	-	0
1623	A	protein coding	COX1	263	-	-	0
1624	A	protein coding	COX1	264	-	-	0
1625	T	protein coding	COX1	261	-	-	0
1626	T	protein coding	COX1	260	-	-	0
1627	T	protein coding	COX1	261	-	-	0
1628	A	protein coding	COX1	259	-	-	0
1629	T	protein coding	COX1	261	-	-	0
1630	A	protein coding	COX1	261	-	-	0
1631	A	protein coding	COX1	258	-	-	0
1632	T	protein coding	COX1	258	-	-	0
1633	G	protein coding	COX1	259	-	-	0
1634	T	protein coding	COX1	260	-	-	0
1635	A	protein coding	COX1	263	-	-	0
1636	A	protein coding	COX1	262	-	-	0
1637	T	protein coding	COX1	263	-	-	0
1638	T	protein coding	COX1	266	-	-	0
1639	G	protein coding	COX1	262	-	-	0
1640	T	protein coding	COX1	258	-	-	0
1641	A	protein coding	COX1	254	-	-	0
1642	A	protein coding	COX1	251	-	-	0
1643	C	protein coding	COX1	254	-	-	0
1644	T	protein coding	COX1	254	-	-	0
1645	G	protein coding	COX1	253	-	-	0
1646	C	protein coding	COX1	252	-	-	0
1647	A	protein coding	COX1	247	-	-	0
1648	C	protein coding	COX1	250	-	-	0
1649	A	protein coding	COX1	246	-	-	0
1650	T	protein coding	COX1	253	-	-	0
1651	G	protein coding	COX1	255	-	-	0
1652	C	protein coding	COX1	249	-	-	0
1653	T	protein coding	COX1	252	-	-	0
1654	T	protein coding	COX1	250	-	-	0
1655	T	protein coding	COX1	250	-	-	0
1656	T	protein coding	COX1	250	-	-	0
1657	A	protein coding	COX1	247	-	-	0
1658	T	protein coding	COX1	248	-	-	0
1659	T	protein coding	COX1	244	-	-	0
1660	A	protein coding	COX1	246	-	-	0
1661	T	protein coding	COX1	246	-	-	0
1662	A	protein coding	COX1	244	-	-	0
1663	A	protein coding	COX1	239	-	-	0
1664	T	protein coding	COX1	243	-	-	0
1665	T	protein coding	COX1	243	-	-	0
1666	T	protein coding	COX1	247	-	-	0
1667	T	protein coding	COX1	247	-	-	0
1668	T	protein coding	COX1	250	-	-	0
1669	T	protein coding	COX1	247	-	-	0
1670	T	protein coding	COX1	242	-	-	0
1671	T	protein coding	COX1	244	-	-	0
1672	A	protein coding	COX1	245	-	-	0
1673	T	protein coding	COX1	245	-	-	0
1674	A	protein coding	COX1	245	-	-	0
1675	G	protein coding	COX1	247	-	-	0
1676	T	protein coding	COX1	248	-	-	0
1677	T	protein coding	COX1	248	-	-	0
1678	A	protein coding	COX1	251	-	-	0
1679	T	protein coding	COX1	250	-	-	0
1680	A	protein coding	COX1	247	-	-	0
1681	C	protein coding	COX1	249	-	-	0
1682	C	protein coding	COX1	246	-	-	0
1683	T	protein coding	COX1	250	-	-	0
1684	A	protein coding	COX1	246	-	-	0
1685	T	protein coding	COX1	248	-	-	0
1686	T	protein coding	COX1	245	-	-	0
1687	A	protein coding	COX1	242	-	-	0
1688	T	protein coding	COX1	243	-	-	0
1689	A	protein coding	COX1	244	-	-	0
1690	A	protein coding	COX1	238	-	-	0
1691	T	protein coding	COX1	237	-	-	0
1692	T	protein coding	COX1	239	-	-	0
1693	G	protein coding	COX1	241	-	-	0
1694	G	protein coding	COX1	240	-	-	0
1695	T	protein coding	COX1	230	-	-	0
1696	G	protein coding	COX1	234	-	-	0
1697	G	protein coding	COX1	241	-	-	0
1698	A	protein coding	COX1	240	-	-	0
1699	T	protein coding	COX1	235	-	-	0
1700	T	protein coding	COX1	238	-	-	0
1701	T	protein coding	COX1	242	-	-	0
1702	G	protein coding	COX1	246	-	-	0
1703	G	protein coding	COX1	244	-	-	0
1704	A	protein coding	COX1	246	-	-	0
1705	A	protein coding	COX1	242	-	-	0
1706	A	protein coding	COX1	241	-	-	0
1707	T	protein coding	COX1	244	-	-	0
1708	T	protein coding	COX1	245	-	-	0
1709	G	protein coding	COX1	245	-	-	0
1710	A	protein coding	COX1	242	-	-	0
1711	T	protein coding	COX1	242	-	-	0
1712	T	protein coding	COX1	240	-	-	0
1713	A	protein coding	COX1	238	-	-	0
1714	G	protein coding	COX1	237	-	-	0
1715	T	protein coding	COX1	235	-	-	0
1716	G	protein coding	COX1	241	-	-	0
1717	C	protein coding	COX1	239	-	-	0
1718	C	protein coding	COX1	237	-	-	0
1719	T	protein coding	COX1	238	-	-	0
1720	T	protein coding	COX1	237	-	-	0
1721	T	protein coding	COX1	238	-	-	0
1722	A	protein coding	COX1	240	-	-	0
1723	A	protein coding	COX1	238	-	-	0
1724	T	protein coding	COX1	238	-	-	0
1725	A	protein coding	COX1	241	-	-	0
1726	T	protein coding	COX1	241	-	-	0
1727	T	protein coding	COX1	240	-	-	0
1728	A	protein coding	COX1	238	-	-	0
1729	G	protein coding	COX1	240	-	-	0
1730	G	protein coding	COX1	238	-	-	0
1731	T	protein coding	COX1	236	-	-	0
1732	G	protein coding	COX1	238	-	-	0
1733	C	protein coding	COX1	236	-	-	0
1734	T	protein coding	COX1	234	-	-	0
1735	C	protein coding	COX1	236	-	-	0
1736	C	protein coding	COX1	238	-	-	0
1737	T	protein coding	COX1	236	-	-	0
1738	G	protein coding	COX1	236	-	-	0
1739	A	protein coding	COX1	236	-	-	0
1740	T	protein coding	COX1	238	-	-	0
1741	A	protein coding	COX1	238	-	-	0
1742	T	protein coding	COX1	236	-	-	0
1743	A	protein coding	COX1	235	-	-	0
1744	G	protein coding	COX1	231	-	-	0
1745	C	protein coding	COX1	237	-	-	0
1746	A	protein coding	COX1	239	-	-	0
1747	T	protein coding	COX1	235	-	-	0
1748	T	protein coding	COX1	238	-	-	0
1749	C	protein coding	COX1	242	-	-	0
1750	C	protein coding	COX1	242	-	-	0
1751	C	protein coding	COX1	244	-	-	0
1752	A	protein coding	COX1	244	-	-	0
1753	C	protein coding	COX1	247	-	-	0
1754	G	protein coding	COX1	245	-	-	0
1755	A	protein coding	COX1	248	-	-	0
1756	A	protein coding	COX1	249	-	-	0
1757	T	protein coding	COX1	249	-	-	0
1758	A	protein coding	COX1	250	-	-	0
1759	A	protein coding	COX1	250	-	-	0
1760	A	protein coding	COX1	252	-	-	0
1761	T	protein coding	COX1	251	-	-	0
1762	A	protein coding	COX1	249	-	-	0
1763	A	protein coding	COX1	248	-	-	0
1764	T	protein coding	COX1	246	-	-	0
1765	A	protein coding	COX1	242	-	-	0
1766	T	protein coding	COX1	246	-	-	0
1767	A	protein coding	COX1	241	-	-	0
1768	A	protein coding	COX1	239	-	-	0
1769	G	protein coding	COX1	240	-	-	0
1770	A	protein coding	COX1	237	-	-	0
1771	T	protein coding	COX1	234	-	-	0
1772	T	protein coding	COX1	232	-	-	0
1773	T	protein coding	COX1	234	-	-	0
1774	T	protein coding	COX1	234	-	-	0
1775	G	protein coding	COX1	235	-	-	0
1776	A	protein coding	COX1	230	-	-	0
1777	C	protein coding	COX1	234	-	-	0
1778	T	protein coding	COX1	240	-	-	0
1779	T	protein coding	COX1	239	-	-	0
1780	C	protein coding	COX1	242	-	-	0
1781	T	protein coding	COX1	245	-	-	0
1782	A	protein coding	COX1	239	-	-	0
1783	C	protein coding	COX1	243	-	-	0
1784	C	protein coding	COX1	240	-	-	0
1785	T	protein coding	COX1	237	-	-	0
1786	C	protein coding	COX1	235	-	-	0
1787	C	protein coding	COX1	234	-	-	0
1788	T	protein coding	COX1	228	-	-	0
1789	G	protein coding	COX1	229	-	-	0
1790	C	protein coding	COX1	233	-	-	0
1791	T	protein coding	COX1	219	-	-	0
1792	C	protein coding	COX1	231	-	-	0
1793	T	protein coding	COX1	227	-	-	0
1794	T	protein coding	COX1	227	-	-	0
1795	T	protein coding	COX1	223	-	-	0
1796	C	protein coding	COX1	229	-	-	0
1797	T	protein coding	COX1	228	-	-	0
1798	T	protein coding	COX1	226	-	-	0
1799	T	protein coding	COX1	230	-	-	0
1800	A	protein coding	COX1	229	-	-	0
1801	C	protein coding	COX1	232	-	-	0
1802	T	protein coding	COX1	235	-	-	0
1803	A	protein coding	COX1	234	-	-	0
1804	T	protein coding	COX1	233	-	-	0
1805	T	protein coding	COX1	236	-	-	0
1806	A	protein coding	COX1	233	-	-	0
1807	G	protein coding	COX1	234	-	-	0
1808	T	protein coding	COX1	230	-	-	0
1809	A	protein coding	COX1	231	-	-	0
1810	A	protein coding	COX1	229	-	-	0
1811	G	protein coding	COX1	229	-	-	0
1812	T	protein coding	COX1	228	-	-	0
1813	A	protein coding	COX1	226	-	-	0
1814	G	protein coding	COX1	229	-	-	0
1815	A	protein coding	COX1	232	-	-	0
1816	A	protein coding	COX1	228	-	-	0
1817	T	protein coding	COX1	226	-	-	0
1818	A	protein coding	COX1	226	-	-	0
1819	G	protein coding	COX1	225	-	-	0
1820	T	protein coding	COX1	212	-	-	0
1821	T	protein coding	COX1	211	-	-	0
1822	G	protein coding	COX1	223	-	-	0
1823	A	protein coding	COX1	221	-	-	0
1824	A	protein coding	COX1	222	-	-	0
1825	A	protein coding	COX1	220	-	-	0
1826	A	protein coding	COX1	214	-	-	0
1827	T	protein coding	COX1	219	-	-	0
1828	G	protein coding	COX1	223	-	-	0
1829	G	protein coding	COX1	222	-	-	0
1830	A	protein coding	COX1	217	-	-	0
1831	G	protein coding	COX1	224	-	-	0
1832	C	protein coding	COX1	223	-	-	0
1833	T	protein coding	COX1	203	-	-	0
1834	G	protein coding	COX1	222	-	-	0
1835	G	protein coding	COX1	222	-	-	0
1836	G	protein coding	COX1	220	-	-	0
1837	A	protein coding	COX1	222	-	-	0
1838	C	protein coding	COX1	224	-	-	0
1839	A	protein coding	COX1	222	-	-	0
1840	G	protein coding	COX1	226	-	-	0
1841	G	protein coding	COX1	226	-	-	0
1842	A	protein coding	COX1	225	-	-	0
1843	T	protein coding	COX1	211	-	-	0
1844	G	protein coding	COX1	224	-	-	0
1845	A	protein coding	COX1	221	-	-	0
1846	A	protein coding	COX1	217	-	-	0
1847	C	protein coding	COX1	224	-	-	0
1848	T	protein coding	COX1	223	-	-	0
1849	G	protein coding	COX1	221	-	-	0
1850	T	protein coding	COX1	211	-	-	0
1851	T	protein coding	COX1	217	-	-	0
1852	T	protein coding	COX1	220	-	-	0
1853	A	protein coding	COX1	219	-	-	0
1854	T	protein coding	COX1	224	-	-	0
1855	C	protein coding	COX1	225	-	-	0
1856	C	protein coding	COX1	226	-	-	0
1857	A	protein coding	COX1	222	-	-	0
1858	C	protein coding	COX1	229	-	-	0
1859	C	protein coding	COX1	229	-	-	0
1860	T	protein coding	COX1	227	-	-	0
1861	C	protein coding	COX1	230	-	-	0
1862	T	protein coding	COX1	230	-	-	0
1863	A	protein coding	COX1	227	-	-	0
1864	T	protein coding	COX1	231	-	-	0
1865	C	protein coding	COX1	226	-	-	0
1866	C	protein coding	COX1	226	-	-	0
1867	G	protein coding	COX1	227	-	-	0
1868	C	protein coding	COX1	224	-	-	0
1869	T	protein coding	COX1	223	-	-	0
1870	G	protein coding	COX1	224	-	-	0
1871	G	protein coding	COX1	226	-	-	0
1872	A	protein coding	COX1	229	-	-	0
1873	A	protein coding	COX1	224	-	-	0
1874	T	protein coding	COX1	226	-	-	0
1875	T	protein coding	COX1	226	-	-	0
1876	G	protein coding	COX1	223	-	-	0
1877	C	protein coding	COX1	223	-	-	0
1878	T	protein coding	COX1	225	-	-	0
1879	C	protein coding	COX1	228	-	-	0
1880	A	protein coding	COX1	224	-	-	0
1881	T	protein coding	COX1	226	-	-	0
1882	G	protein coding	COX1	224	-	-	0
1883	G	protein coding	COX1	227	-	-	0
1884	T	protein coding	COX1	219	-	-	0
1885	G	protein coding	COX1	226	-	-	0
1886	G	protein coding	COX1	223	-	-	0
1887	A	protein coding	COX1	221	-	-	0
1888	G	protein coding	COX1	222	-	-	0
1889	C	protein coding	COX1	222	-	-	0
1890	T	protein coding	COX1	220	-	-	0
1891	T	protein coding	COX1	213	-	-	0
1892	C	protein coding	COX1	220	-	-	0
1893	A	protein coding	COX1	222	-	-	0
1894	G	protein coding	COX1	220	-	-	0
1895	T	protein coding	COX1	214	-	-	0
1896	T	protein coding	COX1	217	-	-	0
1897	G	protein coding	COX1	219	-	-	0
1898	A	protein coding	COX1	219	-	-	0
1899	T	protein coding	COX1	213	-	-	0
1900	T	protein coding	COX1	224	-	-	0
1901	T	protein coding	COX1	222	-	-	0
1902	A	protein coding	COX1	222	-	-	0
1903	G	protein coding	COX1	223	-	-	0
1904	C	protein coding	COX1	224	-	-	0
1905	T	protein coding	COX1	223	-	-	0
1906	A	protein coding	COX1	227	-	-	0
1907	T	protein coding	COX1	226	-	-	0
1908	T	protein coding	COX1	232	-	-	0
1909	T	protein coding	COX1	232	-	-	0
1910	T	protein coding	COX1	232	-	-	0
1911	T	protein coding	COX1	229	-	-	0
1912	T	protein coding	COX1	230	-	-	0
1913	C	protein coding	COX1	236	-	-	0
1914	T	protein coding	COX1	234	-	-	0
1915	C	protein coding	COX1	231	-	-	0
1916	T	protein coding	COX1	234	-	-	0
1917	A	protein coding	COX1	227	-	-	0
1918	C	protein coding	COX1	231	-	-	0
1919	A	protein coding	COX1	228	-	-	0
1920	T	protein coding	COX1	228	-	-	0
1921	T	protein coding	COX1	234	-	-	0
1922	T	protein coding	COX1	233	-	-	0
1923	A	protein coding	COX1	230	-	-	0
1924	G	protein coding	COX1	232	-	-	0
1925	C	protein coding	COX1	228	-	-	0
1926	A	protein coding	COX1	230	-	-	0
1927	G	protein coding	COX1	232	-	-	0
1928	G	protein coding	COX1	234	-	-	0
1929	A	protein coding	COX1	233	-	-	0
1930	A	protein coding	COX1	230	-	-	0
1931	T	protein coding	COX1	230	-	-	0
1932	T	protein coding	COX1	231	-	-	0
1933	T	protein coding	COX1	232	-	-	0
1934	C	protein coding	COX1	231	-	-	0
1935	T	protein coding	COX1	229	-	-	0
1936	T	protein coding	COX1	227	-	-	0
1937	C	protein coding	COX1	226	-	-	0
1938	A	protein coding	COX1	228	-	-	0
1939	A	protein coding	COX1	228	-	-	0
1940	T	protein coding	COX1	232	-	-	0
1941	T	protein coding	COX1	236	-	-	0
1942	T	protein coding	COX1	233	-	-	0
1943	T	protein coding	COX1	232	-	-	0
1944	A	protein coding	COX1	232	-	-	0
1945	G	protein coding	COX1	232	-	-	0
1946	G	protein coding	COX1	229	-	-	0
1947	A	protein coding	COX1	228	-	-	0
1948	G	protein coding	COX1	236	-	-	0
1949	C	protein coding	COX1	241	-	-	0
1950	T	protein coding	COX1	236	-	-	0
1951	G	protein coding	COX1	235	-	-	0
1952	T	protein coding	COX1	237	-	-	0
1953	A	protein coding	COX1	238	-	-	0
1954	A	protein coding	COX1	235	-	-	0
1955	A	protein coding	COX1	237	-	-	0
1956	T	protein coding	COX1	240	-	-	0
1957	T	protein coding	COX1	238	-	-	0
1958	T	protein coding	COX1	238	-	-	0
1959	T	protein coding	COX1	242	-	-	0
1960	A	protein coding	COX1	241	-	-	0
1961	T	protein coding	COX1	239	-	-	0
1962	T	protein coding	COX1	241	-	-	0
1963	A	protein coding	COX1	240	-	-	0
1964	C	protein coding	COX1	243	-	-	0
1965	A	protein coding	COX1	242	-	-	0
1966	A	protein coding	COX1	241	-	-	0
1967	C	protein coding	COX1	247	-	-	0
1968	T	protein coding	COX1	246	-	-	0
1969	G	protein coding	COX1	247	-	-	0
1970	T	protein coding	COX1	247	-	-	0
1971	A	protein coding	COX1	244	-	-	0
1972	A	protein coding	COX1	243	-	-	0
1973	T	protein coding	COX1	240	-	-	0
1974	T	protein coding	COX1	239	-	-	0
1975	A	protein coding	COX1	238	-	-	0
1976	A	protein coding	COX1	238	-	-	0
1977	T	protein coding	COX1	238	-	-	0
1978	A	protein coding	COX1	238	-	-	0
1979	T	protein coding	COX1	239	-	-	0
1980	A	protein coding	COX1	238	-	-	0
1981	C	protein coding	COX1	239	-	-	0
1982	G	protein coding	COX1	234	-	-	0
1983	A	protein coding	COX1	233	-	-	0
1984	T	protein coding	COX1	228	-	-	0
1985	C	protein coding	COX1	236	-	-	0
1986	A	protein coding	COX1	236	-	-	0
1987	A	protein coding	COX1	232	-	-	0
1988	C	protein coding	COX1	239	-	-	0
1989	A	protein coding	COX1	240	-	-	0
1990	G	protein coding	COX1	238	-	-	0
1991	G	protein coding	COX1	239	-	-	0
1992	A	protein coding	COX1	237	-	-	0
1993	A	protein coding	COX1	236	-	-	0
1994	T	protein coding	COX1	233	-	-	0
1995	T	protein coding	COX1	234	-	-	0
1996	T	protein coding	COX1	238	-	-	0
1997	C	protein coding	COX1	235	-	-	0
1998	A	protein coding	COX1	233	-	-	0
1999	T	protein coding	COX1	229	-	-	0
[truncated: 17,525 more rows]

## Sheet: w1118_2
Postion	Reference	Encoding	Description	DCS	Insterted NTs	Deleted NTs	% Heteroplasmy
1	A	tRNA	Ile	86	-	-	0
2	A	tRNA	Ile	88	-	-	0
3	T	tRNA	Ile	91	-	-	0
4	G	tRNA	Ile	91	-	-	0
5	A	tRNA	Ile	95	-	-	0
6	A	tRNA	Ile	100	-	-	0
7	T	tRNA	Ile	104	-	-	0
8	T	tRNA	Ile	109	-	-	0
9	G	tRNA	Ile	115	-	-	0
10	C	tRNA	Ile	117	-	-	0
11	C	tRNA	Ile	121	-	-	0
12	T	tRNA	Ile	129	-	-	0
13	G	tRNA	Ile	130	-	-	0
14	A	tRNA	Ile	141	-	-	0
15	T	tRNA	Ile	146	-	-	0
16	A	tRNA	Ile	152	-	-	0
17	A	tRNA	Ile	155	-	-	0
18	A	tRNA	Ile	158	-	-	0
19	A	tRNA	Ile	162	-	-	0
20	A	tRNA	Ile	164	-	-	0
21	G	tRNA	Ile	164	-	-	0
22	G	tRNA	Ile	172	-	-	0
23	A	tRNA	Ile	177	-	-	0
24	T	tRNA	Ile	178	-	-	0
25	T	tRNA	Ile	180	-	-	0
26	A	tRNA	Ile	180	-	-	0
27	C	tRNA	Ile	181	-	-	0
28	C	tRNA	Ile	185	-	-	0
29	T	tRNA	Ile	187	-	-	0
30	T	tRNA	Ile	186	-	-	0
31	G	tRNA	Ile	186	-	-	0
32	A	tRNA	Ile	192	-	-	0
33	T	tRNA	Ile	192	-	-	0
34	A	tRNA	Ile	196	-	-	0
35	G	tRNA	Ile	196	-	-	0
36	G	tRNA	Ile	193	-	-	0
37	G	tRNA	Ile	193	-	-	0
38	T	tRNA	Ile	201	-	-	0
39	A	tRNA	Ile	202	-	-	0
40	A	tRNA	Ile	202	-	-	0
41	A	tRNA	Ile	204	-	-	0
42	T	tRNA	Ile	204	-	-	0
43	C	tRNA	Ile	203	-	-	0
44	A	tRNA	Ile	205	-	-	0
45	T	tRNA	Ile	207	-	-	0
46	G	tRNA	Ile	206	-	-	0
47	C	tRNA	Ile	207	-	-	0
48	A	tRNA	Ile	212	-	-	0
49	G	tRNA	Ile	212	-	-	0
50	T	tRNA	Ile	218	-	-	0
51	T	tRNA	Ile	219	-	-	0
52	T	tRNA	Ile	222	-	-	0
53	T	tRNA	Ile	223	-	-	0
54	C	tRNA	Ile	225	-	-	0
55	T	tRNA	Ile	224	-	-	0
56	G	tRNA	Ile	221	-	-	0
57	C	tRNA	Ile	224	-	-	0
58	A	tRNA	Ile	228	-	-	0
59	T	tRNA	Ile	230	-	-	0
60	T	tRNA	Ile	235	-	-	0
61	C	tRNA	Ile	235	-	-	0
62	A	tRNA	Ile	240	-	-	0
63	T	tRNA	Ile	239	-	-	0
64	T	tRNA	Ile	243	-	-	0
65	G	tRNA	Ile	244	-	-	0
66	A	NC		241	-	-	0
67	C	NC		248	-	-	0
68	T	NC		252	-	-	0
69	G	NC		253	-	-	0
70	A	NC		256	-	-	0
71	T	NC		259	-	-	0
72	T	NC		260	-	-	0
73	T	NC		262	-	-	0
74	A	NC		266	-	-	0
75	T	NC		272	-	-	0
76	A	NC		275	-	-	0
77	T	NC		277	-	-	0
78	A	NC		281	-	-	0
79	T	NC		285	-	-	0
80	T	NC		288	-	-	0
81	A	NC		293	-	-	0
82	T	NC		295	-	-	0
83	T	NC		301	-	-	0
84	T	NC		302	-	-	0
85	A	NC		304	-	-	0
86	T	NC		308	-	-	0
87	A	NC		310	-	-	0
88	A	NC		312	-	-	0
89	A	NC		315	-	-	0
90	G	NC		319	-	-	0
91	A	NC		325	-	-	0
92	T	NC		328	-	-	0
93	G	NC		329	-	-	0
94	A	NC		338	-	-	0
95	T	NC		338	-	-	0
96	T	NC		346	-	-	0
97	T	tRNA	Gln	347	-	-	0
98	T	tRNA	Gln	349	-	-	0
99	A	tRNA	Gln	352	-	-	0
100	T	tRNA	Gln	361	-	-	0
101	A	tRNA	Gln	365	-	-	0
102	T	tRNA	Gln	371	-	-	0
103	T	tRNA	Gln	373	-	-	0
104	T	tRNA	Gln	378	-	-	0
105	A	tRNA	Gln	380	-	-	0
106	A	tRNA	Gln	381	-	-	0
107	T	tRNA	Gln	388	-	-	0
108	A	tRNA	Gln	393	-	-	0
109	G	tRNA	Gln	396	-	-	0
110	A	tRNA	Gln	399	-	-	0
111	A	tRNA	Gln	399	-	-	0
112	T	tRNA	Gln	408	-	-	0
113	T	tRNA	Gln	405	-	-	0
114	A	tRNA	Gln	405	-	-	0
115	A	tRNA	Gln	407	-	-	0
116	A	tRNA	Gln	406	-	-	0
117	C	tRNA	Gln	408	-	-	0
118	T	tRNA	Gln	407	-	-	0
119	A	tRNA	Gln	416	-	-	0
120	T	tRNA	Gln	414	-	-	0
121	T	tRNA	Gln	412	-	-	0
122	T	tRNA	Gln	416	-	-	0
123	C	tRNA	Gln	416	-	-	0
124	T	tRNA	Gln	418	-	-	0
125	A	tRNA	Gln	420	-	-	0
126	A	tRNA	Gln	416	-	-	0
127	A	tRNA	Gln	418	-	-	0
128	A	tRNA	Gln	420	-	-	0
129	G	tRNA	Gln	418	-	-	0
130	T	tRNA	Gln	421	-	-	0
131	A	tRNA	Gln	422	-	-	0
132	T	tRNA	Gln	427	-	-	0
133	C	tRNA	Gln	424	-	-	0
134	A	tRNA	Gln	422	-	-	0
135	A	tRNA	Gln	421	-	-	0
136	A	tRNA	Gln	422	-	-	0
137	A	tRNA	Gln	424	-	-	0
138	A	tRNA	Gln	427	-	-	0
139	C	tRNA	Gln	430	-	-	0
140	T	tRNA	Gln	437	-	-	0
141	T	tRNA	Gln	439	-	-	0
142	T	tRNA	Gln	441	-	-	0
143	T	tRNA	Gln	443	-	-	0
144	G	tRNA	Gln	442	-	-	0
145	T	tRNA	Gln	445	-	-	0
146	G	tRNA	Gln	447	-	-	0
147	C	tRNA	Gln	448	-	-	0
148	A	tRNA	Gln	457	-	-	0
149	T	tRNA	Gln	460	-	-	0
150	C	tRNA	Gln	468	-	-	0
151	A	tRNA	Gln	468	-	-	0
152	T	tRNA	Gln	467	-	-	0
153	A	tRNA	Gln	472	-	-	0
154	C	tRNA	Gln	472	-	-	0
155	A	tRNA	Gln	474	-	-	0
156	C	tRNA	Gln	481	-	-	0
157	C	tRNA	Gln	481	-	-	0
158	A	tRNA	Gln	482	-	-	0
159	A	tRNA	Gln	483	-	-	0
160	A	tRNA	Gln	485	-	-	0
161	A	tRNA	Gln	484	-	-	0
162	T	tRNA	Gln	490	-	-	0
163	A	tRNA	Gln	494	-	-	0
164	T	tRNA	Gln	490	-	-	0
165	A	tRNA	Gln	494	-	-	0
166	T	NC		497	-	-	0
167	T	NC		497	-	-	0
168	T	NC		506	-	-	0
169	A	NC		506	-	-	0
170	C	NC		503	-	-	0
171	A	tRNA	Met	508	-	-	0
172	A	tRNA	Met	507	-	-	0
173	A	tRNA	Met	506	-	-	0
174	A	tRNA	Met	507	-	-	0
175	A	tRNA	Met	512	-	-	0
176	G	tRNA	Met	512	-	-	0
177	A	tRNA	Met	519	-	-	0
178	T	tRNA	Met	518	-	-	0
179	A	tRNA	Met	522	-	-	0
180	A	tRNA	Met	521	-	-	0
181	G	tRNA	Met	517	-	-	0
182	C	tRNA	Met	516	-	-	0
183	T	tRNA	Met	514	-	-	0
184	A	tRNA	Met	521	-	-	0
185	A	tRNA	Met	525	-	-	0
186	T	tRNA	Met	525	-	-	0
187	T	tRNA	Met	527	-	-	0
188	A	tRNA	Met	526	-	-	0
189	A	tRNA	Met	525	-	-	0
190	G	tRNA	Met	528	-	-	0
191	C	tRNA	Met	528	-	-	0
192	T	tRNA	Met	533	-	-	0
193	A	tRNA	Met	537	-	-	0
194	C	tRNA	Met	538	-	-	0
195	T	tRNA	Met	533	-	-	0
196	G	tRNA	Met	529	-	-	0
197	G	tRNA	Met	536	-	-	0
198	G	tRNA	Met	541	-	-	0
199	T	tRNA	Met	529	-	-	0
200	T	tRNA	Met	541	-	-	0
201	C	tRNA	Met	538	-	-	0
202	A	tRNA	Met	533	-	-	0
203	T	tRNA	Met	541	-	-	0
204	A	tRNA	Met	543	-	-	0
205	C	tRNA	Met	546	-	-	0
206	C	tRNA	Met	546	-	-	0
207	C	tRNA	Met	549	-	-	0
208	C	tRNA	Met	551	-	-	0
209	A	tRNA	Met	551	-	-	0
210	T	tRNA	Met	548	-	-	0
211	T	tRNA	Met	542	-	-	0
212	T	tRNA	Met	541	-	-	0
213	A	tRNA	Met	538	-	-	0
214	T	tRNA	Met	537	-	-	0
215	A	tRNA	Met	536	-	-	0
216	A	tRNA	Met	536	-	-	0
217	A	tRNA	Met	537	-	-	0
218	G	tRNA	Met	537	-	-	0
219	G	tRNA	Met	533	-	-	0
220	T	tRNA	Met	521	-	-	0
221	T	tRNA	Met	529	-	-	0
222	A	tRNA	Met	530	-	-	0
223	T	tRNA	Met	524	-	-	0
224	A	tRNA	Met	525	-	-	0
225	A	tRNA	Met	518	-	-	0
226	T	tRNA	Met	523	-	-	0
227	C	tRNA	Met	516	-	-	0
228	C	tRNA	Met	517	-	-	0
229	T	tRNA	Met	513	-	-	0
230	T	tRNA	Met	521	-	-	0
231	T	tRNA	Met	521	-	-	0
232	T	tRNA	Met	519	-	-	0
233	C	tRNA	Met	517	-	-	0
234	T	tRNA	Met	518	-	-	0
235	T	tRNA	Met	519	-	-	0
236	T	tRNA	Met	516	-	-	0
237	T	tRNA	Met	521	-	-	0
238	T	tRNA	Met	523	-	-	0
239	A	tRNA	Met	513	-	-	0
240	A	protein coding	ND2	522	-	-	0
241	T	protein coding	ND2	517	-	-	0
242	T	protein coding	ND2	522	-	-	0
243	T	protein coding	ND2	514	-	-	0
244	T	protein coding	ND2	528	-	-	0
245	T	protein coding	ND2	533	-	-	0
246	A	protein coding	ND2	535	-	-	0
247	A	protein coding	ND2	531	-	-	0
248	T	protein coding	ND2	539	-	-	0
249	A	protein coding	ND2	540	-	-	0
250	A	protein coding	ND2	542	-	-	0
251	T	protein coding	ND2	544	-	-	0
252	T	protein coding	ND2	546	-	-	0
253	C	protein coding	ND2	538	-	-	0
254	G	protein coding	ND2	539	-	-	0
255	T	protein coding	ND2	537	-	-	0
256	C	protein coding	ND2	535	-	-	0
257	A	protein coding	ND2	544	-	-	0
258	A	protein coding	ND2	542	-	-	0
259	A	protein coding	ND2	536	-	-	0
260	A	protein coding	ND2	533	-	-	0
261	A	protein coding	ND2	527	-	-	0
262	T	protein coding	ND2	535	-	-	0
263	T	protein coding	ND2	531	-	-	0
264	T	protein coding	ND2	540	-	-	0
265	T	protein coding	ND2	543	-	-	0
266	A	protein coding	ND2	542	-	-	0
267	T	protein coding	ND2	542	-	-	0
268	T	protein coding	ND2	539	-	-	0
269	T	protein coding	ND2	542	-	-	0
270	A	protein coding	ND2	534	-	-	0
271	T	protein coding	ND2	538	-	-	0
272	T	protein coding	ND2	538	-	-	0
273	A	protein coding	ND2	535	-	-	0
274	C	protein coding	ND2	535	-	-	0
275	A	protein coding	ND2	536	-	-	0
276	A	protein coding	ND2	538	-	-	0
277	T	protein coding	ND2	544	-	-	0
278	T	protein coding	ND2	548	-	-	0
279	A	protein coding	ND2	549	-	-	0
280	T	protein coding	ND2	550	-	-	0
281	A	protein coding	ND2	550	-	-	0
282	A	protein coding	ND2	548	-	-	0
283	T	protein coding	ND2	549	-	-	0
284	T	protein coding	ND2	561	-	-	0
285	A	protein coding	ND2	557	-	-	0
286	T	protein coding	ND2	562	-	-	0
287	T	protein coding	ND2	561	-	-	0
288	G	protein coding	ND2	551	-	-	0
289	G	protein coding	ND2	554	-	-	0
290	G	protein coding	ND2	559	-	-	0
291	A	protein coding	ND2	559	-	-	0
292	C	protein coding	ND2	568	-	-	0
293	A	protein coding	ND2	572	-	-	0
294	T	protein coding	ND2	578	-	-	0
295	T	protein coding	ND2	575	-	-	0
296	A	protein coding	ND2	575	-	-	0
297	A	protein coding	ND2	579	-	-	0
298	T	protein coding	ND2	579	-	-	0
299	T	protein coding	ND2	585	-	-	0
300	A	protein coding	ND2	583	-	-	0
301	C	protein coding	ND2	582	-	-	0
302	A	protein coding	ND2	590	-	-	0
303	G	protein coding	ND2	593	-	-	0
304	T	protein coding	ND2	587	-	-	0
305	T	protein coding	ND2	586	-	-	0
306	A	protein coding	ND2	583	-	-	0
307	C	protein coding	ND2	584	-	-	0
308	A	protein coding	ND2	589	-	-	0
309	T	protein coding	ND2	588	-	-	0
310	C	protein coding	ND2	588	-	-	0
311	T	protein coding	ND2	583	-	-	0
312	A	protein coding	ND2	584	-	-	0
313	A	protein coding	ND2	580	-	-	0
314	T	protein coding	ND2	583	-	-	0
315	T	protein coding	ND2	590	-	-	0
316	C	protein coding	ND2	593	-	-	0
317	T	protein coding	ND2	598	-	-	0
318	T	protein coding	ND2	597	-	-	0
319	G	protein coding	ND2	594	-	-	0
320	G	protein coding	ND2	591	-	-	0
321	T	protein coding	ND2	581	-	-	0
322	T	protein coding	ND2	592	-	-	0
323	A	protein coding	ND2	592	-	-	0
324	G	protein coding	ND2	592	-	-	0
325	G	protein coding	ND2	595	-	-	0
326	A	protein coding	ND2	594	-	-	0
327	G	protein coding	ND2	597	-	-	0
328	C	protein coding	ND2	599	-	-	0
329	T	protein coding	ND2	595	-	-	0
330	T	protein coding	ND2	598	-	-	0
331	G	protein coding	ND2	608	-	-	0
332	A	protein coding	ND2	610	-	-	0
333	A	protein coding	ND2	617	-	-	0
334	T	protein coding	ND2	625	-	-	0
335	A	protein coding	ND2	628	-	-	0
336	G	protein coding	ND2	627	-	-	0
337	G	protein coding	ND2	625	-	-	0
338	T	protein coding	ND2	600	-	-	0
339	T	protein coding	ND2	614	-	-	0
340	T	protein coding	ND2	619	-	-	0
341	A	protein coding	ND2	625	-	-	0
342	G	protein coding	ND2	624	-	-	0
343	A	protein coding	ND2	627	-	-	0
344	A	protein coding	ND2	624	-	-	0
345	A	protein coding	ND2	622	-	-	0
346	T	protein coding	ND2	623	-	-	0
347	T	protein coding	ND2	630	-	-	0
348	A	protein coding	ND2	628	-	-	0
349	A	protein coding	ND2	633	-	-	0
350	T	protein coding	ND2	630	-	-	0
351	T	protein coding	ND2	632	-	-	0
352	T	protein coding	ND2	632	-	-	0
353	A	protein coding	ND2	629	-	-	0
354	T	protein coding	ND2	630	-	-	0
355	T	protein coding	ND2	631	-	-	0
356	A	protein coding	ND2	629	-	-	0
357	T	protein coding	ND2	633	-	-	0
358	C	protein coding	ND2	633	-	-	0
359	T	protein coding	ND2	632	-	-	0
360	T	protein coding	ND2	639	-	-	0
361	T	protein coding	ND2	637	-	-	0
362	T	protein coding	ND2	643	-	-	0
363	A	protein coding	ND2	640	-	-	0
364	T	protein coding	ND2	637	-	-	0
365	C	protein coding	ND2	635	-	-	0
366	C	protein coding	ND2	634	-	-	0
367	C	protein coding	ND2	630	-	-	0
368	C	protein coding	ND2	627	-	-	0
369	C	protein coding	ND2	627	-	-	0
370	T	protein coding	ND2	622	-	-	0
371	A	protein coding	ND2	623	-	-	0
372	T	protein coding	ND2	621	-	-	0
373	T	protein coding	ND2	631	-	-	0
374	A	protein coding	ND2	629	-	-	0
375	A	protein coding	ND2	631	-	-	0
376	G	protein coding	ND2	634	-	-	0
377	A	protein coding	ND2	629	-	-	0
378	G	protein coding	ND2	628	-	-	0
379	A	protein coding	ND2	632	-	-	0
380	T	protein coding	ND2	637	-	-	0
381	A	protein coding	ND2	641	-	-	0
382	A	protein coding	ND2	636	-	-	0
383	T	protein coding	ND2	634	-	-	0
384	A	protein coding	ND2	633	-	-	0
385	A	protein coding	ND2	630	-	-	0
386	T	protein coding	ND2	636	-	-	0
387	A	protein coding	ND2	639	-	-	0
388	A	protein coding	ND2	642	-	-	0
389	T	protein coding	ND2	645	-	-	0
390	T	protein coding	ND2	647	-	-	0
391	T	protein coding	ND2	646	-	-	0
392	A	protein coding	ND2	651	-	-	0
393	A	protein coding	ND2	650	-	-	0
394	T	protein coding	ND2	653	-	-	0
395	A	protein coding	ND2	657	-	-	0
396	T	protein coding	ND2	652	-	-	0
397	C	protein coding	ND2	650	-	-	0
398	T	protein coding	ND2	648	-	-	0
399	A	protein coding	ND2	643	-	-	0
400	C	protein coding	ND2	645	-	-	0
401	A	protein coding	ND2	647	-	-	0
402	G	protein coding	ND2	651	-	-	0
403	A	protein coding	ND2	649	-	-	0
404	A	protein coding	ND2	648	-	-	0
405	G	protein coding	ND2	656	-	-	0
406	C	protein coding	ND2	652	-	-	0
407	T	protein coding	ND2	645	-	-	0
408	T	protein coding	ND2	649	-	-	0
409	C	protein coding	ND2	653	-	-	0
410	T	protein coding	ND2	659	-	-	0
411	T	protein coding	ND2	660	-	-	0
412	T	protein coding	ND2	666	-	-	0
413	A	protein coding	ND2	667	-	-	0
414	A	protein coding	ND2	659	-	-	0
415	A	protein coding	ND2	659	-	-	0
416	A	protein coding	ND2	652	-	-	0
417	T	protein coding	ND2	653	-	-	0
418	A	protein coding	ND2	655	-	-	0
419	T	protein coding	ND2	649	-	-	0
420	T	protein coding	ND2	646	-	-	0
421	T	protein coding	ND2	645	-	-	0
422	T	protein coding	ND2	644	-	-	0
423	T	protein coding	ND2	644	-	-	0
424	T	protein coding	ND2	641	-	-	0
425	A	protein coding	ND2	647	-	-	0
426	A	protein coding	ND2	644	-	-	0
427	C	protein coding	ND2	656	-	-	0
428	C	protein coding	ND2	650	-	-	0
429	C	protein coding	ND2	664	-	-	0
430	A	protein coding	ND2	661	-	-	0
431	A	protein coding	ND2	659	-	-	0
432	G	protein coding	ND2	652	-	-	0
433	T	protein coding	ND2	648	-	-	0
434	T	protein coding	ND2	647	-	-	0
435	T	protein coding	ND2	646	-	-	0
436	T	protein coding	ND2	650	-	-	0
437	A	protein coding	ND2	641	-	-	0
438	G	protein coding	ND2	644	-	-	0
439	C	protein coding	ND2	651	-	-	0
440	T	protein coding	ND2	650	-	-	0
441	T	protein coding	ND2	654	-	-	0
442	C	protein coding	ND2	657	-	-	0
443	A	protein coding	ND2	653	-	-	0
444	A	protein coding	ND2	649	-	-	0
445	C	protein coding	ND2	654	-	-	0
446	T	protein coding	ND2	650	-	-	0
447	G	protein coding	ND2	650	-	-	0
448	T	protein coding	ND2	635	-	-	0
449	T	protein coding	ND2	638	-	-	0
450	T	protein coding	ND2	641	-	-	0
451	T	protein coding	ND2	643	-	-	0
452	A	protein coding	ND2	637	-	-	0
453	T	protein coding	ND2	632	-	-	0
454	T	protein coding	ND2	632	-	-	0
455	A	protein coding	ND2	631	-	-	0
456	T	protein coding	ND2	636	-	-	0
457	T	protein coding	ND2	634	-	-	0
458	T	protein coding	ND2	640	-	-	0
459	T	protein coding	ND2	639	-	-	0
460	C	protein coding	ND2	629	-	-	0
461	T	protein coding	ND2	625	-	-	0
462	T	protein coding	ND2	630	-	-	0
463	C	protein coding	ND2	627	-	-	0
464	A	protein coding	ND2	631	-	-	0
465	A	protein coding	ND2	633	-	-	0
466	T	protein coding	ND2	631	-	-	0
467	T	protein coding	ND2	634	-	-	0
468	T	protein coding	ND2	633	-	-	0
469	T	protein coding	ND2	629	-	-	0
470	A	protein coding	ND2	632	-	-	0
471	T	protein coding	ND2	635	-	-	0
472	T	protein coding	ND2	634	-	-	0
473	A	protein coding	ND2	640	-	-	0
474	A	protein coding	ND2	633	-	-	0
475	T	protein coding	ND2	633	-	-	0
476	A	protein coding	ND2	637	-	-	0
477	T	protein coding	ND2	630	-	-	0
478	T	protein coding	ND2	631	-	-	0
479	A	protein coding	ND2	630	-	-	0
480	A	protein coding	ND2	636	-	-	0
481	A	protein coding	ND2	632	-	-	0
482	A	protein coding	ND2	631	-	-	0
483	A	protein coding	ND2	629	-	-	0
484	A	protein coding	ND2	627	-	-	0
485	T	protein coding	ND2	631	-	-	0
486	A	protein coding	ND2	635	-	-	0
487	A	protein coding	ND2	637	-	-	0
488	T	protein coding	ND2	634	-	-	0
489	A	protein coding	ND2	639	-	-	0
490	T	protein coding	ND2	644	-	-	0
491	A	protein coding	ND2	645	-	-	0
492	A	protein coding	ND2	648	-	-	0
493	A	protein coding	ND2	643	-	-	0
494	T	protein coding	ND2	646	-	-	0
495	A	protein coding	ND2	655	-	-	0
496	A	protein coding	ND2	646	-	-	0
497	T	protein coding	ND2	652	-	-	0
498	G	protein coding	ND2	652	-	-	0
499	A	protein coding	ND2	658	-	-	0
500	A	protein coding	ND2	655	-	-	0
501	A	protein coding	ND2	651	-	-	0
502	T	protein coding	ND2	649	-	-	0
503	T	protein coding	ND2	649	-	-	0
504	A	protein coding	ND2	650	-	-	0
505	A	protein coding	ND2	653	-	-	0
506	T	protein coding	ND2	655	-	-	0
507	G	protein coding	ND2	653	-	-	0
508	A	protein coding	ND2	654	-	-	0
509	A	protein coding	ND2	646	-	-	0
510	T	protein coding	ND2	647	-	-	0
511	C	protein coding	ND2	651	-	-	0
512	T	protein coding	ND2	651	-	-	0
513	T	protein coding	ND2	655	-	-	0
514	T	protein coding	ND2	658	-	-	0
515	T	protein coding	ND2	654	-	-	0
516	A	protein coding	ND2	659	-	-	0
517	C	protein coding	ND2	657	-	-	0
518	A	protein coding	ND2	651	-	-	0
519	T	protein coding	ND2	662	-	-	0
520	C	protein coding	ND2	667	-	-	0
521	C	protein coding	ND2	674	-	-	0
522	A	protein coding	ND2	672	-	-	0
523	T	protein coding	ND2	669	-	-	0
524	A	protein coding	ND2	671	-	-	0
525	A	protein coding	ND2	666	-	-	0
526	T	protein coding	ND2	668	-	-	0
527	T	protein coding	ND2	666	-	-	0
528	A	protein coding	ND2	667	-	-	0
529	T	protein coding	ND2	666	-	-	0
530	T	protein coding	ND2	658	-	-	0
531	A	protein coding	ND2	656	-	-	0
532	T	protein coding	ND2	653	-	-	0
533	A	protein coding	ND2	652	-	-	0
534	T	protein coding	ND2	654	-	-	0
535	C	protein coding	ND2	654	-	-	0
536	A	protein coding	ND2	658	-	-	0
537	G	protein coding	ND2	661	-	-	0
538	C	protein coding	ND2	662	-	-	0
539	T	protein coding	ND2	659	-	-	0
540	T	protein coding	ND2	668	-	-	0
541	T	protein coding	ND2	672	-	-	0
542	A	protein coding	ND2	665	-	-	0
543	T	protein coding	ND2	670	-	-	0
544	T	protein coding	ND2	673	-	-	0
545	A	protein coding	ND2	667	-	-	0
546	T	protein coding	ND2	668	-	-	0
547	T	protein coding	ND2	674	-	-	0
548	A	protein coding	ND2	679	-	-	0
549	A	protein coding	ND2	677	-	-	0
550	A	protein coding	ND2	684	-	-	0
551	A	protein coding	ND2	684	-	-	0
552	A	protein coding	ND2	681	-	-	0
553	G	protein coding	ND2	679	-	-	0
554	T	protein coding	ND2	673	-	-	0
555	G	protein coding	ND2	689	-	-	0
556	G	protein coding	ND2	686	-	-	0
557	A	protein coding	ND2	685	-	-	0
558	G	protein coding	ND2	684	-	-	0
559	C	protein coding	ND2	686	-	-	0
560	C	protein coding	ND2	681	-	-	0
561	G	protein coding	ND2	683	-	-	0
562	C	protein coding	ND2	683	-	-	0
563	T	protein coding	ND2	679	-	-	0
564	C	protein coding	ND2	688	-	-	0
565	C	protein coding	ND2	693	-	-	0
566	T	protein coding	ND2	689	-	-	0
567	T	protein coding	ND2	692	-	-	0
568	T	protein coding	ND2	692	-	-	0
569	C	protein coding	ND2	687	-	-	0
570	C	protein coding	ND2	691	-	-	0
571	A	protein coding	ND2	680	-	-	0
572	T	protein coding	ND2	683	-	-	0
573	T	protein coding	ND2	681	-	-	0
574	T	protein coding	ND2	678	-	-	0
575	T	protein coding	ND2	680	-	-	0
576	T	protein coding	ND2	681	-	-	0
577	G	protein coding	ND2	686	-	-	0
578	A	protein coding	ND2	682	-	-	0
579	T	protein coding	ND2	685	-	-	0
580	T	protein coding	ND2	686	-	-	0
581	T	protein coding	ND2	689	-	-	0
582	C	protein coding	ND2	684	-	-	0
583	C	protein coding	ND2	679	-	-	0
584	T	protein coding	ND2	683	-	-	0
585	A	protein coding	ND2	683	-	-	0
586	A	protein coding	ND2	673	-	-	0
587	T	protein coding	ND2	670	-	-	0
588	A	protein coding	ND2	669	-	-	0
589	T	protein coding	ND2	666	-	-	0
590	A	protein coding	ND2	657	-	-	0
591	A	protein coding	ND2	650	-	-	0
592	T	protein coding	ND2	647	-	-	0
593	A	protein coding	ND2	645	-	-	0
594	G	protein coding	ND2	641	-	-	0
595	A	protein coding	ND2	639	-	-	0
596	A	protein coding	ND2	630	-	-	0
597	G	protein coding	ND2	630	-	-	0
598	G	protein coding	ND2	628	-	-	0
599	T	protein coding	ND2	622	-	-	0
600	T	protein coding	ND2	616	-	-	0
601	T	protein coding	ND2	615	-	-	0
602	A	protein coding	ND2	613	-	-	0
603	A	protein coding	ND2	601	-	-	0
604	C	protein coding	ND2	604	-	-	0
605	A	protein coding	ND2	598	-	-	0
606	T	protein coding	ND2	598	-	-	0
607	G	protein coding	ND2	598	-	-	0
608	A	protein coding	ND2	593	-	-	0
609	A	protein coding	ND2	590	-	-	0
610	T	protein coding	ND2	586	-	-	0
611	A	protein coding	ND2	584	-	-	0
612	A	protein coding	ND2	579	-	-	0
613	A	protein coding	ND2	575	-	-	0
614	T	protein coding	ND2	566	-	-	0
615	G	protein coding	ND2	562	-	-	0
616	C	protein coding	ND2	555	-	-	0
617	T	protein coding	ND2	553	-	-	0
618	T	protein coding	ND2	557	-	-	0
619	T	protein coding	ND2	552	-	-	0
620	A	protein coding	ND2	555	-	-	0
621	A	protein coding	ND2	547	-	-	0
622	T	protein coding	ND2	550	-	-	0
623	A	protein coding	ND2	546	-	-	0
624	T	protein coding	ND2	549	-	-	0
625	T	protein coding	ND2	542	-	-	0
626	A	protein coding	ND2	539	-	-	0
627	A	protein coding	ND2	535	-	-	0
628	T	protein coding	ND2	537	-	-	0
629	A	protein coding	ND2	532	-	-	0
630	A	protein coding	ND2	523	-	-	0
631	C	protein coding	ND2	519	-	-	0
632	T	protein coding	ND2	522	-	-	0
633	T	protein coding	ND2	517	-	-	0
634	G	protein coding	ND2	511	-	-	0
635	A	protein coding	ND2	506	-	-	0
636	C	protein coding	ND2	502	-	-	0
637	A	protein coding	ND2	501	-	-	0
638	A	protein coding	ND2	499	-	-	0
639	A	protein coding	ND2	500	-	-	0
640	A	protein coding	ND2	493	-	-	0
641	A	protein coding	ND2	482	-	-	0
642	A	protein coding	ND2	477	-	-	0
643	T	protein coding	ND2	483	-	-	0
644	T	protein coding	ND2	484	-	-	0
645	G	protein coding	ND2	483	-	-	0
646	C	protein coding	ND2	481	-	-	0
647	A	protein coding	ND2	471	-	-	0
648	C	protein coding	ND2	478	-	-	0
649	C	protein coding	ND2	477	-	-	0
650	T	protein coding	ND2	478	-	-	0
651	T	protein coding	ND2	474	-	-	0
652	T	protein coding	ND2	476	-	-	0
653	A	protein coding	ND2	477	-	-	0
654	A	protein coding	ND2	471	-	-	0
655	T	protein coding	ND2	469	-	-	0
656	A	protein coding	ND2	465	-	-	0
657	T	protein coding	ND2	461	-	-	0
658	T	protein coding	ND2	460	-	-	0
659	A	protein coding	ND2	461	-	-	0
660	A	protein coding	ND2	454	-	-	0
661	T	protein coding	ND2	449	-	-	0
662	T	protein coding	ND2	446	-	-	0
663	T	protein coding	ND2	444	-	-	0
664	C	protein coding	ND2	441	-	-	0
665	T	protein coding	ND2	441	-	-	0
666	T	protein coding	ND2	440	-	-	0
667	A	protein coding	ND2	432	-	-	0
668	T	protein coding	ND2	431	-	-	0
669	C	protein coding	ND2	433	-	-	0
670	T	protein coding	ND2	432	-	-	0
671	T	protein coding	ND2	432	-	-	0
672	A	protein coding	ND2	432	-	-	0
673	A	protein coding	ND2	430	-	-	0
674	T	protein coding	ND2	429	-	-	0
675	A	protein coding	ND2	427	-	-	0
676	T	protein coding	ND2	425	-	-	0
677	T	protein coding	ND2	423	-	-	0
678	A	protein coding	ND2	420	-	-	0
679	A	protein coding	ND2	418	-	-	0
680	A	protein coding	ND2	413	-	-	0
681	T	protein coding	ND2	408	-	-	0
682	A	protein coding	ND2	409	-	-	0
683	T	protein coding	ND2	410	-	-	0
684	T	protein coding	ND2	406	-	-	0
685	T	protein coding	ND2	403	-	-	0
686	A	protein coding	ND2	403	-	-	0
687	T	protein coding	ND2	401	-	-	0
688	T	protein coding	ND2	404	-	-	0
689	A	protein coding	ND2	400	-	-	0
690	T	protein coding	ND2	401	-	-	0
691	T	protein coding	ND2	407	-	-	0
692	A	protein coding	ND2	401	-	-	0
693	A	protein coding	ND2	405	-	-	0
694	T	protein coding	ND2	400	-	-	0
695	T	protein coding	ND2	395	-	-	0
696	A	protein coding	ND2	393	-	-	0
697	G	protein coding	ND2	385	-	-	0
698	A	protein coding	ND2	385	-	-	0
699	G	protein coding	ND2	385	-	-	0
700	T	protein coding	ND2	382	-	-	0
701	A	protein coding	ND2	379	-	-	0
702	A	protein coding	ND2	379	-	-	0
703	T	protein coding	ND2	383	-	-	0
704	T	protein coding	ND2	376	-	-	0
705	T	protein coding	ND2	377	-	-	0
706	T	protein coding	ND2	379	-	-	0
707	A	protein coding	ND2	387	-	-	0
708	T	protein coding	ND2	384	-	-	0
709	C	protein coding	ND2	378	-	-	0
710	A	protein coding	ND2	383	-	-	0
711	G	protein coding	ND2	382	-	-	0
712	T	protein coding	ND2	380	-	-	0
713	T	protein coding	ND2	383	-	-	0
714	A	protein coding	ND2	379	-	-	0
715	T	protein coding	ND2	377	-	-	0
716	T	protein coding	ND2	379	-	-	0
717	A	protein coding	ND2	374	-	-	0
718	T	protein coding	ND2	377	-	-	0
719	T	protein coding	ND2	375	-	-	0
720	G	protein coding	ND2	367	-	-	0
721	G	protein coding	ND2	368	-	-	0
722	A	protein coding	ND2	363	-	-	0
723	G	protein coding	ND2	361	-	-	0
724	C	protein coding	ND2	360	-	-	0
725	T	protein coding	ND2	368	-	-	0
726	A	protein coding	ND2	366	-	-	0
727	T	protein coding	ND2	371	-	-	0
728	T	protein coding	ND2	373	-	-	0
729	G	protein coding	ND2	371	-	-	0
730	G	protein coding	ND2	368	-	-	0
731	A	protein coding	ND2	364	-	-	0
732	G	protein coding	ND2	360	-	-	0
733	G	protein coding	ND2	355	-	-	0
734	A	protein coding	ND2	354	-	-	0
735	T	protein coding	ND2	365	-	-	0
736	T	protein coding	ND2	373	-	-	0
737	A	protein coding	ND2	373	-	-	0
738	A	protein coding	ND2	375	-	-	0
739	A	protein coding	ND2	368	-	-	0
740	T	protein coding	ND2	344	-	-	0
741	C	protein coding	ND2	338	-	-	0
742	A	protein coding	ND2	364	-	-	0
743	A	protein coding	ND2	363	-	-	0
744	A	protein coding	ND2	354	-	-	0
745	C	protein coding	ND2	335	-	-	0
746	T	protein coding	ND2	355	-	-	0
747	T	protein coding	ND2	359	-	-	0
748	C	protein coding	ND2	322	-	-	0
749	T	protein coding	ND2	351	-	-	0
750	T	protein coding	ND2	355	-	-	0
751	T	protein coding	ND2	360	-	-	0
752	A	protein coding	ND2	327	-	-	0
753	C	protein coding	ND2	328	-	-	0
754	G	protein coding	ND2	326	-	-	0
755	A	protein coding	ND2	359	-	-	0
756	A	protein coding	ND2	359	-	-	0
757	A	protein coding	ND2	358	-	-	0
758	A	protein coding	ND2	357	-	-	0
759	T	protein coding	ND2	350	-	-	0
760	T	protein coding	ND2	351	-	-	0
761	A	protein coding	ND2	351	-	-	0
762	A	protein coding	ND2	352	-	-	0
763	T	protein coding	ND2	310	-	-	0
764	A	protein coding	ND2	308	-	-	0
765	G	protein coding	ND2	298	-	-	0
766	C	protein coding	ND2	304	-	-	0
767	A	protein coding	ND2	306	-	-	0
768	T	protein coding	ND2	346	-	-	0
769	T	protein coding	ND2	346	-	-	0
770	T	protein coding	ND2	345	-	-	0
771	T	protein coding	ND2	339	-	-	0
772	C	protein coding	ND2	279	-	-	0
773	T	protein coding	ND2	325	-	-	0
774	T	protein coding	ND2	327	-	-	0
775	C	protein coding	ND2	272	-	-	0
776	A	protein coding	ND2	331	-	-	0
777	A	protein coding	ND2	322	-	-	0
778	T	protein coding	ND2	323	-	-	0
779	T	protein coding	ND2	322	-	-	0
780	A	protein coding	ND2	321	-	-	0
781	A	protein coding	ND2	319	-	-	0
782	T	protein coding	ND2	270	-	-	0
783	C	protein coding	ND2	262	-	-	0
784	A	protein coding	ND2	267	-	-	0
785	T	protein coding	ND2	323	-	-	0
786	T	protein coding	ND2	325	-	-	0
787	T	protein coding	ND2	326	-	-	0
788	A	protein coding	ND2	262	-	-	0
789	G	protein coding	ND2	297	-	-	0
790	G	protein coding	ND2	313	-	-	0
791	G	protein coding	ND2	306	-	-	0
792	T	protein coding	ND2	240	-	-	0
793	G	protein coding	ND2	243	-	-	0
794	A	protein coding	ND2	302	-	-	0
795	A	protein coding	ND2	306	-	-	0
796	T	protein coding	ND2	259	-	-	0
797	A	protein coding	ND2	243	-	-	0
798	T	protein coding	ND2	302	-	-	0
799	T	protein coding	ND2	303	-	-	0
800	A	protein coding	ND2	295	-	-	0
801	A	protein coding	ND2	292	-	-	0
802	G	protein coding	ND2	218	-	-	0
803	A	protein coding	ND2	221	-	-	0
804	T	protein coding	ND2	242	-	-	0
805	C	protein coding	ND2	215	-	-	0
806	T	protein coding	ND2	282	-	-	0
807	T	protein coding	ND2	292	-	-	0
808	T	protein coding	ND2	287	-	-	0
809	A	protein coding	ND2	284	-	-	0
810	A	protein coding	ND2	287	-	-	0
811	T	protein coding	ND2	203	-	-	0
812	A	protein coding	ND2	281	-	-	0
813	A	protein coding	ND2	271	-	-	0
814	T	protein coding	ND2	271	-	-	0
815	T	protein coding	ND2	270	-	-	0
816	A	protein coding	ND2	201	-	-	0
817	G	protein coding	ND2	188	-	-	0
818	A	protein coding	ND2	194	-	-	0
819	G	protein coding	ND2	180	-	-	0
820	A	protein coding	ND2	258	-	-	0
821	A	protein coding	ND2	257	-	-	0
822	T	protein coding	ND2	186	-	-	0
823	C	protein coding	ND2	175	-	-	0
824	A	protein coding	ND2	265	-	-	0
825	A	protein coding	ND2	267	-	-	0
826	T	protein coding	ND2	270	-	-	0
827	T	protein coding	ND2	275	-	-	0
828	T	protein coding	ND2	270	-	-	0
829	G	protein coding	ND2	158	-	-	0
830	A	protein coding	ND2	163	-	-	0
831	T	protein coding	ND2	262	-	-	0
832	T	protein coding	ND2	256	-	-	0
833	A	protein coding	ND2	264	-	-	0
834	A	protein coding	ND2	253	-	-	0
835	T	protein coding	ND2	282	-	-	0
836	T	protein coding	ND2	297	-	-	0
837	T	protein coding	ND2	283	-	-	0
838	A	protein coding	ND2	173	-	AT	0.00578035
839	T	protein coding	ND2	300	-	-	0
840	T	protein coding	ND2	347	-	-	0
841	T	protein coding	ND2	353	-	-	0
842	T	protein coding	ND2	355	-	-	0
843	T	protein coding	ND2	358	-	-	0
844	T	protein coding	ND2	351	-	-	0
845	T	protein coding	ND2	356	-	-	0
846	T	protein coding	ND2	352	-	-	0
847	T	protein coding	ND2	353	-	-	0
848	T	protein coding	ND2	348	-	-	0
849	T	protein coding	ND2	317	-	-	0
850	A	protein coding	ND2	235	-	-	0
851	T	protein coding	ND2	278	-	-	0
852	T	protein coding	ND2	277	-	-	0
853	C	protein coding	ND2	212	-	-	0
854	A	protein coding	ND2	247	-	-	0
855	T	protein coding	ND2	259	-	-	0
856	T	protein coding	ND2	278	-	-	0
857	T	protein coding	ND2	277	-	-	0
858	T	protein coding	ND2	272	-	-	0
859	T	protein coding	ND2	269	-	-	0
860	A	protein coding	ND2	232	-	-	0
861	T	protein coding	ND2	234	-	-	0
862	C	protein coding	ND2	220	-	-	0
863	A	protein coding	ND2	241	-	-	0
864	T	protein coding	ND2	256	-	-	0
865	T	protein coding	ND2	268	-	-	0
866	T	protein coding	ND2	272	-	-	0
867	G	protein coding	ND2	222	-	-	0
868	T	protein coding	ND2	255	-	-	0
869	A	protein coding	ND2	241	-	-	0
870	T	protein coding	ND2	267	-	-	0
871	T	protein coding	ND2	274	-	-	0
872	A	protein coding	ND2	268	-	-	0
873	A	protein coding	ND2	280	-	-	0
874	C	protein coding	ND2	235	-	-	0
875	A	protein coding	ND2	270	-	-	0
876	T	protein coding	ND2	275	-	-	0
877	T	protein coding	ND2	288	-	-	0
878	T	protein coding	ND2	284	-	-	0
879	A	protein coding	ND2	258	-	-	0
880	T	protein coding	ND2	273	-	-	0
881	A	protein coding	ND2	256	-	-	0
882	T	protein coding	ND2	287	-	-	0
883	T	protein coding	ND2	294	-	-	0
884	T	protein coding	ND2	285	-	-	0
885	A	protein coding	ND2	280	-	-	0
886	A	protein coding	ND2	283	-	-	0
887	T	protein coding	ND2	268	-	-	0
888	A	protein coding	ND2	263	-	-	0
889	T	protein coding	ND2	298	-	-	0
890	T	protein coding	ND2	306	-	-	0
891	T	protein coding	ND2	308	-	-	0
892	T	protein coding	ND2	307	-	-	0
893	T	protein coding	ND2	297	-	-	0
894	A	protein coding	ND2	291	-	-	0
895	A	protein coding	ND2	304	-	-	0
896	A	protein coding	ND2	299	-	-	0
897	T	protein coding	ND2	294	-	-	0
898	T	protein coding	ND2	308	-	-	0
899	A	protein coding	ND2	275	-	-	0
900	T	protein coding	ND2	306	-	-	0
901	T	protein coding	ND2	315	-	-	0
902	T	protein coding	ND2	306	-	-	0
903	C	protein coding	ND2	262	-	-	0
904	A	protein coding	ND2	297	-	-	0
905	T	protein coding	ND2	316	-	-	0
906	T	protein coding	ND2	327	-	-	0
907	T	protein coding	ND2	318	-	-	0
908	A	protein coding	ND2	313	-	-	0
909	A	protein coding	ND2	322	-	-	0
910	A	protein coding	ND2	320	-	-	0
911	T	protein coding	ND2	307	-	-	0
912	C	protein coding	ND2	287	-	-	0
913	A	protein coding	ND2	334	-	-	0
914	A	protein coding	ND2	322	-	-	0
915	T	protein coding	ND2	331	-	-	0
916	T	protein coding	ND2	336	-	-	0
917	A	protein coding	ND2	315	-	-	0
918	T	protein coding	ND2	341	-	-	0
919	T	protein coding	ND2	346	-	-	0
920	T	protein coding	ND2	349	-	-	0
921	T	protein coding	ND2	347	-	-	0
922	C	protein coding	ND2	304	-	-	0
923	T	protein coding	ND2	350	-	-	0
924	T	protein coding	ND2	354	-	-	0
925	G	protein coding	ND2	313	-	-	0
926	A	protein coding	ND2	340	-	-	0
927	T	protein coding	ND2	356	-	-	0
928	T	protein coding	ND2	357	-	-	0
929	T	protein coding	ND2	355	-	-	0
930	G	protein coding	ND2	314	-	-	0
931	T	protein coding	ND2	354	-	-	0
932	T	protein coding	ND2	358	-	-	0
933	A	protein coding	ND2	350	-	-	0
934	A	protein coding	ND2	359	-	-	0
935	T	protein coding	ND2	355	-	-	0
936	A	protein coding	ND2	357	-	-	0
937	G	protein coding	ND2	341	-	-	0
938	A	protein coding	ND2	364	-	-	0
939	A	protein coding	ND2	370	-	-	0
940	A	protein coding	ND2	372	-	-	0
941	A	protein coding	ND2	368	-	-	0
942	A	protein coding	ND2	361	-	-	0
943	T	protein coding	ND2	365	-	-	0
944	T	protein coding	ND2	369	-	-	0
945	T	protein coding	ND2	369	-	-	0
946	T	protein coding	ND2	377	-	-	0
947	G	protein coding	ND2	348	-	-	0
948	A	protein coding	ND2	368	-	-	0
949	A	protein coding	ND2	376	-	-	0
950	A	protein coding	ND2	373	-	-	0
951	T	protein coding	ND2	369	-	-	0
952	T	protein coding	ND2	375	-	-	0
953	T	protein coding	ND2	369	-	-	0
954	A	protein coding	ND2	363	-	-	0
955	C	protein coding	ND2	353	-	-	0
956	A	protein coding	ND2	358	-	-	0
957	T	protein coding	ND2	364	-	-	0
958	T	protein coding	ND2	370	-	-	0
959	A	protein coding	ND2	364	-	-	0
960	T	protein coding	ND2	369	-	-	0
961	T	protein coding	ND2	375	-	-	0
962	T	protein coding	ND2	370	-	-	0
963	A	protein coding	ND2	367	-	-	0
964	T	protein coding	ND2	369	-	-	0
965	A	protein coding	ND2	365	-	-	0
966	A	protein coding	ND2	368	-	-	0
967	A	protein coding	ND2	365	-	-	0
968	T	protein coding	ND2	362	-	-	0
969	T	protein coding	ND2	366	-	-	0
970	T	protein coding	ND2	370	-	-	0
971	T	protein coding	ND2	367	-	-	0
972	T	protein coding	ND2	371	-	-	0
973	T	protein coding	ND2	374	-	-	0
974	A	protein coding	ND2	382	-	-	0
975	T	protein coding	ND2	382	-	-	0
976	C	protein coding	ND2	381	-	-	0
977	A	protein coding	ND2	380	-	-	0
978	T	protein coding	ND2	384	-	-	0
979	T	protein coding	ND2	383	-	-	0
980	A	protein coding	ND2	384	-	-	0
981	G	protein coding	ND2	381	-	-	0
982	G	protein coding	ND2	364	-	-	0
983	A	protein coding	ND2	381	-	-	0
984	G	protein coding	ND2	371	-	-	0
985	G	protein coding	ND2	375	-	-	0
986	A	protein coding	ND2	379	-	-	0
987	T	protein coding	ND2	375	-	-	0
988	T	protein coding	ND2	380	-	-	0
989	A	protein coding	ND2	379	-	-	0
990	C	protein coding	ND2	380	-	-	0
991	C	protein coding	ND2	366	-	-	0
992	T	protein coding	ND2	382	-	-	0
993	C	protein coding	ND2	370	-	-	0
994	C	protein coding	ND2	373	-	-	0
995	A	protein coding	ND2	380	-	-	0
996	T	protein coding	ND2	376	-	-	0
997	T	protein coding	ND2	381	-	-	0
998	T	protein coding	ND2	382	-	-	0
999	T	protein coding	ND2	382	-	-	0
1000	T	protein coding	ND2	381	-	-	0
1001	A	protein coding	ND2	385	-	-	0
1002	G	protein coding	ND2	380	-	-	0
1003	G	protein coding	ND2	381	-	-	0
1004	A	protein coding	ND2	387	-	-	0
1005	T	protein coding	ND2	382	-	-	0
1006	T	protein coding	ND2	384	-	-	0
1007	T	protein coding	ND2	390	-	-	0
1008	T	protein coding	ND2	393	-	-	0
1009	T	protein coding	ND2	388	-	-	0
1010	A	protein coding	ND2	392	-	-	0
1011	C	protein coding	ND2	388	-	-	0
1012	C	protein coding	ND2	384	-	-	0
1013	A	protein coding	ND2	396	-	-	0
1014	A	protein coding	ND2	392	-	-	0
1015	A	protein coding	ND2	392	-	-	0
1016	A	protein coding	ND2	390	-	-	0
1017	T	protein coding	ND2	393	-	-	0
1018	G	protein coding	ND2	391	-	-	0
1019	A	protein coding	ND2	391	-	-	0
1020	C	protein coding	ND2	386	-	-	0
1021	T	protein coding	ND2	393	-	-	0
1022	T	protein coding	ND2	394	-	-	0
1023	G	protein coding	ND2	382	-	-	0
1024	T	protein coding	ND2	387	-	-	0
1025	A	protein coding	ND2	384	-	-	0
1026	A	protein coding	ND2	385	-	-	0
1027	T	protein coding	ND2	376	-	-	0
1028	T	protein coding	ND2	378	-	-	0
1029	C	protein coding	ND2	374	-	-	0
1030	A	protein coding	ND2	374	-	-	0
1031	A	protein coding	ND2	379	-	-	0
1032	C	protein coding	ND2	375	-	-	0
1033	A	protein coding	ND2	377	-	-	0
1034	A	protein coding	ND2	379	-	-	0
1035	T	protein coding	ND2	374	-	-	0
1036	T	protein coding	ND2	376	-	-	0
1037	A	protein coding	ND2	378	-	-	0
1038	A	protein coding	ND2	376	-	-	0
1039	C	protein coding	ND2	378	-	-	0
1040	A	protein coding	ND2	376	-	-	0
1041	T	protein coding	ND2	377	-	-	0
1042	T	protein coding	ND2	379	-	-	0
1043	A	protein coding	ND2	381	-	-	0
1044	T	protein coding	ND2	376	-	-	0
1045	G	protein coding	ND2	375	-	-	0
1046	T	protein coding	ND2	370	-	-	0
1047	A	protein coding	ND2	375	-	-	0
1048	A	protein coding	ND2	376	-	-	0
1049	T	protein coding	ND2	381	-	-	0
1050	C	protein coding	ND2	374	-	-	0
1051	A	protein coding	ND2	381	-	-	0
1052	A	protein coding	ND2	376	-	-	0
1053	T	protein coding	ND2	374	-	-	0
1054	A	protein coding	ND2	377	-	-	0
1055	T	protein coding	ND2	372	-	-	0
1056	T	protein coding	ND2	369	-	-	0
1057	T	protein coding	ND2	365	-	-	0
1058	T	protein coding	ND2	371	-	-	0
1059	A	protein coding	ND2	369	-	-	0
1060	T	protein coding	ND2	372	-	-	0
1061	A	protein coding	ND2	371	-	-	0
1062	T	protein coding	ND2	374	-	-	0
1063	T	protein coding	ND2	375	-	-	0
1064	A	protein coding	ND2	378	-	-	0
1065	A	protein coding	ND2	378	-	-	0
1066	C	protein coding	ND2	378	-	-	0
1067	A	protein coding	ND2	375	-	-	0
1068	C	protein coding	ND2	374	-	-	0
1069	T	protein coding	ND2	379	-	-	0
1070	T	protein coding	ND2	378	-	-	0
1071	A	protein coding	ND2	379	-	-	0
1072	T	protein coding	ND2	377	-	-	0
1073	A	protein coding	ND2	379	-	-	0
1074	A	protein coding	ND2	379	-	-	0
1075	T	protein coding	ND2	379	-	-	0
1076	A	protein coding	ND2	381	-	-	0
1077	A	protein coding	ND2	376	-	-	0
1078	T	protein coding	ND2	379	-	-	0
1079	A	protein coding	ND2	383	-	-	0
1080	T	protein coding	ND2	383	-	-	0
1081	C	protein coding	ND2	376	-	-	0
1082	A	protein coding	ND2	382	-	-	0
1083	A	protein coding	ND2	384	-	-	0
1084	C	protein coding	ND2	376	-	-	0
1085	T	protein coding	ND2	390	-	-	0
1086	T	protein coding	ND2	393	-	-	0
1087	T	protein coding	ND2	391	-	-	0
1088	A	protein coding	ND2	394	-	-	0
1089	A	protein coding	ND2	394	-	-	0
1090	T	protein coding	ND2	392	-	-	0
1091	T	protein coding	ND2	394	-	-	0
1092	A	protein coding	ND2	390	-	-	0
1093	C	protein coding	ND2	379	-	-	0
1094	A	protein coding	ND2	381	-	-	0
1095	T	protein coding	ND2	378	-	-	0
1096	T	protein coding	ND2	382	-	-	0
1097	A	protein coding	ND2	382	-	-	0
1098	T	protein coding	ND2	382	-	-	0
1099	T	protein coding	ND2	381	-	-	0
1100	T	protein coding	ND2	382	-	-	0
1101	T	protein coding	ND2	387	-	-	0
1102	T	protein coding	ND2	386	-	-	0
1103	T	protein coding	ND2	389	-	-	0
1104	T	protein coding	ND2	393	-	-	0
1105	A	protein coding	ND2	392	-	-	0
1106	T	protein coding	ND2	393	-	-	0
1107	T	protein coding	ND2	389	-	-	0
1108	T	protein coding	ND2	391	-	-	0
1109	A	protein coding	ND2	388	-	-	0
1110	C	protein coding	ND2	376	-	-	0
1111	G	protein coding	ND2	388	-	-	0
1112	A	protein coding	ND2	399	-	-	0
1113	A	protein coding	ND2	397	-	-	0
1114	T	protein coding	ND2	398	-	-	0
1115	T	protein coding	ND2	400	-	-	0
1116	T	protein coding	ND2	398	-	-	0
1117	G	protein coding	ND2	396	-	-	0
1118	T	protein coding	ND2	395	-	-	0
1119	T	protein coding	ND2	401	-	-	0
1120	A	protein coding	ND2	397	-	-	0
1121	T	protein coding	ND2	396	-	-	0
1122	T	protein coding	ND2	395	-	-	0
1123	C	protein coding	ND2	383	-	-	0
1124	C	protein coding	ND2	390	-	-	0
1125	G	protein coding	ND2	382	-	-	0
1126	C	protein coding	ND2	384	-	-	0
1127	T	protein coding	ND2	394	-	-	0
1128	T	protein coding	ND2	398	-	-	0
1129	T	protein coding	ND2	400	-	-	0
1130	T	protein coding	ND2	402	-	-	0
1131	A	protein coding	ND2	406	-	-	0
1132	T	protein coding	ND2	403	-	-	0
1133	A	protein coding	ND2	400	-	-	0
1134	A	protein coding	ND2	401	-	-	0
1135	T	protein coding	ND2	401	-	-	0
1136	A	protein coding	ND2	404	-	-	0
1137	A	protein coding	ND2	403	-	-	0
1138	A	protein coding	ND2	401	-	-	0
1139	T	protein coding	ND2	400	-	-	0
1140	T	protein coding	ND2	400	-	-	0
1141	A	protein coding	ND2	401	-	-	0
1142	T	protein coding	ND2	405	-	-	0
1143	T	protein coding	ND2	410	-	-	0
1144	T	protein coding	ND2	412	-	-	0
1145	T	protein coding	ND2	415	-	-	0
1146	G	protein coding	ND2	405	-	-	0
1147	A	protein coding	ND2	415	-	-	0
1148	A	protein coding	ND2	415	-	-	0
1149	A	protein coding	ND2	414	-	-	0
1150	A	protein coding	ND2	412	-	-	0
1151	T	protein coding	ND2	411	-	-	0
1152	A	protein coding	ND2	411	-	-	0
1153	A	protein coding	ND2	410	-	-	0
1154	C	protein coding	ND2	404	-	-	0
1155	T	protein coding	ND2	418	-	-	0
1156	G	protein coding	ND2	405	-	-	0
1157	A	protein coding	ND2	415	-	-	0
1158	A	protein coding	ND2	419	-	-	0
1159	T	protein coding	ND2	417	-	-	0
1160	C	protein coding	ND2	407	-	-	0
1161	A	protein coding	ND2	414	-	-	0
1162	T	protein coding	ND2	415	-	-	0
1163	A	protein coding	ND2	413	-	-	0
1164	A	protein coding	ND2	415	-	-	0
1165	A	protein coding	ND2	419	-	-	0
1166	G	protein coding	ND2	410	-	-	0
1167	A	protein coding	ND2	419	-	-	0
1168	T	protein coding	ND2	417	-	-	0
1169	A	protein coding	ND2	421	-	-	0
1170	A	protein coding	ND2	423	-	-	0
1171	A	protein coding	ND2	425	-	-	0
1172	T	protein coding	ND2	424	-	-	0
1173	A	protein coding	ND2	425	-	-	0
1174	T	protein coding	ND2	430	-	-	0
1175	A	protein coding	ND2	430	-	-	0
1176	A	protein coding	ND2	429	-	-	0
1177	A	protein coding	ND2	429	-	-	0
1178	T	protein coding	ND2	436	-	-	0
1179	A	protein coding	ND2	438	-	-	0
1180	G	protein coding	ND2	427	-	-	0
1181	T	protein coding	ND2	429	-	-	0
1182	A	protein coding	ND2	430	-	-	0
1183	T	protein coding	ND2	430	-	-	0
1184	T	protein coding	ND2	428	-	-	0
1185	A	protein coding	ND2	429	-	-	0
1186	A	protein coding	ND2	429	-	-	0
1187	T	protein coding	ND2	431	-	-	0
1188	T	protein coding	ND2	436	-	-	0
1189	A	protein coding	ND2	433	-	-	0
1190	T	protein coding	ND2	435	-	-	0
1191	A	protein coding	ND2	440	AAT	-	0.00227273
1192	A	protein coding	ND2	441	-	-	0
1193	T	protein coding	ND2	438	-	-	0
1194	A	protein coding	ND2	442	-	-	0
1195	T	protein coding	ND2	442	-	-	0
1196	A	protein coding	ND2	448	-	-	0
1197	T	protein coding	ND2	446	-	-	0
1198	A	protein coding	ND2	449	-	-	0
1199	T	protein coding	ND2	445	-	-	0
1200	A	protein coding	ND2	446	-	-	0
1201	T	protein coding	ND2	444	-	-	0
1202	A	protein coding	ND2	449	-	-	0
1203	A	protein coding	ND2	447	-	-	0
1204	T	protein coding	ND2	444	-	-	0
1205	T	protein coding	ND2	444	-	-	0
1206	A	protein coding	ND2	444	-	-	0
1207	T	protein coding	ND2	445	-	-	0
1208	A	protein coding	ND2	441	-	-	0
1209	A	protein coding	ND2	434	-	-	0
1210	C	protein coding	ND2	436	-	-	0
1211	T	protein coding	ND2	443	-	-	0
1212	T	protein coding	ND2	450	-	-	0
1213	T	protein coding	ND2	452	-	-	0
1214	T	protein coding	ND2	450	-	-	0
1215	T	protein coding	ND2	454	-	-	0
1216	T	protein coding	ND2	454	-	-	0
1217	T	protein coding	ND2	456	-	-	0
1218	T	protein coding	ND2	455	-	-	0
1219	C	protein coding	ND2	448	-	-	0
1220	A	protein coding	ND2	455	-	-	0
1221	A	protein coding	ND2	453	-	-	0
1222	T	protein coding	ND2	458	-	-	0
1223	T	protein coding	ND2	458	-	-	0
1224	T	protein coding	ND2	454	-	-	0
1225	T	protein coding	ND2	453	-	-	0
1226	T	protein coding	ND2	452	-	-	0
1227	G	protein coding	ND2	448	-	-	0
1228	G	protein coding	ND2	444	-	-	0
1229	A	protein coding	ND2	445	-	-	0
1230	T	protein coding	ND2	445	-	-	0
1231	T	protein coding	ND2	445	-	-	0
1232	A	protein coding	ND2	441	-	-	0
1233	T	protein coding	ND2	442	-	-	0
1234	T	protein coding	ND2	447	-	-	0
1235	T	protein coding	ND2	446	-	-	0
1236	T	protein coding	ND2	451	-	-	0
1237	T	protein coding	ND2	451	-	-	0
1238	A	protein coding	ND2	451	-	-	0
1239	A	protein coding	ND2	451	-	-	0
1240	T	protein coding	ND2	457	-	-	0
1241	T	protein coding	ND2	457	-	-	0
1242	T	protein coding	ND2	461	-	-	0
1243	C	protein coding	ND2	461	-	-	0
1244	T	protein coding	ND2	459	-	-	0
1245	T	protein coding	ND2	463	-	-	0
1246	T	protein coding	ND2	464	-	-	0
1247	A	protein coding	ND2	468	-	-	0
1248	T	protein coding	ND2	469	-	-	0
1249	T	protein coding	ND2	471	-	-	0
1250	T	protein coding	ND2	471	-	-	0
1251	T	protein coding	ND2	471	-	-	0
1252	A	protein coding	ND2	472	-	-	0
1253	T	protein coding	ND2	479	-	-	0
1254	T	protein coding	ND2	481	-	-	0
1255	T	protein coding	ND2	481	-	-	0
1256	T	protein coding	ND2	481	-	-	0
1257	A	protein coding	ND2	480	-	-	0
1258	T	protein coding	ND2	487	-	-	0
1259	A	protein coding	ND2	486	-	-	0
1260	T	protein coding	ND2	485	-	-	0
1261	T	protein coding	ND2	485	-	-	0
1262	T	protein coding	ND2	483	-	-	0
1263	T	protein coding	ND2	486	-	-	0
1264	A	tRNA	Trp	486	-	-	0
1265	A	tRNA	Trp	491	-	-	0
1266	G	tRNA	Trp	491	-	-	0
1267	G	tRNA	Trp	492	-	-	0
1268	C	tRNA	Trp	497	-	-	0
1269	T	tRNA	Trp	498	-	-	0
1270	T	tRNA	Trp	503	-	-	0
1271	T	tRNA	Trp	503	-	-	0
1272	A	tRNA	Trp	511	-	-	0
1273	A	tRNA	Trp	513	-	-	0
1274	G	tRNA	Trp	522	-	-	0
1275	T	tRNA	Trp	525	-	-	0
1276	T	tRNA	Trp	525	-	-	0
1277	A	tRNA	Trp	529	-	-	0
1278	A	tRNA	Trp	527	-	-	0
1279	T	tRNA	Trp	528	-	-	0
1280	A	tRNA	Trp	531	-	-	0
1281	A	tRNA	Trp	534	-	-	0
1282	A	tRNA	Trp	530	-	-	0
1283	A	tRNA	Trp	530	-	-	0
1284	C	tRNA	Trp	535	-	-	0
1285	T	tRNA	Trp	536	-	-	0
1286	A	tRNA	Trp	545	-	-	0
1287	A	tRNA	Trp	551	-	-	0
1288	T	tRNA	Trp	554	-	-	0
1289	A	tRNA	Trp	555	-	-	0
1290	A	tRNA	Trp	547	-	-	0
1291	C	tRNA	Trp	549	-	-	0
1292	C	tRNA	Trp	551	-	-	0
1293	T	tRNA	Trp	558	-	-	0
1294	T	tRNA	Trp	554	-	-	0
1295	C	tRNA	Trp	556	-	-	0
1296	A	tRNA	Trp	563	-	-	0
1297	A	tRNA	Trp	560	-	-	0
1298	A	tRNA	Trp	561	-	-	0
1299	G	tRNA	Trp	559	-	-	0
1300	C	tRNA	Trp	556	-	-	0
1301	T	tRNA	Trp	563	-	-	0
1302	A	tRNA	Trp	561	-	-	0
1303	T	tRNA	Trp	563	-	-	0
1304	A	tRNA	Trp	562	-	-	0
1305	A	tRNA	Trp	564	-	-	0
1306	A	tRNA	Trp	561	-	-	0
1307	T	tRNA	Trp	565	-	-	0
1308	A	tRNA	Trp	563	-	-	0
1309	A	tRNA	Trp	565	-	-	0
1310	A	tRNA	Trp	568	-	-	0
1311	G	tRNA	Trp	574	-	-	0
1312	A	tRNA	Trp	578	-	-	0
1313	A	tRNA	Trp	582	-	-	0
1314	A	tRNA	Trp	578	-	-	0
1315	T	tRNA	Trp	590	-	-	0
1316	T	tRNA	Trp	592	-	-	0
1317	T	tRNA	Trp	595	-	-	0
1318	C	tRNA	Trp	594	-	-	0
1319	T	tRNA	Trp	599	-	-	0
1320	T	tRNA	Trp	596	-	-	0
1321	T	tRNA	Trp	602	-	-	0
1322	A	tRNA	Trp - Cys	603	-	-	0
1323	A	tRNA	Trp - Cys	604	-	-	0
1324	G	tRNA	Trp - Cys	608	-	-	0
1325	C	tRNA	Trp - Cys	616	-	-	0
1326	C	tRNA	Trp - Cys	610	-	-	0
1327	T	tRNA	Trp - Cys	614	-	-	0
1328	T	tRNA	Trp - Cys	616	-	-	0
1329	A	tRNA	Trp - Cys	621	-	-	0
1330	G	tRNA	Cys	620	-	-	0
1331	T	tRNA	Cys	618	-	-	0
1332	A	tRNA	Cys	620	-	-	0
1333	A	tRNA	Cys	618	-	-	0
1334	A	tRNA	Cys	618	-	-	0
1335	A	tRNA	Cys	614	-	-	0
1336	C	tRNA	Cys	620	-	-	0
1337	T	tRNA	Cys	622	-	-	0
1338	T	tRNA	Cys	617	-	-	0
1339	A	tRNA	Cys	618	-	-	0
1340	C	tRNA	Cys	625	-	-	0
1341	T	tRNA	Cys	629	-	-	0
1342	C	tRNA	Cys	628	-	-	0
1343	C	tRNA	Cys	628	-	-	0
1344	T	tRNA	Cys	633	-	-	0
1345	T	tRNA	Cys	630	-	-	0
1346	C	tRNA	Cys	627	-	-	0
1347	A	tRNA	Cys	627	-	-	0
1348	A	tRNA	Cys	627	-	-	0
1349	A	tRNA	Cys	626	-	-	0
1350	A	tRNA	Cys	629	-	-	0
1351	T	tRNA	Cys	626	-	-	0
1352	T	tRNA	Cys	629	-	-	0
1353	G	tRNA	Cys	630	-	-	0
1354	C	tRNA	Cys	627	-	-	0
1355	A	tRNA	Cys	631	-	-	0
1356	G	tRNA	Cys	628	-	-	0
1357	T	tRNA	Cys	616	-	-	0
1358	T	tRNA	Cys	620	-	-	0
1359	T	tRNA	Cys	621	-	-	0
1360	G	tRNA	Cys	617	-	-	0
1361	A	tRNA	Cys	616	-	-	0
1362	T	tRNA	Cys	616	-	-	0
1363	A	tRNA	Cys	612	-	-	0
1364	T	tRNA	Cys	613	-	-	0
1365	C	tRNA	Cys	614	-	-	0
1366	A	tRNA	Cys	610	-	-	0
1367	T	tRNA	Cys	609	-	-	0
1368	T	tRNA	Cys	610	-	-	0
1369	A	tRNA	Cys	605	-	-	0
1370	T	tRNA	Cys	613	-	-	0
1371	T	tRNA	Cys	611	-	-	0
1372	G	tRNA	Cys	613	-	-	0
1373	A	tRNA	Cys	607	-	-	0
1374	C	tRNA	Cys	606	-	-	0
1375	T	tRNA	Cys	609	-	-	0
1376	A	tRNA	Cys	612	-	-	0
1377	T	tRNA	Cys	611	-	-	0
1378	A	tRNA	Cys	613	-	-	0
1379	A	tRNA	Cys	617	-	-	0
1380	G	tRNA	Cys	621	-	-	0
1381	A	tRNA	Cys	616	-	-	0
1382	C	tRNA	Cys	619	-	-	0
1383	C	tRNA	Cys	620	-	-	0
1384	T	NC		622	-	-	0
1385	A	NC		616	-	-	0
1386	A	NC		614	-	-	0
1387	T	NC		607	-	-	0
1388	T	NC		611	-	-	0
1389	A	NC		615	-	-	0
1390	A	NC		615	-	-	0
1391	T	NC		618	-	-	0
1392	T	NC		619	-	-	0
1393	T	NC		622	-	-	0
1394	G	NC		615	-	-	0
1395	T	NC		618	-	-	0
1396	C	NC		619	-	-	0
1397	C	NC		615	-	-	0
1398	T	NC		623	-	-	0
1399	T	NC		626	-	-	0
1400	A	NC		630	-	-	0
1401	T	NC		630	-	-	0
1402	T	NC		630	-	-	0
1403	T	tRNA	Tyr	630	-	-	0
1404	G	tRNA	Tyr	630	-	-	0
1405	A	tRNA	Tyr	629	-	-	0
1406	T	tRNA	Tyr	620	-	-	0
1407	T	tRNA	Tyr	619	-	-	0
1408	A	tRNA	Tyr	614	-	-	0
1409	A	tRNA	Tyr	620	-	-	0
1410	G	tRNA	Tyr	618	-	-	0
1411	A	tRNA	Tyr	620	-	-	0
1412	A	tRNA	Tyr	618	-	-	0
1413	G	tRNA	Tyr	616	-	-	0
1414	A	tRNA	Tyr	622	-	-	0
1415	A	tRNA	Tyr	621	-	-	0
1416	T	tRNA	Tyr	616	-	-	0
1417	A	tRNA	Tyr	618	-	-	0
1418	A	tRNA	Tyr	619	-	-	0
1419	A	tRNA	Tyr	616	-	-	0
1420	T	tRNA	Tyr	625	-	-	0
1421	C	tRNA	Tyr	629	-	-	0
1422	T	tRNA	Tyr	632	-	-	0
1423	T	tRNA	Tyr	632	-	-	0
1424	A	tRNA	Tyr	636	-	-	0
1425	T	tRNA	Tyr	640	-	-	0
1426	A	tRNA	Tyr	638	-	-	0
1427	T	tRNA	Tyr	639	-	-	0
1428	A	tRNA	Tyr	641	-	-	0
1429	T	tRNA	Tyr	647	-	-	0
1430	A	tRNA	Tyr	641	-	-	0
1431	G	tRNA	Tyr	636	-	-	0
1432	A	tRNA	Tyr	635	-	-	0
1433	T	tRNA	Tyr	630	-	-	0
1434	T	tRNA	Tyr	643	-	-	0
1435	T	tRNA	Tyr	636	-	-	0
1436	A	tRNA	Tyr	636	-	-	0
1437	C	tRNA	Tyr	640	-	-	0
1438	A	tRNA	Tyr	643	-	-	0
1439	A	tRNA	Tyr	644	-	-	0
1440	T	tRNA	Tyr	650	-	-	0
1441	C	tRNA	Tyr	649	-	-	0
1442	T	tRNA	Tyr	647	-	-	0
1443	A	tRNA	Tyr	640	-	-	0
1444	T	tRNA	Tyr	638	-	-	0
1445	C	tRNA	Tyr	639	-	-	0
1446	G	tRNA	Tyr	640	-	-	0
1447	C	tRNA	Tyr	646	-	-	0
1448	C	tRNA	Tyr	650	-	-	0
1449	T	tRNA	Tyr	652	-	-	0
1450	A	tRNA	Tyr	660	-	-	0
1451	A	tRNA	Tyr	665	-	-	0
1452	A	tRNA	Tyr	659	-	-	0
1453	C	tRNA	Tyr	666	-	-	0
1454	T	tRNA	Tyr	666	-	-	0
1455	T	tRNA	Tyr	668	-	-	0
1456	C	tRNA	Tyr	673	-	-	0
1457	A	tRNA	Tyr	661	-	-	0
1458	G	tRNA	Tyr	671	-	-	0
1459	C	tRNA	Tyr	672	-	-	0
1460	C	tRNA	Tyr	672	-	-	0
1461	A	tRNA	Tyr	662	-	-	0
1462	C	tRNA	Tyr	660	-	-	0
1463	T	tRNA	Tyr	669	-	-	0
1464	T	tRNA	Tyr	661	-	-	0
1465	A	tRNA	Tyr	663	-	-	0
1466	A	tRNA	Tyr	656	-	-	0
1467	T	tRNA	Tyr	665	-	-	0
1468	C	tRNA	Tyr	672	-	-	0
1469	A	NC		669	-	-	0
1470	A	NC		665	-	-	0
1471	T	NC		667	-	-	0
1472	A	NC		662	-	-	0
1473	A	NC		657	-	-	0
1474	T	protein coding	COX1	655	-	-	0
1475	C	protein coding	COX1	654	-	-	0
1476	G	protein coding	COX1	654	-	-	0
1477	C	protein coding	COX1	657	-	-	0
1478	G	protein coding	COX1	653	-	-	0
1479	A	protein coding	COX1	646	-	-	0
1480	C	protein coding	COX1	652	-	-	0
1481	A	protein coding	COX1	655	-	-	0
1482	A	protein coding	COX1	651	-	-	0
1483	T	protein coding	COX1	651	-	-	0
1484	G	protein coding	COX1	659	-	-	0
1485	A	protein coding	COX1	659	-	-	0
1486	T	protein coding	COX1	656	-	-	0
1487	T	protein coding	COX1	656	-	-	0
1488	A	protein coding	COX1	655	-	-	0
1489	T	protein coding	COX1	648	-	-	0
1490	T	protein coding	COX1	643	-	-	0
1491	T	protein coding	COX1	640	-	-	0
1492	T	protein coding	COX1	635	-	-	0
1493	C	protein coding	COX1	630	-	-	0
1494	T	protein coding	COX1	632	-	-	0
1495	A	protein coding	COX1	626	-	-	0
1496	C	protein coding	COX1	624	-	-	0
1497	A	protein coding	COX1	629	-	-	0
1498	A	protein coding	COX1	627	-	-	0
1499	A	protein coding	COX1	627	-	-	0
1500	T	protein coding	COX1	626	-	-	0
1501	C	protein coding	COX1	624	-	-	0
1502	A	protein coding	COX1	625	-	-	0
1503	T	protein coding	COX1	630	-	-	0
1504	A	protein coding	COX1	627	-	-	0
1505	A	protein coding	COX1	623	-	-	0
1506	A	protein coding	COX1	626	-	-	0
1507	G	protein coding	COX1	631	-	-	0
1508	A	protein coding	COX1	626	-	-	0
1509	T	protein coding	COX1	624	-	-	0
1510	A	protein coding	COX1	626	-	-	0
1511	T	protein coding	COX1	629	-	-	0
1512	C	protein coding	COX1	629	-	-	0
1513	G	protein coding	COX1	628	-	-	0
1514	G	protein coding	COX1	631	-	-	0
1515	A	protein coding	COX1	624	-	-	0
1516	A	protein coding	COX1	621	-	-	0
1517	C	protein coding	COX1	625	-	-	0
1518	T	protein coding	COX1	622	-	-	0
1519	T	protein coding	COX1	628	-	-	0
1520	T	protein coding	COX1	622	-	-	0
1521	A	protein coding	COX1	626	-	-	0
1522	T	protein coding	COX1	625	-	-	0
1523	A	protein coding	COX1	622	-	-	0
1524	T	protein coding	COX1	618	-	-	0
1525	T	protein coding	COX1	623	-	-	0
1526	T	protein coding	COX1	618	-	-	0
1527	T	protein coding	COX1	621	-	-	0
1528	A	protein coding	COX1	618	-	-	0
1529	T	protein coding	COX1	616	-	-	0
1530	T	protein coding	COX1	619	-	-	0
1531	T	protein coding	COX1	618	-	-	0
1532	T	protein coding	COX1	622	-	-	0
1533	T	protein coding	COX1	622	-	-	0
1534	G	protein coding	COX1	625	-	-	0
1535	G	protein coding	COX1	626	-	-	0
1536	A	protein coding	COX1	629	-	-	0
1537	G	protein coding	COX1	629	-	-	0
1538	C	protein coding	COX1	628	-	-	0
1539	T	protein coding	COX1	628	-	-	0
1540	T	protein coding	COX1	624	-	-	0
1541	G	protein coding	COX1	627	-	-	0
1542	A	protein coding	COX1	627	-	-	0
1543	G	protein coding	COX1	630	-	-	0
1544	C	protein coding	COX1	627	-	-	0
1545	T	protein coding	COX1	623	-	-	0
1546	G	protein coding	COX1	625	-	-	0
1547	G	protein coding	COX1	624	-	-	0
1548	A	protein coding	COX1	632	-	-	0
1549	A	protein coding	COX1	629	-	-	0
1550	T	protein coding	COX1	637	-	-	0
1551	A	protein coding	COX1	638	-	-	0
1552	G	protein coding	COX1	641	-	-	0
1553	T	protein coding	COX1	628	-	-	0
1554	T	protein coding	COX1	627	-	-	0
1555	G	protein coding	COX1	637	-	-	0
1556	G	protein coding	COX1	640	-	-	0
1557	A	protein coding	COX1	634	-	-	0
1558	A	protein coding	COX1	621	-	-	0
1559	C	protein coding	COX1	640	-	-	0
1560	A	protein coding	COX1	638	-	-	0
1561	T	protein coding	COX1	638	-	-	0
1562	C	protein coding	COX1	637	-	-	0
1563	T	protein coding	COX1	642	-	-	0
1564	T	protein coding	COX1	641	-	-	0
1565	T	protein coding	COX1	641	-	-	0
1566	A	protein coding	COX1	638	-	-	0
1567	A	protein coding	COX1	640	-	-	0
1568	G	protein coding	COX1	639	-	-	0
1569	A	protein coding	COX1	636	-	-	0
1570	A	protein coding	COX1	628	-	-	0
1571	T	protein coding	COX1	621	-	-	0
1572	T	protein coding	COX1	622	-	-	0
1573	T	protein coding	COX1	626	-	-	0
1574	T	protein coding	COX1	625	-	-	0
1575	A	protein coding	COX1	625	-	-	0
1576	A	protein coding	COX1	629	-	-	0
1577	T	protein coding	COX1	627	-	-	0
1578	T	protein coding	COX1	626	-	-	0
1579	C	protein coding	COX1	626	-	-	0
1580	G	protein coding	COX1	619	-	-	0
1581	A	protein coding	COX1	615	-	-	0
1582	G	protein coding	COX1	621	-	-	0
1583	C	protein coding	COX1	618	-	-	0
1584	T	protein coding	COX1	609	-	-	0
1585	G	protein coding	COX1	620	-	-	0
1586	A	protein coding	COX1	620	-	-	0
1587	A	protein coding	COX1	614	-	-	0
1588	T	protein coding	COX1	611	-	-	0
1589	T	protein coding	COX1	614	-	-	0
1590	A	protein coding	COX1	612	-	-	0
1591	G	protein coding	COX1	612	-	-	0
1592	G	protein coding	COX1	614	-	-	0
1593	A	protein coding	COX1	602	-	-	0
1594	C	protein coding	COX1	603	-	-	0
1595	A	protein coding	COX1	595	-	-	0
1596	T	protein coding	COX1	607	-	-	0
1597	C	protein coding	COX1	607	-	-	0
1598	C	protein coding	COX1	616	-	-	0
1599	T	protein coding	COX1	614	-	-	0
1600	G	protein coding	COX1	615	-	-	0
1601	G	protein coding	COX1	611	-	-	0
1602	A	protein coding	COX1	619	-	-	0
1603	G	protein coding	COX1	622	-	-	0
1604	C	protein coding	COX1	617	-	-	0
1605	A	protein coding	COX1	618	-	-	0
1606	T	protein coding	COX1	618	-	-	0
1607	T	protein coding	COX1	610	-	-	0
1608	A	protein coding	COX1	616	-	-	0
1609	A	protein coding	COX1	617	-	-	0
1610	T	protein coding	COX1	616	-	-	0
1611	T	protein coding	COX1	620	-	-	0
1612	G	protein coding	COX1	621	-	-	0
1613	G	protein coding	COX1	620	-	-	0
1614	A	protein coding	COX1	621	-	-	0
1615	G	protein coding	COX1	618	-	-	0
1616	A	protein coding	COX1	610	-	-	0
1617	T	protein coding	COX1	613	-	-	0
1618	G	protein coding	COX1	613	-	-	0
1619	A	protein coding	COX1	605	-	-	0
1620	T	protein coding	COX1	609	-	-	0
1621	C	protein coding	COX1	610	-	-	0
1622	A	protein coding	COX1	610	-	-	0
1623	A	protein coding	COX1	615	-	-	0
1624	A	protein coding	COX1	611	-	-	0
1625	T	protein coding	COX1	619	-	-	0
1626	T	protein coding	COX1	620	-	-	0
1627	T	protein coding	COX1	622	-	-	0
1628	A	protein coding	COX1	618	-	-	0
1629	T	protein coding	COX1	616	-	-	0
1630	A	protein coding	COX1	618	-	-	0
1631	A	protein coding	COX1	618	-	-	0
1632	T	protein coding	COX1	623	-	-	0
1633	G	protein coding	COX1	629	-	-	0
1634	T	protein coding	COX1	627	-	-	0
1635	A	protein coding	COX1	632	-	-	0
1636	A	protein coding	COX1	621	-	-	0
1637	T	protein coding	COX1	619	-	-	0
1638	T	protein coding	COX1	624	-	-	0
1639	G	protein coding	COX1	624	-	-	0
1640	T	protein coding	COX1	620	-	-	0
1641	A	protein coding	COX1	617	-	-	0
1642	A	protein coding	COX1	603	-	-	0
1643	C	protein coding	COX1	618	-	-	0
1644	T	protein coding	COX1	618	-	-	0
1645	G	protein coding	COX1	621	-	-	0
1646	C	protein coding	COX1	628	-	-	0
1647	A	protein coding	COX1	618	-	-	0
1648	C	protein coding	COX1	627	-	-	0
1649	A	protein coding	COX1	629	-	-	0
1650	T	protein coding	COX1	635	-	-	0
1651	G	protein coding	COX1	632	-	-	0
1652	C	protein coding	COX1	630	-	-	0
1653	T	protein coding	COX1	628	-	-	0
1654	T	protein coding	COX1	623	-	-	0
1655	T	protein coding	COX1	627	-	-	0
1656	T	protein coding	COX1	628	-	-	0
1657	A	protein coding	COX1	625	-	-	0
1658	T	protein coding	COX1	625	-	-	0
1659	T	protein coding	COX1	623	-	-	0
1660	A	protein coding	COX1	620	-	-	0
1661	T	protein coding	COX1	627	-	-	0
1662	A	protein coding	COX1	618	-	-	0
1663	A	protein coding	COX1	619	-	-	0
1664	T	protein coding	COX1	617	-	-	0
1665	T	protein coding	COX1	621	-	-	0
1666	T	protein coding	COX1	624	-	-	0
1667	T	protein coding	COX1	626	-	-	0
1668	T	protein coding	COX1	623	-	-	0
1669	T	protein coding	COX1	623	-	-	0
1670	T	protein coding	COX1	626	-	-	0
1671	T	protein coding	COX1	623	-	-	0
1672	A	protein coding	COX1	615	-	-	0
1673	T	protein coding	COX1	621	-	-	0
1674	A	protein coding	COX1	621	-	-	0
1675	G	protein coding	COX1	625	-	-	0
1676	T	protein coding	COX1	621	-	-	0
1677	T	protein coding	COX1	627	-	-	0
1678	A	protein coding	COX1	620	-	-	0
1679	T	protein coding	COX1	624	-	-	0
1680	A	protein coding	COX1	623	-	-	0
1681	C	protein coding	COX1	627	-	-	0
1682	C	protein coding	COX1	621	-	-	0
1683	T	protein coding	COX1	624	-	-	0
1684	A	protein coding	COX1	617	-	-	0
1685	T	protein coding	COX1	622	-	-	0
1686	T	protein coding	COX1	624	-	-	0
1687	A	protein coding	COX1	622	-	-	0
1688	T	protein coding	COX1	629	-	-	0
1689	A	protein coding	COX1	640	-	-	0
1690	A	protein coding	COX1	639	-	-	0
1691	T	protein coding	COX1	637	-	-	0
1692	T	protein coding	COX1	643	-	-	0
1693	G	protein coding	COX1	646	-	-	0
1694	G	protein coding	COX1	646	-	-	0
1695	T	protein coding	COX1	628	-	-	0
1696	G	protein coding	COX1	651	-	-	0
1697	G	protein coding	COX1	656	-	-	0
1698	A	protein coding	COX1	654	-	-	0
1699	T	protein coding	COX1	644	-	-	0
1700	T	protein coding	COX1	653	-	-	0
1701	T	protein coding	COX1	657	-	-	0
1702	G	protein coding	COX1	663	-	-	0
1703	G	protein coding	COX1	664	-	-	0
1704	A	protein coding	COX1	670	-	-	0
1705	A	protein coding	COX1	662	-	-	0
1706	A	protein coding	COX1	655	-	-	0
1707	T	protein coding	COX1	656	-	-	0
1708	T	protein coding	COX1	664	-	-	0
1709	G	protein coding	COX1	666	-	-	0
1710	A	protein coding	COX1	665	-	-	0
1711	T	protein coding	COX1	662	-	-	0
1712	T	protein coding	COX1	671	-	-	0
1713	A	protein coding	COX1	668	-	-	0
1714	G	protein coding	COX1	675	-	-	0
1715	T	protein coding	COX1	657	-	-	0
1716	G	protein coding	COX1	672	-	-	0
1717	C	protein coding	COX1	670	-	-	0
1718	C	protein coding	COX1	657	-	-	0
1719	T	protein coding	COX1	654	-	-	0
1720	T	protein coding	COX1	667	-	-	0
1721	T	protein coding	COX1	669	-	-	0
1722	A	protein coding	COX1	672	-	-	0
1723	A	protein coding	COX1	668	-	-	0
1724	T	protein coding	COX1	666	-	-	0
1725	A	protein coding	COX1	663	-	-	0
1726	T	protein coding	COX1	663	-	-	0
1727	T	protein coding	COX1	671	-	-	0
1728	A	protein coding	COX1	661	-	-	0
1729	G	protein coding	COX1	665	-	-	0
1730	G	protein coding	COX1	659	-	-	0
1731	T	protein coding	COX1	644	-	-	0
1732	G	protein coding	COX1	669	-	-	0
1733	C	protein coding	COX1	669	-	-	0
1734	T	protein coding	COX1	664	-	-	0
1735	C	protein coding	COX1	672	-	-	0
1736	C	protein coding	COX1	669	-	-	0
1737	T	protein coding	COX1	669	-	-	0
1738	G	protein coding	COX1	669	-	-	0
1739	A	protein coding	COX1	665	-	-	0
1740	T	protein coding	COX1	664	-	-	0
1741	A	protein coding	COX1	666	-	-	0
1742	T	protein coding	COX1	662	-	-	0
1743	A	protein coding	COX1	655	-	-	0
1744	G	protein coding	COX1	651	-	-	0
1745	C	protein coding	COX1	650	-	-	0
1746	A	protein coding	COX1	647	-	-	0
1747	T	protein coding	COX1	638	-	-	0
1748	T	protein coding	COX1	638	-	-	0
1749	C	protein coding	COX1	640	-	-	0
1750	C	protein coding	COX1	638	-	-	0
1751	C	protein coding	COX1	631	-	-	0
1752	A	protein coding	COX1	627	-	-	0
1753	C	protein coding	COX1	634	-	-	0
1754	G	protein coding	COX1	628	-	-	0
1755	A	protein coding	COX1	630	-	-	0
1756	A	protein coding	COX1	622	-	-	0
1757	T	protein coding	COX1	621	-	-	0
1758	A	protein coding	COX1	628	-	-	0
1759	A	protein coding	COX1	625	-	-	0
1760	A	protein coding	COX1	621	-	-	0
1761	T	protein coding	COX1	628	-	-	0
1762	A	protein coding	COX1	627	-	-	0
1763	A	protein coding	COX1	620	-	-	0
1764	T	protein coding	COX1	619	-	-	0
1765	A	protein coding	COX1	611	-	-	0
1766	T	protein coding	COX1	617	-	-	0
1767	A	protein coding	COX1	609	-	-	0
1768	A	protein coding	COX1	602	-	-	0
1769	G	protein coding	COX1	610	-	-	0
1770	A	protein coding	COX1	602	-	-	0
1771	T	protein coding	COX1	594	-	-	0
1772	T	protein coding	COX1	603	-	-	0
1773	T	protein coding	COX1	608	-	-	0
1774	T	protein coding	COX1	609	-	-	0
1775	G	protein coding	COX1	616	-	-	0
1776	A	protein coding	COX1	600	-	-	0
1777	C	protein coding	COX1	619	-	-	0
1778	T	protein coding	COX1	618	-	-	0
1779	T	protein coding	COX1	605	-	-	0
1780	C	protein coding	COX1	630	-	-	0
1781	T	protein coding	COX1	626	-	-	0
1782	A	protein coding	COX1	615	-	-	0
1783	C	protein coding	COX1	628	-	-	0
1784	C	protein coding	COX1	628	-	-	0
1785	T	protein coding	COX1	624	-	-	0
1786	C	protein coding	COX1	628	-	-	0
1787	C	protein coding	COX1	631	-	-	0
1788	T	protein coding	COX1	628	-	-	0
1789	G	protein coding	COX1	635	-	-	0
1790	C	protein coding	COX1	632	-	-	0
1791	T	protein coding	COX1	595	-	-	0
1792	C	protein coding	COX1	627	-	-	0
1793	T	protein coding	COX1	621	-	-	0
1794	T	protein coding	COX1	624	-	-	0
1795	T	protein coding	COX1	612	-	-	0
1796	C	protein coding	COX1	631	-	-	0
1797	T	protein coding	COX1	630	-	-	0
1798	T	protein coding	COX1	634	-	-	0
1799	T	protein coding	COX1	632	-	-	0
1800	A	protein coding	COX1	614	-	-	0
1801	C	protein coding	COX1	630	-	-	0
1802	T	protein coding	COX1	634	-	-	0
1803	A	protein coding	COX1	629	-	-	0
1804	T	protein coding	COX1	626	-	-	0
1805	T	protein coding	COX1	631	-	-	0
1806	A	protein coding	COX1	628	-	-	0
1807	G	protein coding	COX1	635	-	-	0
1808	T	protein coding	COX1	625	-	-	0
1809	A	protein coding	COX1	623	-	-	0
1810	A	protein coding	COX1	622	-	-	0
1811	G	protein coding	COX1	625	-	-	0
1812	T	protein coding	COX1	632	-	-	0
1813	A	protein coding	COX1	628	-	-	0
1814	G	protein coding	COX1	634	-	-	0
1815	A	protein coding	COX1	630	-	-	0
1816	A	protein coding	COX1	621	-	-	0
1817	T	protein coding	COX1	637	-	-	0
1818	A	protein coding	COX1	629	-	-	0
1819	G	protein coding	COX1	634	-	-	0
1820	T	protein coding	COX1	586	-	-	0
1821	T	protein coding	COX1	604	-	-	0
1822	G	protein coding	COX1	631	-	-	0
1823	A	protein coding	COX1	628	-	-	0
1824	A	protein coding	COX1	627	-	-	0
1825	A	protein coding	COX1	625	-	-	0
1826	A	protein coding	COX1	608	-	-	0
1827	T	protein coding	COX1	618	-	-	0
1828	G	protein coding	COX1	633	-	-	0
1829	G	protein coding	COX1	636	-	-	0
1830	A	protein coding	COX1	624	-	-	0
1831	G	protein coding	COX1	635	-	-	0
1832	C	protein coding	COX1	637	-	-	0
1833	T	protein coding	COX1	575	-	-	0
1834	G	protein coding	COX1	631	-	-	0
1835	G	protein coding	COX1	628	-	-	0
1836	G	protein coding	COX1	629	-	-	0
1837	A	protein coding	COX1	615	-	-	0
1838	C	protein coding	COX1	629	-	-	0
1839	A	protein coding	COX1	624	-	-	0
1840	G	protein coding	COX1	632	-	-	0
1841	G	protein coding	COX1	632	-	-	0
1842	A	protein coding	COX1	625	-	-	0
1843	T	protein coding	COX1	573	-	-	0
1844	G	protein coding	COX1	627	-	-	0
1845	A	protein coding	COX1	611	-	-	0
1846	A	protein coding	COX1	600	-	-	0
1847	C	protein coding	COX1	623	-	-	0
1848	T	protein coding	COX1	611	-	-	0
1849	G	protein coding	COX1	620	-	-	0
1850	T	protein coding	COX1	578	-	-	0
1851	T	protein coding	COX1	610	-	-	0
1852	T	protein coding	COX1	616	-	-	0
1853	A	protein coding	COX1	613	-	-	0
1854	T	protein coding	COX1	617	-	-	0
1855	C	protein coding	COX1	623	-	-	0
1856	C	protein coding	COX1	626	-	-	0
1857	A	protein coding	COX1	604	-	-	0
1858	C	protein coding	COX1	628	-	-	0
1859	C	protein coding	COX1	626	-	-	0
1860	T	protein coding	COX1	622	-	-	0
1861	C	protein coding	COX1	626	-	-	0
1862	T	protein coding	COX1	627	-	-	0
1863	A	protein coding	COX1	626	-	-	0
1864	T	protein coding	COX1	627	-	-	0
1865	C	protein coding	COX1	626	-	-	0
1866	C	protein coding	COX1	620	-	-	0
1867	G	protein coding	COX1	613	-	-	0
1868	C	protein coding	COX1	608	-	-	0
1869	T	protein coding	COX1	597	-	-	0
1870	G	protein coding	COX1	608	-	-	0
1871	G	protein coding	COX1	612	-	-	0
1872	A	protein coding	COX1	608	-	-	0
1873	A	protein coding	COX1	610	-	-	0
1874	T	protein coding	COX1	612	-	-	0
1875	T	protein coding	COX1	616	-	-	0
1876	G	protein coding	COX1	618	-	-	0
1877	C	protein coding	COX1	619	-	-	0
1878	T	protein coding	COX1	607	-	-	0
1879	C	protein coding	COX1	616	-	-	0
1880	A	protein coding	COX1	609	-	-	0
1881	T	protein coding	COX1	615	-	-	0
1882	G	protein coding	COX1	622	-	-	0
1883	G	protein coding	COX1	618	-	-	0
1884	T	protein coding	COX1	599	-	-	0
1885	G	protein coding	COX1	617	-	-	0
1886	G	protein coding	COX1	614	-	-	0
1887	A	protein coding	COX1	600	-	-	0
1888	G	protein coding	COX1	606	-	-	0
1889	C	protein coding	COX1	605	-	-	0
1890	T	protein coding	COX1	594	-	-	0
1891	T	protein coding	COX1	591	-	-	0
1892	C	protein coding	COX1	594	-	-	0
1893	A	protein coding	COX1	594	-	-	0
1894	G	protein coding	COX1	596	-	-	0
1895	T	protein coding	COX1	587	-	-	0
1896	T	protein coding	COX1	596	-	-	0
1897	G	protein coding	COX1	608	-	-	0
1898	A	protein coding	COX1	595	-	-	0
1899	T	protein coding	COX1	595	-	-	0
1900	T	protein coding	COX1	604	-	-	0
1901	T	protein coding	COX1	608	-	-	0
1902	A	protein coding	COX1	606	-	-	0
1903	G	protein coding	COX1	612	-	-	0
1904	C	protein coding	COX1	607	-	-	0
1905	T	protein coding	COX1	599	-	-	0
1906	A	protein coding	COX1	594	-	-	0
1907	T	protein coding	COX1	590	-	-	0
1908	T	protein coding	COX1	594	-	-	0
1909	T	protein coding	COX1	594	-	-	0
1910	T	protein coding	COX1	592	-	-	0
1911	T	protein coding	COX1	596	-	-	0
1912	T	protein coding	COX1	596	-	-	0
1913	C	protein coding	COX1	598	-	-	0
1914	T	protein coding	COX1	600	-	-	0
1915	C	protein coding	COX1	599	-	-	0
1916	T	protein coding	COX1	603	-	-	0
1917	A	protein coding	COX1	601	-	-	0
1918	C	protein coding	COX1	601	-	-	0
1919	A	protein coding	COX1	601	-	-	0
1920	T	protein coding	COX1	602	-	-	0
1921	T	protein coding	COX1	605	-	-	0
1922	T	protein coding	COX1	608	-	-	0
1923	A	protein coding	COX1	604	-	-	0
1924	G	protein coding	COX1	604	-	-	0
1925	C	protein coding	COX1	604	-	-	0
1926	A	protein coding	COX1	604	-	-	0
1927	G	protein coding	COX1	601	-	-	0
1928	G	protein coding	COX1	598	-	-	0
1929	A	protein coding	COX1	595	-	-	0
1930	A	protein coding	COX1	597	-	-	0
1931	T	protein coding	COX1	599	-	-	0
1932	T	protein coding	COX1	601	-	-	0
1933	T	protein coding	COX1	600	-	-	0
1934	C	protein coding	COX1	597	-	-	0
1935	T	protein coding	COX1	598	-	-	0
1936	T	protein coding	COX1	593	-	-	0
1937	C	protein coding	COX1	585	-	-	0
1938	A	protein coding	COX1	586	-	-	0
1939	A	protein coding	COX1	580	-	-	0
1940	T	protein coding	COX1	579	-	-	0
1941	T	protein coding	COX1	579	-	-	0
1942	T	protein coding	COX1	579	-	-	0
1943	T	protein coding	COX1	580	-	-	0
1944	A	protein coding	COX1	576	-	-	0
1945	G	protein coding	COX1	580	-	-	0
1946	G	protein coding	COX1	579	-	-	0
1947	A	protein coding	COX1	581	-	-	0
1948	G	protein coding	COX1	580	-	-	0
1949	C	protein coding	COX1	590	-	-	0
1950	T	protein coding	COX1	590	-	-	0
1951	G	protein coding	COX1	590	-	-	0
1952	T	protein coding	COX1	588	-	-	0
1953	A	protein coding	COX1	594	-	-	0
1954	A	protein coding	COX1	596	-	-	0
1955	A	protein coding	COX1	590	-	-	0
1956	T	protein coding	COX1	588	-	-	0
1957	T	protein coding	COX1	591	-	-	0
1958	T	protein coding	COX1	599	-	-	0
1959	T	protein coding	COX1	600	-	-	0
1960	A	protein coding	COX1	597	-	-	0
1961	T	protein coding	COX1	592	-	-	0
1962	T	protein coding	COX1	596	-	-	0
1963	A	protein coding	COX1	601	-	-	0
1964	C	protein coding	COX1	600	-	-	0
1965	A	protein coding	COX1	601	-	-	0
1966	A	protein coding	COX1	600	-	-	0
1967	C	protein coding	COX1	603	-	-	0
1968	T	protein coding	COX1	593	-	-	0
1969	G	protein coding	COX1	599	-	-	0
1970	T	protein coding	COX1	602	-	-	0
1971	A	protein coding	COX1	611	-	-	0
1972	A	protein coding	COX1	602	-	-	0
1973	T	protein coding	COX1	609	-	-	0
1974	T	protein coding	COX1	613	-	-	0
1975	A	protein coding	COX1	616	-	-	0
1976	A	protein coding	COX1	617	-	-	0
1977	T	protein coding	COX1	616	-	-	0
1978	A	protein coding	COX1	614	-	-	0
1979	T	protein coding	COX1	612	-	-	0
1980	A	protein coding	COX1	606	-	-	0
1981	C	protein coding	COX1	613	-	-	0
1982	G	protein coding	COX1	614	-	-	0
1983	A	protein coding	COX1	609	-	-	0
1984	T	protein coding	COX1	602	-	-	0
1985	C	protein coding	COX1	621	-	-	0
1986	A	protein coding	COX1	621	-	-	0
1987	A	protein coding	COX1	617	-	-	0
1988	C	protein coding	COX1	627	-	-	0
1989	A	protein coding	COX1	628	-	-	0
1990	G	protein coding	COX1	623	-	-	0
1991	G	protein coding	COX1	627	-	-	0
1992	A	protein coding	COX1	629	-	-	0
1993	A	protein coding	COX1	621	-	-	0
1994	T	protein coding	COX1	605	-	-	0
1995	T	protein coding	COX1	619	-	-	0
1996	T	protein coding	COX1	622	-	-	0
1997	C	protein coding	COX1	626	-	-	0
1998	A	protein coding	COX1	621	-	-	0
1999	T	protein coding	COX1	618	-	-	0
[truncated: 17,525 more rows]

## Sheet: w1118_3
Postion	Reference	Encoding	Description	DCS	Insterted NTs	Deleted NTs	% Heteroplasmy
1	A	tRNA	Ile	92	-	-	0
2	A	tRNA	Ile	95	-	-	0
3	T	tRNA	Ile	101	-	-	0
4	G	tRNA	Ile	102	-	-	0
5	A	tRNA	Ile	114	-	-	0
6	A	tRNA	Ile	118	-	-	0
7	T	tRNA	Ile	127	-	-	0
8	T	tRNA	Ile	130	-	-	0
9	G	tRNA	Ile	132	-	-	0
10	C	tRNA	Ile	135	-	-	0
11	C	tRNA	Ile	146	-	-	0
12	T	tRNA	Ile	153	-	-	0
13	G	tRNA	Ile	155	-	-	0
14	A	tRNA	Ile	161	-	-	0
15	T	tRNA	Ile	167	-	-	0
16	A	tRNA	Ile	171	-	-	0
17	A	tRNA	Ile	177	-	-	0
18	A	tRNA	Ile	181	-	-	0
19	A	tRNA	Ile	183	-	-	0
20	A	tRNA	Ile	184	-	-	0
21	G	tRNA	Ile	182	-	-	0
22	G	tRNA	Ile	191	-	-	0
23	A	tRNA	Ile	195	-	-	0
24	T	tRNA	Ile	194	-	-	0
25	T	tRNA	Ile	197	-	-	0
26	A	tRNA	Ile	201	-	-	0
27	C	tRNA	Ile	205	-	-	0
28	C	tRNA	Ile	209	-	-	0
29	T	tRNA	Ile	213	-	-	0
30	T	tRNA	Ile	213	-	-	0
31	G	tRNA	Ile	216	-	-	0
32	A	tRNA	Ile	217	-	-	0
33	T	tRNA	Ile	225	-	-	0
34	A	tRNA	Ile	231	-	-	0
35	G	tRNA	Ile	232	-	-	0
36	G	tRNA	Ile	226	-	-	0
37	G	tRNA	Ile	237	-	-	0
38	T	tRNA	Ile	240	-	-	0
39	A	tRNA	Ile	240	-	-	0
40	A	tRNA	Ile	242	-	-	0
41	A	tRNA	Ile	241	-	-	0
42	T	tRNA	Ile	244	-	-	0
43	C	tRNA	Ile	245	-	-	0
44	A	tRNA	Ile	244	-	-	0
45	T	tRNA	Ile	253	-	-	0
46	G	tRNA	Ile	254	-	-	0
47	C	tRNA	Ile	255	-	-	0
48	A	tRNA	Ile	255	-	-	0
49	G	tRNA	Ile	256	-	-	0
50	T	tRNA	Ile	259	-	-	0
51	T	tRNA	Ile	257	-	-	0
52	T	tRNA	Ile	255	-	-	0
53	T	tRNA	Ile	256	-	-	0
54	C	tRNA	Ile	257	-	-	0
55	T	tRNA	Ile	264	-	-	0
56	G	tRNA	Ile	266	-	-	0
57	C	tRNA	Ile	269	-	-	0
58	A	tRNA	Ile	270	-	-	0
59	T	tRNA	Ile	274	-	-	0
60	T	tRNA	Ile	278	-	-	0
61	C	tRNA	Ile	277	-	-	0
62	A	tRNA	Ile	279	-	-	0
63	T	tRNA	Ile	281	-	-	0
64	T	tRNA	Ile	279	-	-	0
65	G	tRNA	Ile	284	-	-	0
66	A	NC		277	-	-	0
67	C	NC		278	-	-	0
68	T	NC		285	-	-	0
69	G	NC		286	-	-	0
70	A	NC		291	-	-	0
71	T	NC		290	-	-	0
72	T	NC		298	-	-	0
73	T	NC		301	-	-	0
74	A	NC		306	-	-	0
75	T	NC		309	-	-	0
76	A	NC		309	-	-	0
77	T	NC		312	-	-	0
78	A	NC		312	-	-	0
79	T	NC		314	-	-	0
80	T	NC		318	-	-	0
81	A	NC		318	-	-	0
82	T	NC		324	-	-	0
83	T	NC		330	-	-	0
84	T	NC		334	-	-	0
85	A	NC		337	-	-	0
86	T	NC		342	-	-	0
87	A	NC		346	-	-	0
88	A	NC		349	-	-	0
89	A	NC		351	-	-	0
90	G	NC		352	-	-	0
91	A	NC		351	-	-	0
92	T	NC		360	-	-	0
93	G	NC		358	-	-	0
94	A	NC		363	-	-	0
95	T	NC		359	-	-	0
96	T	NC		363	-	-	0
97	T	tRNA	Gln	364	-	-	0
98	T	tRNA	Gln	371	-	-	0
99	A	tRNA	Gln	373	-	-	0
100	T	tRNA	Gln	379	-	-	0
101	A	tRNA	Gln	379	-	-	0
102	T	tRNA	Gln	386	-	-	0
103	T	tRNA	Gln	388	-	-	0
104	T	tRNA	Gln	391	-	-	0
105	A	tRNA	Gln	397	-	-	0
106	A	tRNA	Gln	404	-	-	0
107	T	tRNA	Gln	408	-	-	0
108	A	tRNA	Gln	416	-	-	0
109	G	tRNA	Gln	417	-	-	0
110	A	tRNA	Gln	414	-	-	0
111	A	tRNA	Gln	420	-	-	0
112	T	tRNA	Gln	424	-	-	0
113	T	tRNA	Gln	423	-	-	0
114	A	tRNA	Gln	419	-	-	0
115	A	tRNA	Gln	423	-	-	0
116	A	tRNA	Gln	425	-	-	0
117	C	tRNA	Gln	418	-	-	0
118	T	tRNA	Gln	425	-	-	0
119	A	tRNA	Gln	427	-	-	0
120	T	tRNA	Gln	428	-	-	0
121	T	tRNA	Gln	429	-	-	0
122	T	tRNA	Gln	430	-	-	0
123	C	tRNA	Gln	430	-	-	0
124	T	tRNA	Gln	439	-	-	0
125	A	tRNA	Gln	434	-	-	0
126	A	tRNA	Gln	435	-	-	0
127	A	tRNA	Gln	431	-	-	0
128	A	tRNA	Gln	436	-	-	0
129	G	tRNA	Gln	434	-	-	0
130	T	tRNA	Gln	435	-	-	0
131	A	tRNA	Gln	432	-	-	0
132	T	tRNA	Gln	436	-	-	0
133	C	tRNA	Gln	433	-	-	0
134	A	tRNA	Gln	433	-	-	0
135	A	tRNA	Gln	430	-	-	0
136	A	tRNA	Gln	432	-	-	0
137	A	tRNA	Gln	434	-	-	0
138	A	tRNA	Gln	429	-	-	0
139	C	tRNA	Gln	440	-	-	0
140	T	tRNA	Gln	444	-	-	0
141	T	tRNA	Gln	445	-	-	0
142	T	tRNA	Gln	448	-	-	0
143	T	tRNA	Gln	450	-	-	0
144	G	tRNA	Gln	456	-	-	0
145	T	tRNA	Gln	457	-	-	0
146	G	tRNA	Gln	463	-	-	0
147	C	tRNA	Gln	464	-	-	0
148	A	tRNA	Gln	460	-	-	0
149	T	tRNA	Gln	466	-	-	0
150	C	tRNA	Gln	469	-	-	0
151	A	tRNA	Gln	465	-	-	0
152	T	tRNA	Gln	469	-	-	0
153	A	tRNA	Gln	464	-	-	0
154	C	tRNA	Gln	462	-	-	0
155	A	tRNA	Gln	463	-	-	0
156	C	tRNA	Gln	465	-	-	0
157	C	tRNA	Gln	462	-	-	0
158	A	tRNA	Gln	467	-	-	0
159	A	tRNA	Gln	471	-	-	0
160	A	tRNA	Gln	472	-	-	0
161	A	tRNA	Gln	475	-	-	0
162	T	tRNA	Gln	477	-	-	0
163	A	tRNA	Gln	476	-	-	0
164	T	tRNA	Gln	485	-	-	0
165	A	tRNA	Gln	485	-	-	0
166	T	NC		489	-	-	0
167	T	NC		486	-	-	0
168	T	NC		495	-	-	0
169	A	NC		496	-	-	0
170	C	NC		499	-	-	0
171	A	tRNA	Met	501	-	-	0
172	A	tRNA	Met	502	-	-	0
173	A	tRNA	Met	502	-	-	0
174	A	tRNA	Met	508	-	-	0
175	A	tRNA	Met	507	-	-	0
176	G	tRNA	Met	514	-	-	0
177	A	tRNA	Met	517	-	-	0
178	T	tRNA	Met	521	-	-	0
179	A	tRNA	Met	521	-	-	0
180	A	tRNA	Met	523	-	-	0
181	G	tRNA	Met	530	-	-	0
182	C	tRNA	Met	532	-	-	0
183	T	tRNA	Met	530	-	-	0
184	A	tRNA	Met	532	-	-	0
185	A	tRNA	Met	531	-	-	0
186	T	tRNA	Met	533	-	-	0
187	T	tRNA	Met	535	-	-	0
188	A	tRNA	Met	535	-	-	0
189	A	tRNA	Met	535	-	-	0
190	G	tRNA	Met	541	-	-	0
191	C	tRNA	Met	539	-	-	0
192	T	tRNA	Met	539	-	-	0
193	A	tRNA	Met	535	-	-	0
194	C	tRNA	Met	536	-	-	0
195	T	tRNA	Met	533	-	-	0
196	G	tRNA	Met	535	-	-	0
197	G	tRNA	Met	537	-	-	0
198	G	tRNA	Met	538	-	-	0
199	T	tRNA	Met	527	-	-	0
200	T	tRNA	Met	536	-	-	0
201	C	tRNA	Met	539	-	-	0
202	A	tRNA	Met	530	-	-	0
203	T	tRNA	Met	542	-	-	0
204	A	tRNA	Met	531	-	-	0
205	C	tRNA	Met	541	-	-	0
206	C	tRNA	Met	535	-	-	0
207	C	tRNA	Met	538	-	-	0
208	C	tRNA	Met	536	-	-	0
209	A	tRNA	Met	532	-	-	0
210	T	tRNA	Met	529	-	-	0
211	T	tRNA	Met	530	-	-	0
212	T	tRNA	Met	531	-	-	0
213	A	tRNA	Met	532	-	-	0
214	T	tRNA	Met	529	-	-	0
215	A	tRNA	Met	529	-	-	0
216	A	tRNA	Met	530	-	-	0
217	A	tRNA	Met	531	-	-	0
218	G	tRNA	Met	532	-	-	0
219	G	tRNA	Met	530	-	-	0
220	T	tRNA	Met	525	-	-	0
221	T	tRNA	Met	530	-	-	0
222	A	tRNA	Met	529	-	-	0
223	T	tRNA	Met	532	-	-	0
224	A	tRNA	Met	535	-	-	0
225	A	tRNA	Met	533	-	-	0
226	T	tRNA	Met	538	-	-	0
227	C	tRNA	Met	534	-	-	0
228	C	tRNA	Met	535	-	-	0
229	T	tRNA	Met	530	-	-	0
230	T	tRNA	Met	534	-	-	0
231	T	tRNA	Met	531	-	-	0
232	T	tRNA	Met	530	-	-	0
233	C	tRNA	Met	528	-	-	0
234	T	tRNA	Met	529	-	-	0
235	T	tRNA	Met	526	-	-	0
236	T	tRNA	Met	531	-	-	0
237	T	tRNA	Met	530	-	-	0
238	T	tRNA	Met	536	-	-	0
239	A	tRNA	Met	531	-	-	0
240	A	protein coding	ND2	534	-	-	0
241	T	protein coding	ND2	534	-	-	0
242	T	protein coding	ND2	534	-	-	0
243	T	protein coding	ND2	539	-	-	0
244	T	protein coding	ND2	535	-	-	0
245	T	protein coding	ND2	536	-	-	0
246	A	protein coding	ND2	534	-	-	0
247	A	protein coding	ND2	542	-	-	0
248	T	protein coding	ND2	543	-	-	0
249	A	protein coding	ND2	543	-	-	0
250	A	protein coding	ND2	541	-	-	0
251	T	protein coding	ND2	540	-	-	0
252	T	protein coding	ND2	538	-	-	0
253	C	protein coding	ND2	537	-	-	0
254	G	protein coding	ND2	537	-	-	0
255	T	protein coding	ND2	537	-	-	0
256	C	protein coding	ND2	536	-	-	0
257	A	protein coding	ND2	540	-	-	0
258	A	protein coding	ND2	539	-	-	0
259	A	protein coding	ND2	542	-	-	0
260	A	protein coding	ND2	550	-	-	0
261	A	protein coding	ND2	554	-	-	0
262	T	protein coding	ND2	553	-	-	0
263	T	protein coding	ND2	557	-	-	0
264	T	protein coding	ND2	556	-	-	0
265	T	protein coding	ND2	554	-	-	0
266	A	protein coding	ND2	546	-	-	0
267	T	protein coding	ND2	546	-	-	0
268	T	protein coding	ND2	552	-	-	0
269	T	protein coding	ND2	553	-	-	0
270	A	protein coding	ND2	547	-	-	0
271	T	protein coding	ND2	551	-	-	0
272	T	protein coding	ND2	551	-	-	0
273	A	protein coding	ND2	553	-	-	0
274	C	protein coding	ND2	551	-	-	0
275	A	protein coding	ND2	551	-	-	0
276	A	protein coding	ND2	560	-	-	0
277	T	protein coding	ND2	564	-	-	0
278	T	protein coding	ND2	570	-	-	0
279	A	protein coding	ND2	564	-	-	0
280	T	protein coding	ND2	568	-	-	0
281	A	protein coding	ND2	570	-	-	0
282	A	protein coding	ND2	568	-	-	0
283	T	protein coding	ND2	570	-	-	0
284	T	protein coding	ND2	570	-	-	0
285	A	protein coding	ND2	567	-	-	0
286	T	protein coding	ND2	569	-	-	0
287	T	protein coding	ND2	570	-	-	0
288	G	protein coding	ND2	566	-	-	0
289	G	protein coding	ND2	569	-	-	0
290	G	protein coding	ND2	570	-	-	0
291	A	protein coding	ND2	569	-	-	0
292	C	protein coding	ND2	571	-	-	0
293	A	protein coding	ND2	572	-	-	0
294	T	protein coding	ND2	570	-	-	0
295	T	protein coding	ND2	572	-	-	0
296	A	protein coding	ND2	562	-	-	0
297	A	protein coding	ND2	560	-	-	0
298	T	protein coding	ND2	567	-	-	0
299	T	protein coding	ND2	569	-	-	0
300	A	protein coding	ND2	569	-	-	0
301	C	protein coding	ND2	567	-	-	0
302	A	protein coding	ND2	571	-	-	0
303	G	protein coding	ND2	575	-	-	0
304	T	protein coding	ND2	572	-	-	0
305	T	protein coding	ND2	574	-	-	0
306	A	protein coding	ND2	576	-	-	0
307	C	protein coding	ND2	575	-	-	0
308	A	protein coding	ND2	572	-	-	0
309	T	protein coding	ND2	570	-	-	0
310	C	protein coding	ND2	567	-	-	0
311	T	protein coding	ND2	565	-	-	0
312	A	protein coding	ND2	563	-	-	0
313	A	protein coding	ND2	565	-	-	0
314	T	protein coding	ND2	564	-	-	0
315	T	protein coding	ND2	566	-	-	0
316	C	protein coding	ND2	570	-	-	0
317	T	protein coding	ND2	571	-	-	0
318	T	protein coding	ND2	573	-	-	0
319	G	protein coding	ND2	572	-	-	0
320	G	protein coding	ND2	569	-	-	0
321	T	protein coding	ND2	565	-	-	0
322	T	protein coding	ND2	572	-	-	0
323	A	protein coding	ND2	569	-	-	0
324	G	protein coding	ND2	570	-	-	0
325	G	protein coding	ND2	569	-	-	0
326	A	protein coding	ND2	570	-	-	0
327	G	protein coding	ND2	574	-	-	0
328	C	protein coding	ND2	577	-	-	0
329	T	protein coding	ND2	571	-	-	0
330	T	protein coding	ND2	579	-	-	0
331	G	protein coding	ND2	586	-	-	0
332	A	protein coding	ND2	589	-	-	0
333	A	protein coding	ND2	585	-	-	0
334	T	protein coding	ND2	588	-	-	0
335	A	protein coding	ND2	593	-	-	0
336	G	protein coding	ND2	593	-	-	0
337	G	protein coding	ND2	593	-	-	0
338	T	protein coding	ND2	579	-	-	0
339	T	protein coding	ND2	590	-	-	0
340	T	protein coding	ND2	589	-	-	0
341	A	protein coding	ND2	599	-	-	0
342	G	protein coding	ND2	598	-	-	0
343	A	protein coding	ND2	596	-	-	0
344	A	protein coding	ND2	592	-	-	0
345	A	protein coding	ND2	590	-	-	0
346	T	protein coding	ND2	594	-	-	0
347	T	protein coding	ND2	597	-	-	0
348	A	protein coding	ND2	601	-	-	0
349	A	protein coding	ND2	604	-	-	0
350	T	protein coding	ND2	606	-	-	0
351	T	protein coding	ND2	607	-	-	0
352	T	protein coding	ND2	610	-	-	0
353	A	protein coding	ND2	614	-	-	0
354	T	protein coding	ND2	608	-	-	0
355	T	protein coding	ND2	616	-	-	0
356	A	protein coding	ND2	609	-	-	0
357	T	protein coding	ND2	611	-	-	0
358	C	protein coding	ND2	610	-	-	0
359	T	protein coding	ND2	611	-	-	0
360	T	protein coding	ND2	607	-	-	0
361	T	protein coding	ND2	610	-	-	0
362	T	protein coding	ND2	615	-	-	0
363	A	protein coding	ND2	611	-	-	0
364	T	protein coding	ND2	621	-	-	0
365	C	protein coding	ND2	621	-	-	0
366	C	protein coding	ND2	627	-	-	0
367	C	protein coding	ND2	630	-	-	0
368	C	protein coding	ND2	629	-	-	0
369	C	protein coding	ND2	634	-	-	0
370	T	protein coding	ND2	631	-	-	0
371	A	protein coding	ND2	628	-	-	0
372	T	protein coding	ND2	628	-	-	0
373	T	protein coding	ND2	629	-	-	0
374	A	protein coding	ND2	628	-	-	0
375	A	protein coding	ND2	632	-	-	0
376	G	protein coding	ND2	634	-	-	0
377	A	protein coding	ND2	633	-	-	0
378	G	protein coding	ND2	633	-	-	0
379	A	protein coding	ND2	632	-	-	0
380	T	protein coding	ND2	625	-	-	0
381	A	protein coding	ND2	627	-	-	0
382	A	protein coding	ND2	626	-	-	0
383	T	protein coding	ND2	621	-	-	0
384	A	protein coding	ND2	623	-	-	0
385	A	protein coding	ND2	619	-	-	0
386	T	protein coding	ND2	619	-	-	0
387	A	protein coding	ND2	621	-	-	0
388	A	protein coding	ND2	618	-	-	0
389	T	protein coding	ND2	619	-	-	0
390	T	protein coding	ND2	626	-	-	0
391	T	protein coding	ND2	625	-	-	0
392	A	protein coding	ND2	636	-	-	0
393	A	protein coding	ND2	635	-	-	0
394	T	protein coding	ND2	630	-	-	0
395	A	protein coding	ND2	633	-	-	0
396	T	protein coding	ND2	626	-	-	0
397	C	protein coding	ND2	634	-	-	0
398	T	protein coding	ND2	625	-	-	0
399	A	protein coding	ND2	625	-	-	0
400	C	protein coding	ND2	625	-	-	0
401	A	protein coding	ND2	623	-	-	0
402	G	protein coding	ND2	627	-	-	0
403	A	protein coding	ND2	624	-	-	0
404	A	protein coding	ND2	618	-	-	0
405	G	protein coding	ND2	622	-	-	0
406	C	protein coding	ND2	619	-	-	0
407	T	protein coding	ND2	611	-	-	0
408	T	protein coding	ND2	618	-	-	0
409	C	protein coding	ND2	623	-	-	0
410	T	protein coding	ND2	619	-	-	0
411	T	protein coding	ND2	621	-	-	0
412	T	protein coding	ND2	624	-	-	0
413	A	protein coding	ND2	625	-	-	0
414	A	protein coding	ND2	627	-	-	0
415	A	protein coding	ND2	631	-	-	0
416	A	protein coding	ND2	630	-	-	0
417	T	protein coding	ND2	629	-	-	0
418	A	protein coding	ND2	620	-	-	0
419	T	protein coding	ND2	615	-	-	0
420	T	protein coding	ND2	618	-	-	0
421	T	protein coding	ND2	621	-	-	0
422	T	protein coding	ND2	621	-	-	0
423	T	protein coding	ND2	626	-	-	0
424	T	protein coding	ND2	623	-	-	0
425	A	protein coding	ND2	619	-	-	0
426	A	protein coding	ND2	614	-	-	0
427	C	protein coding	ND2	627	-	-	0
428	C	protein coding	ND2	628	-	-	0
429	C	protein coding	ND2	633	-	-	0
430	A	protein coding	ND2	638	-	-	0
431	A	protein coding	ND2	640	-	-	0
432	G	protein coding	ND2	635	-	-	0
433	T	protein coding	ND2	626	-	-	0
434	T	protein coding	ND2	627	-	-	0
435	T	protein coding	ND2	625	-	-	0
436	T	protein coding	ND2	627	-	-	0
437	A	protein coding	ND2	619	-	-	0
438	G	protein coding	ND2	618	-	-	0
439	C	protein coding	ND2	622	-	-	0
440	T	protein coding	ND2	615	-	-	0
441	T	protein coding	ND2	626	-	-	0
442	C	protein coding	ND2	622	-	-	0
443	A	protein coding	ND2	620	-	-	0
444	A	protein coding	ND2	618	-	-	0
445	C	protein coding	ND2	625	-	-	0
446	T	protein coding	ND2	624	-	-	0
447	G	protein coding	ND2	619	-	-	0
448	T	protein coding	ND2	615	-	-	0
449	T	protein coding	ND2	615	-	-	0
450	T	protein coding	ND2	619	-	-	0
451	T	protein coding	ND2	621	-	-	0
452	A	protein coding	ND2	616	-	-	0
453	T	protein coding	ND2	613	-	-	0
454	T	protein coding	ND2	613	-	-	0
455	A	protein coding	ND2	613	-	-	0
456	T	protein coding	ND2	612	-	-	0
457	T	protein coding	ND2	612	-	-	0
458	T	protein coding	ND2	615	-	-	0
459	T	protein coding	ND2	616	-	-	0
460	C	protein coding	ND2	618	-	-	0
461	T	protein coding	ND2	614	-	-	0
462	T	protein coding	ND2	613	-	-	0
463	C	protein coding	ND2	615	-	-	0
464	A	protein coding	ND2	620	-	-	0
465	A	protein coding	ND2	615	-	-	0
466	T	protein coding	ND2	615	-	-	0
467	T	protein coding	ND2	617	-	-	0
468	T	protein coding	ND2	616	-	-	0
469	T	protein coding	ND2	611	-	-	0
470	A	protein coding	ND2	607	-	-	0
471	T	protein coding	ND2	604	-	-	0
472	T	protein coding	ND2	610	-	-	0
473	A	protein coding	ND2	616	-	-	0
474	A	protein coding	ND2	612	-	-	0
475	T	protein coding	ND2	608	-	-	0
476	A	protein coding	ND2	609	-	-	0
477	T	protein coding	ND2	606	-	-	0
478	T	protein coding	ND2	605	-	-	0
479	A	protein coding	ND2	602	-	-	0
480	A	protein coding	ND2	608	-	-	0
481	A	protein coding	ND2	604	-	-	0
482	A	protein coding	ND2	608	-	-	0
483	A	protein coding	ND2	616	-	-	0
484	A	protein coding	ND2	615	-	-	0
485	T	protein coding	ND2	617	-	-	0
486	A	protein coding	ND2	611	-	-	0
487	A	protein coding	ND2	605	-	-	0
488	T	protein coding	ND2	605	-	-	0
489	A	protein coding	ND2	609	-	-	0
490	T	protein coding	ND2	614	-	-	0
491	A	protein coding	ND2	618	-	-	0
492	A	protein coding	ND2	617	-	-	0
493	A	protein coding	ND2	618	-	-	0
494	T	protein coding	ND2	622	-	-	0
495	A	protein coding	ND2	622	-	-	0
496	A	protein coding	ND2	623	-	-	0
497	T	protein coding	ND2	626	-	-	0
498	G	protein coding	ND2	628	-	-	0
499	A	protein coding	ND2	625	-	-	0
500	A	protein coding	ND2	632	-	-	0
501	A	protein coding	ND2	627	-	-	0
502	T	protein coding	ND2	630	-	-	0
503	T	protein coding	ND2	630	-	-	0
504	A	protein coding	ND2	633	-	-	0
505	A	protein coding	ND2	635	-	-	0
506	T	protein coding	ND2	631	-	-	0
507	G	protein coding	ND2	633	-	-	0
508	A	protein coding	ND2	630	-	-	0
509	A	protein coding	ND2	634	-	-	0
510	T	protein coding	ND2	634	-	-	0
511	C	protein coding	ND2	639	-	-	0
512	T	protein coding	ND2	631	-	-	0
513	T	protein coding	ND2	633	-	-	0
514	T	protein coding	ND2	636	-	-	0
515	T	protein coding	ND2	632	-	-	0
516	A	protein coding	ND2	634	-	-	0
517	C	protein coding	ND2	636	-	-	0
518	A	protein coding	ND2	640	-	-	0
519	T	protein coding	ND2	650	-	-	0
520	C	protein coding	ND2	663	-	-	0
521	C	protein coding	ND2	670	-	-	0
522	A	protein coding	ND2	672	-	-	0
523	T	protein coding	ND2	669	-	-	0
524	A	protein coding	ND2	684	-	-	0
525	A	protein coding	ND2	683	-	-	0
526	T	protein coding	ND2	682	-	-	0
527	T	protein coding	ND2	684	-	-	0
528	A	protein coding	ND2	681	-	-	0
529	T	protein coding	ND2	681	-	-	0
530	T	protein coding	ND2	686	-	-	0
531	A	protein coding	ND2	696	-	-	0
532	T	protein coding	ND2	696	-	-	0
533	A	protein coding	ND2	696	-	-	0
534	T	protein coding	ND2	697	-	-	0
535	C	protein coding	ND2	696	-	-	0
536	A	protein coding	ND2	697	-	-	0
537	G	protein coding	ND2	699	-	-	0
538	C	protein coding	ND2	698	-	-	0
539	T	protein coding	ND2	694	-	-	0
540	T	protein coding	ND2	699	-	-	0
541	T	protein coding	ND2	702	-	-	0
542	A	protein coding	ND2	706	-	-	0
543	T	protein coding	ND2	706	-	-	0
544	T	protein coding	ND2	705	-	-	0
545	A	protein coding	ND2	705	-	-	0
546	T	protein coding	ND2	705	-	-	0
547	T	protein coding	ND2	708	-	-	0
548	A	protein coding	ND2	711	-	-	0
549	A	protein coding	ND2	710	-	-	0
550	A	protein coding	ND2	708	-	-	0
551	A	protein coding	ND2	709	-	-	0
552	A	protein coding	ND2	707	-	-	0
553	G	protein coding	ND2	707	-	-	0
554	T	protein coding	ND2	708	-	-	0
555	G	protein coding	ND2	717	-	-	0
556	G	protein coding	ND2	719	-	-	0
557	A	protein coding	ND2	713	-	-	0
558	G	protein coding	ND2	721	-	-	0
559	C	protein coding	ND2	722	-	-	0
560	C	protein coding	ND2	724	-	-	0
561	G	protein coding	ND2	723	-	-	0
562	C	protein coding	ND2	728	-	-	0
563	T	protein coding	ND2	724	-	-	0
564	C	protein coding	ND2	735	-	-	0
565	C	protein coding	ND2	731	-	-	0
566	T	protein coding	ND2	741	-	-	0
567	T	protein coding	ND2	738	-	-	0
568	T	protein coding	ND2	741	-	-	0
569	C	protein coding	ND2	740	-	-	0
570	C	protein coding	ND2	740	-	-	0
571	A	protein coding	ND2	740	-	-	0
572	T	protein coding	ND2	737	-	-	0
573	T	protein coding	ND2	735	-	-	0
574	T	protein coding	ND2	730	-	-	0
575	T	protein coding	ND2	731	-	-	0
576	T	protein coding	ND2	735	-	-	0
577	G	protein coding	ND2	737	-	-	0
578	A	protein coding	ND2	731	-	-	0
579	T	protein coding	ND2	726	-	-	0
580	T	protein coding	ND2	731	-	-	0
581	T	protein coding	ND2	730	-	-	0
582	C	protein coding	ND2	722	-	-	0
583	C	protein coding	ND2	713	-	-	0
584	T	protein coding	ND2	710	-	-	0
585	A	protein coding	ND2	711	-	-	0
586	A	protein coding	ND2	708	-	-	0
587	T	protein coding	ND2	699	-	-	0
588	A	protein coding	ND2	699	-	-	0
589	T	protein coding	ND2	701	-	-	0
590	A	protein coding	ND2	695	-	-	0
591	A	protein coding	ND2	695	-	-	0
592	T	protein coding	ND2	690	-	-	0
593	A	protein coding	ND2	687	-	-	0
594	G	protein coding	ND2	685	-	-	0
595	A	protein coding	ND2	677	-	-	0
596	A	protein coding	ND2	673	-	-	0
597	G	protein coding	ND2	670	-	-	0
598	G	protein coding	ND2	677	-	-	0
599	T	protein coding	ND2	660	-	-	0
600	T	protein coding	ND2	664	-	-	0
601	T	protein coding	ND2	664	-	-	0
602	A	protein coding	ND2	663	-	-	0
603	A	protein coding	ND2	659	-	-	0
604	C	protein coding	ND2	652	-	-	0
605	A	protein coding	ND2	649	-	-	0
606	T	protein coding	ND2	648	-	-	0
607	G	protein coding	ND2	649	-	-	0
608	A	protein coding	ND2	644	-	-	0
609	A	protein coding	ND2	631	-	-	0
610	T	protein coding	ND2	628	-	-	0
611	A	protein coding	ND2	622	-	-	0
612	A	protein coding	ND2	619	-	-	0
613	A	protein coding	ND2	619	-	-	0
614	T	protein coding	ND2	616	-	-	0
615	G	protein coding	ND2	610	-	-	0
616	C	protein coding	ND2	604	-	-	0
617	T	protein coding	ND2	602	-	-	0
618	T	protein coding	ND2	599	-	-	0
619	T	protein coding	ND2	598	-	-	0
620	A	protein coding	ND2	591	-	-	0
621	A	protein coding	ND2	587	-	-	0
622	T	protein coding	ND2	584	-	-	0
623	A	protein coding	ND2	581	-	-	0
624	T	protein coding	ND2	584	-	-	0
625	T	protein coding	ND2	584	-	-	0
626	A	protein coding	ND2	583	-	-	0
627	A	protein coding	ND2	586	-	-	0
628	T	protein coding	ND2	588	-	-	0
629	A	protein coding	ND2	588	-	-	0
630	A	protein coding	ND2	578	-	-	0
631	C	protein coding	ND2	581	-	-	0
632	T	protein coding	ND2	583	-	-	0
633	T	protein coding	ND2	580	-	-	0
634	G	protein coding	ND2	578	-	-	0
635	A	protein coding	ND2	575	-	-	0
636	C	protein coding	ND2	578	-	-	0
637	A	protein coding	ND2	578	-	-	0
638	A	protein coding	ND2	570	-	-	0
639	A	protein coding	ND2	563	-	-	0
640	A	protein coding	ND2	551	-	-	0
641	A	protein coding	ND2	548	-	-	0
642	A	protein coding	ND2	536	-	-	0
643	T	protein coding	ND2	534	-	-	0
644	T	protein coding	ND2	531	-	-	0
645	G	protein coding	ND2	528	-	-	0
646	C	protein coding	ND2	524	-	-	0
647	A	protein coding	ND2	518	-	-	0
648	C	protein coding	ND2	519	-	-	0
649	C	protein coding	ND2	514	-	-	0
650	T	protein coding	ND2	516	-	-	0
651	T	protein coding	ND2	512	-	-	0
652	T	protein coding	ND2	511	-	-	0
653	A	protein coding	ND2	512	-	-	0
654	A	protein coding	ND2	503	-	-	0
655	T	protein coding	ND2	502	-	-	0
656	A	protein coding	ND2	492	-	-	0
657	T	protein coding	ND2	495	-	-	0
658	T	protein coding	ND2	493	-	-	0
659	A	protein coding	ND2	490	-	-	0
660	A	protein coding	ND2	481	-	-	0
661	T	protein coding	ND2	478	-	-	0
662	T	protein coding	ND2	471	-	-	0
663	T	protein coding	ND2	478	-	-	0
664	C	protein coding	ND2	475	-	-	0
665	T	protein coding	ND2	476	-	-	0
666	T	protein coding	ND2	474	-	-	0
667	A	protein coding	ND2	469	-	-	0
668	T	protein coding	ND2	459	-	-	0
669	C	protein coding	ND2	453	-	-	0
670	T	protein coding	ND2	452	-	-	0
671	T	protein coding	ND2	455	-	-	0
672	A	protein coding	ND2	459	-	-	0
673	A	protein coding	ND2	455	-	-	0
674	T	protein coding	ND2	454	-	-	0
675	A	protein coding	ND2	452	-	-	0
676	T	protein coding	ND2	446	-	-	0
677	T	protein coding	ND2	443	-	-	0
678	A	protein coding	ND2	439	-	-	0
679	A	protein coding	ND2	437	-	-	0
680	A	protein coding	ND2	439	-	-	0
681	T	protein coding	ND2	437	-	-	0
682	A	protein coding	ND2	437	-	-	0
683	T	protein coding	ND2	431	-	-	0
684	T	protein coding	ND2	426	-	-	0
685	T	protein coding	ND2	428	-	-	0
686	A	protein coding	ND2	419	-	-	0
687	T	protein coding	ND2	415	-	-	0
688	T	protein coding	ND2	413	-	-	0
689	A	protein coding	ND2	407	-	-	0
690	T	protein coding	ND2	409	-	-	0
691	T	protein coding	ND2	412	-	-	0
692	A	protein coding	ND2	413	-	-	0
693	A	protein coding	ND2	421	-	-	0
694	T	protein coding	ND2	426	-	-	0
695	T	protein coding	ND2	425	-	-	0
696	A	protein coding	ND2	415	-	-	0
697	G	protein coding	ND2	415	-	-	0
698	A	protein coding	ND2	416	-	-	0
699	G	protein coding	ND2	415	-	-	0
700	T	protein coding	ND2	415	-	-	0
701	A	protein coding	ND2	420	-	-	0
702	A	protein coding	ND2	422	-	-	0
703	T	protein coding	ND2	424	-	-	0
704	T	protein coding	ND2	427	-	-	0
705	T	protein coding	ND2	425	-	-	0
706	T	protein coding	ND2	429	-	-	0
707	A	protein coding	ND2	434	-	-	0
708	T	protein coding	ND2	435	-	-	0
709	C	protein coding	ND2	435	-	-	0
710	A	protein coding	ND2	439	-	-	0
711	G	protein coding	ND2	438	-	-	0
712	T	protein coding	ND2	439	-	-	0
713	T	protein coding	ND2	439	-	-	0
714	A	protein coding	ND2	442	-	-	0
715	T	protein coding	ND2	438	-	-	0
716	T	protein coding	ND2	441	-	-	0
717	A	protein coding	ND2	436	-	-	0
718	T	protein coding	ND2	432	-	-	0
719	T	protein coding	ND2	433	-	-	0
720	G	protein coding	ND2	425	-	-	0
721	G	protein coding	ND2	421	-	-	0
722	A	protein coding	ND2	430	-	-	0
723	G	protein coding	ND2	433	-	-	0
724	C	protein coding	ND2	429	-	-	0
725	T	protein coding	ND2	432	-	-	0
726	A	protein coding	ND2	428	-	-	0
727	T	protein coding	ND2	427	-	-	0
728	T	protein coding	ND2	430	-	-	0
729	G	protein coding	ND2	429	-	-	0
730	G	protein coding	ND2	426	-	-	0
731	A	protein coding	ND2	426	-	-	0
732	G	protein coding	ND2	424	-	-	0
733	G	protein coding	ND2	426	-	-	0
734	A	protein coding	ND2	425	-	-	0
735	T	protein coding	ND2	424	-	-	0
736	T	protein coding	ND2	440	-	-	0
737	A	protein coding	ND2	440	-	-	0
738	A	protein coding	ND2	438	-	-	0
739	A	protein coding	ND2	435	-	-	0
740	T	protein coding	ND2	413	-	-	0
741	C	protein coding	ND2	416	-	-	0
742	A	protein coding	ND2	444	-	-	0
743	A	protein coding	ND2	444	-	-	0
744	A	protein coding	ND2	442	-	-	0
745	C	protein coding	ND2	411	-	-	0
746	T	protein coding	ND2	436	-	-	0
747	T	protein coding	ND2	439	-	-	0
748	C	protein coding	ND2	399	-	-	0
749	T	protein coding	ND2	437	-	-	0
750	T	protein coding	ND2	437	-	-	0
751	T	protein coding	ND2	428	-	-	0
752	A	protein coding	ND2	393	-	-	0
753	C	protein coding	ND2	387	-	-	0
754	G	protein coding	ND2	388	-	-	0
755	A	protein coding	ND2	426	-	-	0
756	A	protein coding	ND2	424	-	-	0
757	A	protein coding	ND2	427	-	-	0
758	A	protein coding	ND2	423	-	-	0
759	T	protein coding	ND2	422	-	-	0
760	T	protein coding	ND2	424	-	-	0
761	A	protein coding	ND2	422	-	-	0
762	A	protein coding	ND2	427	-	-	0
763	T	protein coding	ND2	374	-	-	0
764	A	protein coding	ND2	374	-	-	0
765	G	protein coding	ND2	364	-	-	0
766	C	protein coding	ND2	367	-	-	0
767	A	protein coding	ND2	372	-	-	0
768	T	protein coding	ND2	418	-	-	0
769	T	protein coding	ND2	426	-	-	0
770	T	protein coding	ND2	429	-	-	0
771	T	protein coding	ND2	423	-	-	0
772	C	protein coding	ND2	355	-	-	0
773	T	protein coding	ND2	411	-	-	0
774	T	protein coding	ND2	418	-	-	0
775	C	protein coding	ND2	344	-	-	0
776	A	protein coding	ND2	418	-	-	0
777	A	protein coding	ND2	414	-	-	0
778	T	protein coding	ND2	413	-	-	0
779	T	protein coding	ND2	411	-	-	0
780	A	protein coding	ND2	409	-	-	0
781	A	protein coding	ND2	405	-	-	0
782	T	protein coding	ND2	348	-	-	0
783	C	protein coding	ND2	329	-	-	0
784	A	protein coding	ND2	344	-	-	0
785	T	protein coding	ND2	407	-	-	0
786	T	protein coding	ND2	414	-	-	0
787	T	protein coding	ND2	416	-	-	0
788	A	protein coding	ND2	336	-	-	0
789	G	protein coding	ND2	397	-	-	0
790	G	protein coding	ND2	410	-	-	0
791	G	protein coding	ND2	402	-	-	0
792	T	protein coding	ND2	325	-	-	0
793	G	protein coding	ND2	317	-	-	0
794	A	protein coding	ND2	397	-	-	0
795	A	protein coding	ND2	403	-	-	0
796	T	protein coding	ND2	336	-	-	0
797	A	protein coding	ND2	329	-	-	0
798	T	protein coding	ND2	404	-	-	0
799	T	protein coding	ND2	401	-	-	0
800	A	protein coding	ND2	390	-	-	0
801	A	protein coding	ND2	387	-	-	0
802	G	protein coding	ND2	294	-	-	0
803	A	protein coding	ND2	309	-	-	0
804	T	protein coding	ND2	316	-	-	0
805	C	protein coding	ND2	289	-	-	0
806	T	protein coding	ND2	378	-	-	0
807	T	protein coding	ND2	385	-	-	0
808	T	protein coding	ND2	376	-	-	0
809	A	protein coding	ND2	379	-	-	0
810	A	protein coding	ND2	383	-	-	0
811	T	protein coding	ND2	290	-	-	0
812	A	protein coding	ND2	373	-	-	0
813	A	protein coding	ND2	365	-	-	0
814	T	protein coding	ND2	360	-	-	0
815	T	protein coding	ND2	363	-	-	0
816	A	protein coding	ND2	280	-	-	0
817	G	protein coding	ND2	254	-	-	0
818	A	protein coding	ND2	264	-	-	0
819	G	protein coding	ND2	241	-	-	0
820	A	protein coding	ND2	327	-	-	0
821	A	protein coding	ND2	326	-	-	0
822	T	protein coding	ND2	249	-	-	0
823	C	protein coding	ND2	236	-	-	0
824	A	protein coding	ND2	357	-	-	0
825	A	protein coding	ND2	362	-	-	0
826	T	protein coding	ND2	363	-	-	0
827	T	protein coding	ND2	364	-	-	0
828	T	protein coding	ND2	365	-	-	0
829	G	protein coding	ND2	211	-	-	0
830	A	protein coding	ND2	219	-	-	0
831	T	protein coding	ND2	339	-	-	0
832	T	protein coding	ND2	344	-	-	0
833	A	protein coding	ND2	351	-	-	0
834	A	protein coding	ND2	346	-	-	0
835	T	protein coding	ND2	369	-	-	0
836	T	protein coding	ND2	386	-	-	0
837	T	protein coding	ND2	381	-	-	0
838	A	protein coding	ND2	225	-	AT//AN	0.0177778
839	T	protein coding	ND2	405	-	-	0
840	T	protein coding	ND2	443	-	-	0
841	T	protein coding	ND2	446	-	-	0
842	T	protein coding	ND2	443	-	-	0
843	T	protein coding	ND2	446	-	-	0
844	T	protein coding	ND2	443	-	-	0
845	T	protein coding	ND2	444	-	-	0
846	T	protein coding	ND2	451	-	-	0
847	T	protein coding	ND2	449	-	-	0
848	T	protein coding	ND2	445	-	-	0
849	T	protein coding	ND2	400	-	-	0
850	A	protein coding	ND2	293	-	-	0
851	T	protein coding	ND2	345	-	-	0
852	T	protein coding	ND2	342	-	-	0
853	C	protein coding	ND2	264	-	-	0
854	A	protein coding	ND2	307	-	-	0
855	T	protein coding	ND2	328	-	-	0
856	T	protein coding	ND2	355	-	-	0
857	T	protein coding	ND2	356	-	-	0
858	T	protein coding	ND2	353	-	-	0
859	T	protein coding	ND2	350	-	-	0
860	A	protein coding	ND2	289	-	-	0
861	T	protein coding	ND2	300	-	-	0
862	C	protein coding	ND2	279	-	-	0
863	A	protein coding	ND2	307	-	-	0
864	T	protein coding	ND2	325	-	-	0
865	T	protein coding	ND2	355	-	-	0
866	T	protein coding	ND2	354	-	-	0
867	G	protein coding	ND2	288	-	-	0
868	T	protein coding	ND2	317	-	-	0
869	A	protein coding	ND2	303	-	-	0
870	T	protein coding	ND2	352	-	-	0
871	T	protein coding	ND2	359	-	-	0
872	A	protein coding	ND2	352	-	-	0
873	A	protein coding	ND2	372	-	-	0
874	C	protein coding	ND2	306	-	-	0
875	A	protein coding	ND2	344	-	-	0
876	T	protein coding	ND2	357	-	-	0
877	T	protein coding	ND2	375	-	-	0
878	T	protein coding	ND2	375	-	-	0
879	A	protein coding	ND2	325	-	-	0
880	T	protein coding	ND2	341	-	-	0
881	A	protein coding	ND2	331	-	-	0
882	T	protein coding	ND2	379	-	-	0
883	T	protein coding	ND2	388	-	-	0
884	T	protein coding	ND2	376	-	-	0
885	A	protein coding	ND2	356	-	-	0
886	A	protein coding	ND2	359	-	-	0
887	T	protein coding	ND2	335	-	-	0
888	A	protein coding	ND2	333	-	-	0
889	T	protein coding	ND2	377	-	-	0
890	T	protein coding	ND2	387	-	-	0
891	T	protein coding	ND2	385	-	-	0
892	T	protein coding	ND2	383	-	-	0
893	T	protein coding	ND2	380	-	-	0
894	A	protein coding	ND2	369	-	-	0
895	A	protein coding	ND2	389	-	-	0
896	A	protein coding	ND2	383	-	-	0
897	T	protein coding	ND2	373	-	-	0
898	T	protein coding	ND2	383	-	-	0
899	A	protein coding	ND2	350	-	-	0
900	T	protein coding	ND2	391	-	-	0
901	T	protein coding	ND2	393	-	-	0
902	T	protein coding	ND2	385	-	-	0
903	C	protein coding	ND2	340	-	-	0
904	A	protein coding	ND2	365	-	-	0
905	T	protein coding	ND2	382	-	-	0
906	T	protein coding	ND2	394	-	-	0
907	T	protein coding	ND2	388	-	-	0
908	A	protein coding	ND2	384	-	-	0
909	A	protein coding	ND2	397	-	-	0
910	A	protein coding	ND2	383	-	-	0
911	T	protein coding	ND2	360	-	-	0
912	C	protein coding	ND2	343	-	-	0
913	A	protein coding	ND2	395	-	-	0
914	A	protein coding	ND2	392	-	-	0
915	T	protein coding	ND2	388	-	-	0
916	T	protein coding	ND2	390	-	-	0
917	A	protein coding	ND2	369	-	-	0
918	T	protein coding	ND2	404	-	-	0
919	T	protein coding	ND2	411	-	-	0
920	T	protein coding	ND2	412	-	-	0
921	T	protein coding	ND2	411	-	-	0
922	C	protein coding	ND2	377	-	-	0
923	T	protein coding	ND2	408	-	-	0
924	T	protein coding	ND2	413	-	-	0
925	G	protein coding	ND2	376	-	-	0
926	A	protein coding	ND2	390	-	-	0
927	T	protein coding	ND2	413	-	-	0
928	T	protein coding	ND2	423	-	-	0
929	T	protein coding	ND2	426	-	-	0
930	G	protein coding	ND2	389	-	-	0
931	T	protein coding	ND2	425	-	-	0
932	T	protein coding	ND2	424	-	-	0
933	A	protein coding	ND2	421	-	-	0
934	A	protein coding	ND2	423	-	-	0
935	T	protein coding	ND2	414	-	-	0
936	A	protein coding	ND2	412	-	-	0
937	G	protein coding	ND2	403	-	-	0
938	A	protein coding	ND2	432	-	-	0
939	A	protein coding	ND2	436	-	-	0
940	A	protein coding	ND2	438	-	-	0
941	A	protein coding	ND2	438	-	-	0
942	A	protein coding	ND2	431	-	-	0
943	T	protein coding	ND2	429	-	-	0
944	T	protein coding	ND2	436	-	-	0
945	T	protein coding	ND2	432	-	-	0
946	T	protein coding	ND2	429	-	-	0
947	G	protein coding	ND2	406	-	-	0
948	A	protein coding	ND2	428	-	-	0
949	A	protein coding	ND2	428	-	-	0
950	A	protein coding	ND2	426	-	-	0
951	T	protein coding	ND2	426	-	-	0
952	T	protein coding	ND2	435	-	-	0
953	T	protein coding	ND2	433	-	-	0
954	A	protein coding	ND2	420	-	-	0
955	C	protein coding	ND2	406	-	-	0
956	A	protein coding	ND2	419	-	-	0
957	T	protein coding	ND2	426	-	-	0
958	T	protein coding	ND2	425	-	-	0
959	A	protein coding	ND2	416	-	-	0
960	T	protein coding	ND2	421	-	-	0
961	T	protein coding	ND2	432	-	-	0
962	T	protein coding	ND2	430	-	-	0
963	A	protein coding	ND2	425	-	-	0
964	T	protein coding	ND2	427	-	-	0
965	A	protein coding	ND2	427	-	-	0
966	A	protein coding	ND2	430	-	-	0
967	A	protein coding	ND2	428	-	-	0
968	T	protein coding	ND2	442	-	-	0
969	T	protein coding	ND2	442	-	-	0
970	T	protein coding	ND2	445	-	-	0
971	T	protein coding	ND2	442	-	-	0
972	T	protein coding	ND2	442	-	-	0
973	T	protein coding	ND2	447	-	-	0
974	A	protein coding	ND2	448	-	-	0
975	T	protein coding	ND2	449	-	-	0
976	C	protein coding	ND2	448	-	-	0
977	A	protein coding	ND2	455	-	-	0
978	T	protein coding	ND2	462	-	-	0
979	T	protein coding	ND2	461	-	-	0
980	A	protein coding	ND2	457	-	-	0
981	G	protein coding	ND2	448	-	-	0
982	G	protein coding	ND2	438	-	-	0
983	A	protein coding	ND2	454	-	-	0
984	G	protein coding	ND2	440	-	-	0
985	G	protein coding	ND2	435	-	-	0
986	A	protein coding	ND2	450	-	-	0
987	T	protein coding	ND2	458	-	-	0
988	T	protein coding	ND2	463	-	-	0
989	A	protein coding	ND2	457	-	-	0
990	C	protein coding	ND2	452	-	-	0
991	C	protein coding	ND2	446	-	-	0
992	T	protein coding	ND2	457	-	-	0
993	C	protein coding	ND2	454	-	-	0
994	C	protein coding	ND2	457	-	-	0
995	A	protein coding	ND2	461	-	-	0
996	T	protein coding	ND2	467	-	-	0
997	T	protein coding	ND2	468	-	-	0
998	T	protein coding	ND2	464	-	-	0
999	T	protein coding	ND2	464	-	-	0
1000	T	protein coding	ND2	465	-	-	0
1001	A	protein coding	ND2	464	-	-	0
1002	G	protein coding	ND2	454	-	-	0
1003	G	protein coding	ND2	451	-	-	0
1004	A	protein coding	ND2	459	-	-	0
1005	T	protein coding	ND2	457	-	-	0
1006	T	protein coding	ND2	460	-	-	0
1007	T	protein coding	ND2	460	-	-	0
1008	T	protein coding	ND2	463	-	-	0
1009	T	protein coding	ND2	461	-	-	0
1010	A	protein coding	ND2	460	-	-	0
1011	C	protein coding	ND2	452	-	-	0
1012	C	protein coding	ND2	449	-	-	0
1013	A	protein coding	ND2	458	-	-	0
1014	A	protein coding	ND2	452	-	-	0
1015	A	protein coding	ND2	448	-	-	0
1016	A	protein coding	ND2	447	-	-	0
1017	T	protein coding	ND2	445	-	-	0
1018	G	protein coding	ND2	441	-	-	0
1019	A	protein coding	ND2	443	-	-	0
1020	C	protein coding	ND2	437	-	-	0
1021	T	protein coding	ND2	439	-	-	0
1022	T	protein coding	ND2	444	-	-	0
1023	G	protein coding	ND2	441	-	-	0
1024	T	protein coding	ND2	443	-	-	0
1025	A	protein coding	ND2	452	-	-	0
1026	A	protein coding	ND2	448	-	-	0
1027	T	protein coding	ND2	446	-	-	0
1028	T	protein coding	ND2	453	-	-	0
1029	C	protein coding	ND2	450	-	-	0
1030	A	protein coding	ND2	449	-	-	0
1031	A	protein coding	ND2	452	-	-	0
1032	C	protein coding	ND2	447	-	-	0
1033	A	protein coding	ND2	446	-	-	0
1034	A	protein coding	ND2	450	-	-	0
1035	T	protein coding	ND2	450	-	-	0
1036	T	protein coding	ND2	456	-	-	0
1037	A	protein coding	ND2	449	-	-	0
1038	A	protein coding	ND2	453	-	-	0
1039	C	protein coding	ND2	451	-	-	0
1040	A	protein coding	ND2	456	-	-	0
1041	T	protein coding	ND2	452	-	-	0
1042	T	protein coding	ND2	457	-	-	0
1043	A	protein coding	ND2	457	-	-	0
1044	T	protein coding	ND2	460	-	-	0
1045	G	protein coding	ND2	455	-	-	0
1046	T	protein coding	ND2	453	-	-	0
1047	A	protein coding	ND2	454	-	-	0
1048	A	protein coding	ND2	455	-	-	0
1049	T	protein coding	ND2	453	-	-	0
1050	C	protein coding	ND2	437	-	-	0
1051	A	protein coding	ND2	450	-	-	0
1052	A	protein coding	ND2	455	-	-	0
1053	T	protein coding	ND2	453	-	-	0
1054	A	protein coding	ND2	453	-	-	0
1055	T	protein coding	ND2	453	-	-	0
1056	T	protein coding	ND2	458	-	-	0
1057	T	protein coding	ND2	454	-	-	0
1058	T	protein coding	ND2	456	-	-	0
1059	A	protein coding	ND2	456	-	-	0
1060	T	protein coding	ND2	459	-	-	0
1061	A	protein coding	ND2	464	-	-	0
1062	T	protein coding	ND2	469	-	-	0
1063	T	protein coding	ND2	473	-	-	0
1064	A	protein coding	ND2	473	-	-	0
1065	A	protein coding	ND2	464	-	-	0
1066	C	protein coding	ND2	468	-	-	0
1067	A	protein coding	ND2	466	-	-	0
1068	C	protein coding	ND2	458	-	-	0
1069	T	protein coding	ND2	465	-	-	0
1070	T	protein coding	ND2	471	-	-	0
1071	A	protein coding	ND2	471	-	-	0
1072	T	protein coding	ND2	469	-	-	0
1073	A	protein coding	ND2	472	-	-	0
1074	A	protein coding	ND2	474	-	-	0
1075	T	protein coding	ND2	479	-	-	0
1076	A	protein coding	ND2	477	-	-	0
1077	A	protein coding	ND2	476	-	-	0
1078	T	protein coding	ND2	486	-	-	0
1079	A	protein coding	ND2	484	-	-	0
1080	T	protein coding	ND2	483	-	-	0
1081	C	protein coding	ND2	480	-	-	0
1082	A	protein coding	ND2	489	-	-	0
1083	A	protein coding	ND2	478	-	-	0
1084	C	protein coding	ND2	479	-	-	0
1085	T	protein coding	ND2	492	-	-	0
1086	T	protein coding	ND2	490	-	-	0
1087	T	protein coding	ND2	486	-	-	0
1088	A	protein coding	ND2	484	-	-	0
1089	A	protein coding	ND2	484	-	-	0
1090	T	protein coding	ND2	483	-	-	0
1091	T	protein coding	ND2	489	-	-	0
1092	A	protein coding	ND2	485	-	-	0
1093	C	protein coding	ND2	475	-	-	0
1094	A	protein coding	ND2	478	-	-	0
1095	T	protein coding	ND2	477	-	-	0
1096	T	protein coding	ND2	475	-	-	0
1097	A	protein coding	ND2	474	-	-	0
1098	T	protein coding	ND2	481	-	-	0
1099	T	protein coding	ND2	482	-	-	0
1100	T	protein coding	ND2	483	-	-	0
1101	T	protein coding	ND2	485	-	-	0
1102	T	protein coding	ND2	484	-	-	0
1103	T	protein coding	ND2	483	-	-	0
1104	T	protein coding	ND2	486	-	-	0
1105	A	protein coding	ND2	485	-	-	0
1106	T	protein coding	ND2	489	-	-	0
1107	T	protein coding	ND2	483	-	-	0
1108	T	protein coding	ND2	486	-	-	0
1109	A	protein coding	ND2	480	-	-	0
1110	C	protein coding	ND2	474	-	-	0
1111	G	protein coding	ND2	468	-	-	0
1112	A	protein coding	ND2	477	-	-	0
1113	A	protein coding	ND2	474	-	-	0
1114	T	protein coding	ND2	473	-	-	0
1115	T	protein coding	ND2	470	-	-	0
1116	T	protein coding	ND2	466	-	-	0
1117	G	protein coding	ND2	464	-	-	0
1118	T	protein coding	ND2	460	-	-	0
1119	T	protein coding	ND2	472	-	-	0
1120	A	protein coding	ND2	472	-	-	0
1121	T	protein coding	ND2	473	-	-	0
1122	T	protein coding	ND2	472	-	-	0
1123	C	protein coding	ND2	463	-	-	0
1124	C	protein coding	ND2	463	-	-	0
1125	G	protein coding	ND2	468	-	-	0
1126	C	protein coding	ND2	469	-	-	0
1127	T	protein coding	ND2	473	-	-	0
1128	T	protein coding	ND2	473	-	-	0
1129	T	protein coding	ND2	471	-	-	0
1130	T	protein coding	ND2	471	-	-	0
1131	A	protein coding	ND2	474	-	-	0
1132	T	protein coding	ND2	476	-	-	0
1133	A	protein coding	ND2	480	-	-	0
1134	A	protein coding	ND2	484	-	-	0
1135	T	protein coding	ND2	485	-	-	0
1136	A	protein coding	ND2	488	-	-	0
1137	A	protein coding	ND2	487	-	-	0
1138	A	protein coding	ND2	487	-	-	0
1139	T	protein coding	ND2	485	-	-	0
1140	T	protein coding	ND2	491	-	-	0
1141	A	protein coding	ND2	490	-	-	0
1142	T	protein coding	ND2	489	-	-	0
1143	T	protein coding	ND2	488	-	-	0
1144	T	protein coding	ND2	485	-	-	0
1145	T	protein coding	ND2	484	-	-	0
1146	G	protein coding	ND2	480	-	-	0
1147	A	protein coding	ND2	484	-	-	0
1148	A	protein coding	ND2	483	-	-	0
1149	A	protein coding	ND2	481	-	-	0
1150	A	protein coding	ND2	477	-	-	0
1151	T	protein coding	ND2	476	-	-	0
1152	A	protein coding	ND2	477	-	-	0
1153	A	protein coding	ND2	478	-	-	0
1154	C	protein coding	ND2	470	-	-	0
1155	T	protein coding	ND2	474	-	-	0
1156	G	protein coding	ND2	458	-	-	0
1157	A	protein coding	ND2	466	-	-	0
1158	A	protein coding	ND2	464	-	-	0
1159	T	protein coding	ND2	462	-	-	0
1160	C	protein coding	ND2	453	-	-	0
1161	A	protein coding	ND2	458	-	-	0
1162	T	protein coding	ND2	456	-	-	0
1163	A	protein coding	ND2	456	-	-	0
1164	A	protein coding	ND2	452	-	-	0
1165	A	protein coding	ND2	453	-	-	0
1166	G	protein coding	ND2	451	-	-	0
1167	A	protein coding	ND2	458	-	-	0
1168	T	protein coding	ND2	453	-	-	0
1169	A	protein coding	ND2	460	-	-	0
1170	A	protein coding	ND2	465	-	-	0
1171	A	protein coding	ND2	462	-	-	0
1172	T	protein coding	ND2	458	-	-	0
1173	A	protein coding	ND2	461	-	-	0
1174	T	protein coding	ND2	459	-	-	0
1175	A	protein coding	ND2	455	-	-	0
1176	A	protein coding	ND2	450	-	-	0
1177	A	protein coding	ND2	455	-	-	0
1178	T	protein coding	ND2	457	-	-	0
1179	A	protein coding	ND2	458	-	-	0
1180	G	protein coding	ND2	444	-	-	0
1181	T	protein coding	ND2	451	-	-	0
1182	A	protein coding	ND2	448	-	-	0
1183	T	protein coding	ND2	455	-	-	0
1184	T	protein coding	ND2	453	-	-	0
1185	A	protein coding	ND2	454	-	-	0
1186	A	protein coding	ND2	455	-	-	0
1187	T	protein coding	ND2	457	-	-	0
1188	T	protein coding	ND2	458	-	-	0
1189	A	protein coding	ND2	460	-	-	0
1190	T	protein coding	ND2	457	-	-	0
1191	A	protein coding	ND2	461	-	-	0
1192	A	protein coding	ND2	467	-	-	0
1193	T	protein coding	ND2	463	-	-	0
1194	A	protein coding	ND2	469	-	-	0
1195	T	protein coding	ND2	469	-	-	0
1196	A	protein coding	ND2	464	-	-	0
1197	T	protein coding	ND2	464	-	-	0
1198	A	protein coding	ND2	459	-	-	0
1199	T	protein coding	ND2	457	-	-	0
1200	A	protein coding	ND2	454	-	-	0
1201	T	protein coding	ND2	450	-	-	0
1202	A	protein coding	ND2	450	-	-	0
1203	A	protein coding	ND2	449	-	-	0
1204	T	protein coding	ND2	445	-	-	0
1205	T	protein coding	ND2	443	-	-	0
1206	A	protein coding	ND2	443	-	-	0
1207	T	protein coding	ND2	442	-	-	0
1208	A	protein coding	ND2	439	-	-	0
1209	A	protein coding	ND2	432	-	-	0
1210	C	protein coding	ND2	430	-	-	0
1211	T	protein coding	ND2	435	-	-	0
1212	T	protein coding	ND2	444	-	-	0
1213	T	protein coding	ND2	449	-	-	0
1214	T	protein coding	ND2	451	-	-	0
1215	T	protein coding	ND2	456	-	-	0
1216	T	protein coding	ND2	452	-	-	0
1217	T	protein coding	ND2	455	-	-	0
1218	T	protein coding	ND2	454	-	-	0
1219	C	protein coding	ND2	442	-	-	0
1220	A	protein coding	ND2	457	-	-	0
1221	A	protein coding	ND2	458	-	-	0
1222	T	protein coding	ND2	458	-	-	0
1223	T	protein coding	ND2	463	-	-	0
1224	T	protein coding	ND2	459	-	-	0
1225	T	protein coding	ND2	466	-	-	0
1226	T	protein coding	ND2	463	-	-	0
1227	G	protein coding	ND2	451	-	-	0
1228	G	protein coding	ND2	443	-	-	0
1229	A	protein coding	ND2	461	-	-	0
1230	T	protein coding	ND2	462	-	-	0
1231	T	protein coding	ND2	467	-	-	0
1232	A	protein coding	ND2	460	-	-	0
1233	T	protein coding	ND2	463	-	-	0
1234	T	protein coding	ND2	465	-	-	0
1235	T	protein coding	ND2	470	-	-	0
1236	T	protein coding	ND2	472	-	-	0
1237	T	protein coding	ND2	475	-	-	0
1238	A	protein coding	ND2	470	-	-	0
1239	A	protein coding	ND2	468	-	-	0
1240	T	protein coding	ND2	471	-	-	0
1241	T	protein coding	ND2	471	-	-	0
1242	T	protein coding	ND2	471	-	-	0
1243	C	protein coding	ND2	464	-	-	0
1244	T	protein coding	ND2	469	-	-	0
1245	T	protein coding	ND2	474	-	-	0
1246	T	protein coding	ND2	471	-	-	0
1247	A	protein coding	ND2	465	-	-	0
1248	T	protein coding	ND2	470	-	-	0
1249	T	protein coding	ND2	472	-	-	0
1250	T	protein coding	ND2	475	-	-	0
1251	T	protein coding	ND2	470	-	-	0
1252	A	protein coding	ND2	462	-	-	0
1253	T	protein coding	ND2	470	-	-	0
1254	T	protein coding	ND2	474	-	-	0
1255	T	protein coding	ND2	479	-	-	0
1256	T	protein coding	ND2	472	-	-	0
1257	A	protein coding	ND2	472	-	-	0
1258	T	protein coding	ND2	480	-	-	0
1259	A	protein coding	ND2	479	-	-	0
1260	T	protein coding	ND2	479	-	-	0
1261	T	protein coding	ND2	479	-	-	0
1262	T	protein coding	ND2	483	-	-	0
1263	T	protein coding	ND2	485	-	-	0
1264	A	tRNA	Trp	485	-	-	0
1265	A	tRNA	Trp	489	-	-	0
1266	G	tRNA	Trp	486	-	-	0
1267	G	tRNA	Trp	491	-	-	0
1268	C	tRNA	Trp	486	-	-	0
1269	T	tRNA	Trp	494	-	-	0
1270	T	tRNA	Trp	507	-	-	0
1271	T	tRNA	Trp	508	-	-	0
1272	A	tRNA	Trp	511	-	-	0
1273	A	tRNA	Trp	512	-	-	0
1274	G	tRNA	Trp	511	-	-	0
1275	T	tRNA	Trp	512	-	-	0
1276	T	tRNA	Trp	521	-	-	0
1277	A	tRNA	Trp	519	-	-	0
1278	A	tRNA	Trp	525	-	-	0
1279	T	tRNA	Trp	530	-	-	0
1280	A	tRNA	Trp	532	-	-	0
1281	A	tRNA	Trp	532	-	-	0
1282	A	tRNA	Trp	527	-	-	0
1283	A	tRNA	Trp	534	-	-	0
1284	C	tRNA	Trp	537	-	-	0
1285	T	tRNA	Trp	540	-	-	0
1286	A	tRNA	Trp	543	-	-	0
1287	A	tRNA	Trp	539	-	-	0
1288	T	tRNA	Trp	547	-	-	0
1289	A	tRNA	Trp	549	-	-	0
1290	A	tRNA	Trp	538	-	-	0
1291	C	tRNA	Trp	547	-	-	0
1292	C	tRNA	Trp	547	-	-	0
1293	T	tRNA	Trp	556	-	-	0
1294	T	tRNA	Trp	561	-	-	0
1295	C	tRNA	Trp	557	-	-	0
1296	A	tRNA	Trp	560	-	-	0
1297	A	tRNA	Trp	564	-	-	0
1298	A	tRNA	Trp	556	-	-	0
1299	G	tRNA	Trp	559	-	-	0
1300	C	tRNA	Trp	560	-	-	0
1301	T	tRNA	Trp	559	-	-	0
1302	A	tRNA	Trp	564	-	-	0
1303	T	tRNA	Trp	567	-	-	0
1304	A	tRNA	Trp	571	-	-	0
1305	A	tRNA	Trp	570	-	-	0
1306	A	tRNA	Trp	567	-	-	0
1307	T	tRNA	Trp	567	-	-	0
1308	A	tRNA	Trp	572	-	-	0
1309	A	tRNA	Trp	571	-	-	0
1310	A	tRNA	Trp	575	-	-	0
1311	G	tRNA	Trp	572	-	-	0
1312	A	tRNA	Trp	578	-	-	0
1313	A	tRNA	Trp	580	-	-	0
1314	A	tRNA	Trp	572	-	-	0
1315	T	tRNA	Trp	577	-	-	0
1316	T	tRNA	Trp	583	-	-	0
1317	T	tRNA	Trp	580	-	-	0
1318	C	tRNA	Trp	581	-	-	0
1319	T	tRNA	Trp	583	-	-	0
1320	T	tRNA	Trp	583	-	-	0
1321	T	tRNA	Trp	592	-	-	0
1322	A	tRNA	Trp - Cys	589	-	-	0
1323	A	tRNA	Trp - Cys	592	-	-	0
1324	G	tRNA	Trp - Cys	590	-	-	0
1325	C	tRNA	Trp - Cys	588	-	-	0
1326	C	tRNA	Trp - Cys	588	-	-	0
1327	T	tRNA	Trp - Cys	591	-	-	0
1328	T	tRNA	Trp - Cys	594	-	-	0
1329	A	tRNA	Trp - Cys	602	-	-	0
1330	G	tRNA	Cys	601	-	-	0
1331	T	tRNA	Cys	595	-	-	0
1332	A	tRNA	Cys	602	-	-	0
1333	A	tRNA	Cys	599	-	-	0
1334	A	tRNA	Cys	598	-	-	0
1335	A	tRNA	Cys	601	-	-	0
1336	C	tRNA	Cys	609	-	-	0
1337	T	tRNA	Cys	604	-	-	0
1338	T	tRNA	Cys	612	-	-	0
1339	A	tRNA	Cys	606	-	-	0
1340	C	tRNA	Cys	606	-	-	0
1341	T	tRNA	Cys	609	-	-	0
1342	C	tRNA	Cys	608	-	-	0
1343	C	tRNA	Cys	599	-	-	0
1344	T	tRNA	Cys	606	-	-	0
1345	T	tRNA	Cys	600	-	-	0
1346	C	tRNA	Cys	598	-	-	0
1347	A	tRNA	Cys	599	-	-	0
1348	A	tRNA	Cys	598	-	-	0
1349	A	tRNA	Cys	596	-	-	0
1350	A	tRNA	Cys	606	-	-	0
1351	T	tRNA	Cys	599	-	-	0
1352	T	tRNA	Cys	599	-	-	0
1353	G	tRNA	Cys	596	-	-	0
1354	C	tRNA	Cys	599	-	-	0
1355	A	tRNA	Cys	595	-	-	0
1356	G	tRNA	Cys	598	-	-	0
1357	T	tRNA	Cys	586	-	-	0
1358	T	tRNA	Cys	591	-	-	0
1359	T	tRNA	Cys	592	-	-	0
1360	G	tRNA	Cys	587	-	-	0
1361	A	tRNA	Cys	585	-	-	0
1362	T	tRNA	Cys	585	-	-	0
1363	A	tRNA	Cys	579	-	-	0
1364	T	tRNA	Cys	582	-	-	0
1365	C	tRNA	Cys	578	-	-	0
1366	A	tRNA	Cys	579	-	-	0
1367	T	tRNA	Cys	580	-	-	0
1368	T	tRNA	Cys	576	-	-	0
1369	A	tRNA	Cys	579	-	-	0
1370	T	tRNA	Cys	582	-	-	0
1371	T	tRNA	Cys	580	-	-	0
1372	G	tRNA	Cys	576	-	-	0
1373	A	tRNA	Cys	574	-	-	0
1374	C	tRNA	Cys	574	-	-	0
1375	T	tRNA	Cys	580	-	-	0
1376	A	tRNA	Cys	579	-	-	0
1377	T	tRNA	Cys	580	-	-	0
1378	A	tRNA	Cys	581	-	-	0
1379	A	tRNA	Cys	583	-	-	0
1380	G	tRNA	Cys	578	-	-	0
1381	A	tRNA	Cys	575	-	-	0
1382	C	tRNA	Cys	585	-	-	0
1383	C	tRNA	Cys	584	-	-	0
1384	T	NC		580	-	-	0
1385	A	NC		579	-	-	0
1386	A	NC		576	-	-	0
1387	T	NC		570	-	-	0
1388	T	NC		571	-	-	0
1389	A	NC		561	-	-	0
1390	A	NC		564	-	-	0
1391	T	NC		566	-	-	0
1392	T	NC		570	-	-	0
1393	T	NC		571	-	-	0
1394	G	NC		568	-	-	0
1395	T	NC		567	-	-	0
1396	C	NC		565	-	-	0
1397	C	NC		564	-	-	0
1398	T	NC		563	-	-	0
1399	T	NC		566	-	-	0
1400	A	NC		572	-	-	0
1401	T	NC		573	-	-	0
1402	T	NC		573	-	-	0
1403	T	tRNA	Tyr	579	-	-	0
1404	G	tRNA	Tyr	579	-	-	0
1405	A	tRNA	Tyr	585	-	-	0
1406	T	tRNA	Tyr	583	-	-	0
1407	T	tRNA	Tyr	579	-	-	0
1408	A	tRNA	Tyr	583	-	-	0
1409	A	tRNA	Tyr	581	-	-	0
1410	G	tRNA	Tyr	575	-	-	0
1411	A	tRNA	Tyr	574	-	-	0
1412	A	tRNA	Tyr	575	-	-	0
1413	G	tRNA	Tyr	574	-	-	0
1414	A	tRNA	Tyr	578	-	-	0
1415	A	tRNA	Tyr	573	-	-	0
1416	T	tRNA	Tyr	572	-	-	0
1417	A	tRNA	Tyr	567	-	-	0
1418	A	tRNA	Tyr	570	-	-	0
1419	A	tRNA	Tyr	567	-	-	0
1420	T	tRNA	Tyr	572	-	-	0
1421	C	tRNA	Tyr	572	-	-	0
1422	T	tRNA	Tyr	568	-	-	0
1423	T	tRNA	Tyr	572	-	-	0
1424	A	tRNA	Tyr	575	-	-	0
1425	T	tRNA	Tyr	579	-	-	0
1426	A	tRNA	Tyr	580	-	-	0
1427	T	tRNA	Tyr	582	-	-	0
1428	A	tRNA	Tyr	582	-	-	0
1429	T	tRNA	Tyr	581	-	-	0
1430	A	tRNA	Tyr	580	-	-	0
1431	G	tRNA	Tyr	580	-	-	0
1432	A	tRNA	Tyr	572	-	-	0
1433	T	tRNA	Tyr	575	-	-	0
1434	T	tRNA	Tyr	575	-	-	0
1435	T	tRNA	Tyr	584	-	-	0
1436	A	tRNA	Tyr	580	-	-	0
1437	C	tRNA	Tyr	588	-	-	0
1438	A	tRNA	Tyr	590	-	-	0
1439	A	tRNA	Tyr	594	-	-	0
1440	T	tRNA	Tyr	599	-	-	0
1441	C	tRNA	Tyr	602	-	-	0
1442	T	tRNA	Tyr	606	-	-	0
1443	A	tRNA	Tyr	604	-	-	0
1444	T	tRNA	Tyr	609	-	-	0
1445	C	tRNA	Tyr	608	-	-	0
1446	G	tRNA	Tyr	611	-	-	0
1447	C	tRNA	Tyr	609	-	-	0
1448	C	tRNA	Tyr	607	-	-	0
1449	T	tRNA	Tyr	609	-	-	0
1450	A	tRNA	Tyr	607	-	-	0
1451	A	tRNA	Tyr	605	-	-	0
1452	A	tRNA	Tyr	602	-	-	0
1453	C	tRNA	Tyr	606	-	-	0
1454	T	tRNA	Tyr	608	-	-	0
1455	T	tRNA	Tyr	605	-	-	0
1456	C	tRNA	Tyr	608	-	-	0
1457	A	tRNA	Tyr	608	-	-	0
1458	G	tRNA	Tyr	607	-	-	0
1459	C	tRNA	Tyr	607	-	-	0
1460	C	tRNA	Tyr	605	-	-	0
1461	A	tRNA	Tyr	600	-	-	0
1462	C	tRNA	Tyr	605	-	-	0
1463	T	tRNA	Tyr	610	-	-	0
1464	T	tRNA	Tyr	608	-	-	0
1465	A	tRNA	Tyr	606	-	-	0
1466	A	tRNA	Tyr	602	-	-	0
1467	T	tRNA	Tyr	601	-	-	0
1468	C	tRNA	Tyr	611	-	-	0
1469	A	NC		608	-	-	0
1470	A	NC		603	-	-	0
1471	T	NC		601	-	-	0
1472	A	NC		604	-	-	0
1473	A	NC		602	-	-	0
1474	T	protein coding	COX1	603	-	-	0
1475	C	protein coding	COX1	601	-	-	0
1476	G	protein coding	COX1	599	-	-	0
1477	C	protein coding	COX1	603	-	-	0
1478	G	protein coding	COX1	603	-	-	0
1479	A	protein coding	COX1	605	-	-	0
1480	C	protein coding	COX1	607	-	-	0
1481	A	protein coding	COX1	616	-	-	0
1482	A	protein coding	COX1	618	-	-	0
1483	T	protein coding	COX1	622	-	-	0
1484	G	protein coding	COX1	621	-	-	0
1485	A	protein coding	COX1	622	-	-	0
1486	T	protein coding	COX1	626	-	-	0
1487	T	protein coding	COX1	629	-	-	0
1488	A	protein coding	COX1	634	-	-	0
1489	T	protein coding	COX1	626	-	-	0
1490	T	protein coding	COX1	623	-	-	0
1491	T	protein coding	COX1	627	-	-	0
1492	T	protein coding	COX1	624	-	-	0
1493	C	protein coding	COX1	627	-	-	0
1494	T	protein coding	COX1	622	-	-	0
1495	A	protein coding	COX1	618	-	-	0
1496	C	protein coding	COX1	622	-	-	0
1497	A	protein coding	COX1	619	-	-	0
1498	A	protein coding	COX1	622	-	-	0
1499	A	protein coding	COX1	621	-	-	0
1500	T	protein coding	COX1	626	-	-	0
1501	C	protein coding	COX1	630	-	-	0
1502	A	protein coding	COX1	635	-	-	0
1503	T	protein coding	COX1	636	-	-	0
1504	A	protein coding	COX1	638	-	-	0
1505	A	protein coding	COX1	636	-	-	0
1506	A	protein coding	COX1	638	-	-	0
1507	G	protein coding	COX1	643	-	-	0
1508	A	protein coding	COX1	639	-	-	0
1509	T	protein coding	COX1	636	-	-	0
1510	A	protein coding	COX1	625	-	-	0
1511	T	protein coding	COX1	623	-	-	0
1512	C	protein coding	COX1	623	-	-	0
1513	G	protein coding	COX1	615	-	-	0
1514	G	protein coding	COX1	612	-	-	0
1515	A	protein coding	COX1	605	-	-	0
1516	A	protein coding	COX1	602	-	-	0
1517	C	protein coding	COX1	610	-	-	0
1518	T	protein coding	COX1	604	-	-	0
1519	T	protein coding	COX1	607	-	-	0
1520	T	protein coding	COX1	610	-	-	0
1521	A	protein coding	COX1	615	-	-	0
1522	T	protein coding	COX1	614	-	-	0
1523	A	protein coding	COX1	615	-	-	0
1524	T	protein coding	COX1	620	-	-	0
1525	T	protein coding	COX1	616	-	-	0
1526	T	protein coding	COX1	619	-	-	0
1527	T	protein coding	COX1	624	-	-	0
1528	A	protein coding	COX1	627	-	-	0
1529	T	protein coding	COX1	623	-	-	0
1530	T	protein coding	COX1	628	-	-	0
1531	T	protein coding	COX1	629	-	-	0
1532	T	protein coding	COX1	631	-	-	0
1533	T	protein coding	COX1	635	-	-	0
1534	G	protein coding	COX1	636	-	-	0
1535	G	protein coding	COX1	635	-	-	0
1536	A	protein coding	COX1	635	-	-	0
1537	G	protein coding	COX1	642	-	-	0
1538	C	protein coding	COX1	644	-	-	0
1539	T	protein coding	COX1	638	-	-	0
1540	T	protein coding	COX1	637	-	-	0
1541	G	protein coding	COX1	647	-	-	0
1542	A	protein coding	COX1	645	-	-	0
1543	G	protein coding	COX1	649	-	-	0
1544	C	protein coding	COX1	647	-	-	0
1545	T	protein coding	COX1	642	-	-	0
1546	G	protein coding	COX1	645	-	-	0
1547	G	protein coding	COX1	646	-	-	0
1548	A	protein coding	COX1	651	-	-	0
1549	A	protein coding	COX1	646	-	-	0
1550	T	protein coding	COX1	652	-	-	0
1551	A	protein coding	COX1	650	-	-	0
1552	G	protein coding	COX1	654	-	-	0
1553	T	protein coding	COX1	647	-	-	0
1554	T	protein coding	COX1	650	-	-	0
1555	G	protein coding	COX1	662	-	-	0
1556	G	protein coding	COX1	661	-	-	0
1557	A	protein coding	COX1	651	-	-	0
1558	A	protein coding	COX1	635	-	-	0
1559	C	protein coding	COX1	653	-	-	0
1560	A	protein coding	COX1	653	-	-	0
1561	T	protein coding	COX1	650	-	-	0
1562	C	protein coding	COX1	652	-	-	0
1563	T	protein coding	COX1	648	-	-	0
1564	T	protein coding	COX1	643	-	-	0
1565	T	protein coding	COX1	640	-	-	0
1566	A	protein coding	COX1	639	-	-	0
1567	A	protein coding	COX1	639	-	-	0
1568	G	protein coding	COX1	645	-	-	0
1569	A	protein coding	COX1	637	-	-	0
1570	A	protein coding	COX1	638	-	-	0
1571	T	protein coding	COX1	626	-	-	0
1572	T	protein coding	COX1	632	-	-	0
1573	T	protein coding	COX1	634	-	-	0
1574	T	protein coding	COX1	638	-	-	0
1575	A	protein coding	COX1	638	-	-	0
1576	A	protein coding	COX1	629	-	-	0
1577	T	protein coding	COX1	636	-	-	0
1578	T	protein coding	COX1	636	-	-	0
1579	C	protein coding	COX1	642	-	-	0
1580	G	protein coding	COX1	647	-	-	0
1581	A	protein coding	COX1	647	-	-	0
1582	G	protein coding	COX1	641	-	-	0
1583	C	protein coding	COX1	639	-	-	0
1584	T	protein coding	COX1	635	-	-	0
1585	G	protein coding	COX1	640	-	-	0
1586	A	protein coding	COX1	641	-	-	0
1587	A	protein coding	COX1	641	-	-	0
1588	T	protein coding	COX1	635	-	-	0
1589	T	protein coding	COX1	637	-	-	0
1590	A	protein coding	COX1	642	-	-	0
1591	G	protein coding	COX1	646	-	-	0
1592	G	protein coding	COX1	645	-	-	0
1593	A	protein coding	COX1	635	-	-	0
1594	C	protein coding	COX1	641	-	-	0
1595	A	protein coding	COX1	632	-	-	0
1596	T	protein coding	COX1	641	-	-	0
1597	C	protein coding	COX1	638	-	-	0
1598	C	protein coding	COX1	637	-	-	0
1599	T	protein coding	COX1	630	-	-	0
1600	G	protein coding	COX1	629	-	-	0
1601	G	protein coding	COX1	624	-	-	0
1602	A	protein coding	COX1	612	-	-	0
1603	G	protein coding	COX1	609	-	-	0
1604	C	protein coding	COX1	609	-	-	0
1605	A	protein coding	COX1	605	-	-	0
1606	T	protein coding	COX1	596	-	-	0
1607	T	protein coding	COX1	600	-	-	0
1608	A	protein coding	COX1	596	-	-	0
1609	A	protein coding	COX1	598	-	-	0
1610	T	protein coding	COX1	599	-	-	0
1611	T	protein coding	COX1	599	-	-	0
1612	G	protein coding	COX1	602	-	-	0
1613	G	protein coding	COX1	603	-	-	0
1614	A	protein coding	COX1	603	-	-	0
1615	G	protein coding	COX1	602	-	-	0
1616	A	protein coding	COX1	597	-	-	0
1617	T	protein coding	COX1	591	-	-	0
1618	G	protein coding	COX1	593	-	-	0
1619	A	protein coding	COX1	580	-	-	0
1620	T	protein coding	COX1	584	-	-	0
1621	C	protein coding	COX1	581	-	-	0
1622	A	protein coding	COX1	576	-	-	0
1623	A	protein coding	COX1	577	-	-	0
1624	A	protein coding	COX1	573	-	-	0
1625	T	protein coding	COX1	565	-	-	0
1626	T	protein coding	COX1	568	-	-	0
1627	T	protein coding	COX1	568	-	-	0
1628	A	protein coding	COX1	563	-	-	0
1629	T	protein coding	COX1	561	-	-	0
1630	A	protein coding	COX1	558	-	-	0
1631	A	protein coding	COX1	560	-	-	0
1632	T	protein coding	COX1	558	-	-	0
1633	G	protein coding	COX1	561	-	-	0
1634	T	protein coding	COX1	551	-	-	0
1635	A	protein coding	COX1	556	-	-	0
1636	A	protein coding	COX1	547	-	-	0
1637	T	protein coding	COX1	547	-	-	0
1638	T	protein coding	COX1	552	-	-	0
1639	G	protein coding	COX1	552	-	-	0
1640	T	protein coding	COX1	554	-	-	0
1641	A	protein coding	COX1	554	-	-	0
1642	A	protein coding	COX1	540	-	-	0
1643	C	protein coding	COX1	552	-	-	0
1644	T	protein coding	COX1	545	-	-	0
1645	G	protein coding	COX1	545	-	-	0
1646	C	protein coding	COX1	554	-	-	0
1647	A	protein coding	COX1	546	-	-	0
1648	C	protein coding	COX1	547	-	-	0
1649	A	protein coding	COX1	541	-	-	0
1650	T	protein coding	COX1	543	-	-	0
1651	G	protein coding	COX1	546	-	-	0
1652	C	protein coding	COX1	538	-	-	0
1653	T	protein coding	COX1	532	-	-	0
1654	T	protein coding	COX1	530	-	-	0
1655	T	protein coding	COX1	538	-	-	0
1656	T	protein coding	COX1	536	-	-	0
1657	A	protein coding	COX1	542	-	-	0
1658	T	protein coding	COX1	538	-	-	0
1659	T	protein coding	COX1	541	-	-	0
1660	A	protein coding	COX1	538	-	-	0
1661	T	protein coding	COX1	535	-	-	0
1662	A	protein coding	COX1	533	-	-	0
1663	A	protein coding	COX1	531	-	-	0
1664	T	protein coding	COX1	534	-	-	0
1665	T	protein coding	COX1	532	-	-	0
1666	T	protein coding	COX1	529	-	-	0
1667	T	protein coding	COX1	534	-	-	0
1668	T	protein coding	COX1	530	-	-	0
1669	T	protein coding	COX1	532	-	-	0
1670	T	protein coding	COX1	534	-	-	0
1671	T	protein coding	COX1	536	-	-	0
1672	A	protein coding	COX1	530	-	-	0
1673	T	protein coding	COX1	531	-	-	0
1674	A	protein coding	COX1	532	-	-	0
1675	G	protein coding	COX1	539	-	-	0
1676	T	protein coding	COX1	534	-	-	0
1677	T	protein coding	COX1	538	-	-	0
1678	A	protein coding	COX1	532	-	-	0
1679	T	protein coding	COX1	537	-	-	0
1680	A	protein coding	COX1	533	-	-	0
1681	C	protein coding	COX1	536	-	-	0
1682	C	protein coding	COX1	534	-	-	0
1683	T	protein coding	COX1	533	-	-	0
1684	A	protein coding	COX1	535	-	-	0
1685	T	protein coding	COX1	538	-	-	0
1686	T	protein coding	COX1	540	-	-	0
1687	A	protein coding	COX1	542	-	-	0
1688	T	protein coding	COX1	542	-	-	0
1689	A	protein coding	COX1	536	-	-	0
1690	A	protein coding	COX1	545	-	-	0
1691	T	protein coding	COX1	543	-	-	0
1692	T	protein coding	COX1	547	-	-	0
1693	G	protein coding	COX1	550	-	-	0
1694	G	protein coding	COX1	551	-	-	0
1695	T	protein coding	COX1	532	-	-	0
1696	G	protein coding	COX1	554	-	-	0
1697	G	protein coding	COX1	556	-	-	0
1698	A	protein coding	COX1	559	-	-	0
1699	T	protein coding	COX1	544	-	-	0
1700	T	protein coding	COX1	555	-	-	0
1701	T	protein coding	COX1	556	-	-	0
1702	G	protein coding	COX1	563	-	-	0
1703	G	protein coding	COX1	568	-	-	0
1704	A	protein coding	COX1	566	-	-	0
1705	A	protein coding	COX1	568	-	-	0
1706	A	protein coding	COX1	559	-	-	0
1707	T	protein coding	COX1	565	-	-	0
1708	T	protein coding	COX1	569	-	-	0
1709	G	protein coding	COX1	572	-	-	0
1710	A	protein coding	COX1	562	-	-	0
1711	T	protein coding	COX1	564	-	-	0
1712	T	protein coding	COX1	563	-	-	0
1713	A	protein coding	COX1	564	-	-	0
1714	G	protein coding	COX1	572	-	-	0
1715	T	protein coding	COX1	558	-	-	0
1716	G	protein coding	COX1	566	-	-	0
1717	C	protein coding	COX1	571	-	-	0
1718	C	protein coding	COX1	570	-	-	0
1719	T	protein coding	COX1	565	-	-	0
1720	T	protein coding	COX1	567	-	-	0
1721	T	protein coding	COX1	569	-	-	0
1722	A	protein coding	COX1	568	-	-	0
1723	A	protein coding	COX1	567	-	-	0
1724	T	protein coding	COX1	570	-	-	0
1725	A	protein coding	COX1	575	-	-	0
1726	T	protein coding	COX1	583	-	-	0
1727	T	protein coding	COX1	584	-	-	0
1728	A	protein coding	COX1	578	-	-	0
1729	G	protein coding	COX1	584	-	-	0
1730	G	protein coding	COX1	582	-	-	0
1731	T	protein coding	COX1	569	-	-	0
1732	G	protein coding	COX1	579	-	-	0
1733	C	protein coding	COX1	574	-	-	0
1734	T	protein coding	COX1	561	-	-	0
1735	C	protein coding	COX1	572	-	-	0
1736	C	protein coding	COX1	572	-	-	0
1737	T	protein coding	COX1	565	-	-	0
1738	G	protein coding	COX1	571	-	-	0
1739	A	protein coding	COX1	569	-	-	0
1740	T	protein coding	COX1	567	-	-	0
1741	A	protein coding	COX1	574	-	-	0
1742	T	protein coding	COX1	577	-	-	0
1743	A	protein coding	COX1	574	-	-	0
1744	G	protein coding	COX1	574	-	-	0
1745	C	protein coding	COX1	578	-	-	0
1746	A	protein coding	COX1	572	-	-	0
1747	T	protein coding	COX1	571	-	-	0
1748	T	protein coding	COX1	576	-	-	0
1749	C	protein coding	COX1	584	-	-	0
1750	C	protein coding	COX1	587	-	-	0
1751	C	protein coding	COX1	587	-	-	0
1752	A	protein coding	COX1	583	-	-	0
1753	C	protein coding	COX1	584	-	-	0
1754	G	protein coding	COX1	587	-	-	0
1755	A	protein coding	COX1	584	-	-	0
1756	A	protein coding	COX1	578	-	-	0
1757	T	protein coding	COX1	586	-	-	0
1758	A	protein coding	COX1	585	-	-	0
1759	A	protein coding	COX1	576	-	-	0
1760	A	protein coding	COX1	570	-	-	0
1761	T	protein coding	COX1	565	-	-	0
1762	A	protein coding	COX1	573	-	-	0
1763	A	protein coding	COX1	564	-	-	0
1764	T	protein coding	COX1	571	-	-	0
1765	A	protein coding	COX1	568	-	-	0
1766	T	protein coding	COX1	565	-	-	0
1767	A	protein coding	COX1	561	-	-	0
1768	A	protein coding	COX1	558	-	-	0
1769	G	protein coding	COX1	568	-	-	0
1770	A	protein coding	COX1	565	-	-	0
1771	T	protein coding	COX1	554	-	-	0
1772	T	protein coding	COX1	559	-	-	0
1773	T	protein coding	COX1	571	-	-	0
1774	T	protein coding	COX1	578	-	-	0
1775	G	protein coding	COX1	579	-	-	0
1776	A	protein coding	COX1	559	-	-	0
1777	C	protein coding	COX1	584	-	-	0
1778	T	protein coding	COX1	586	-	-	0
1779	T	protein coding	COX1	576	-	-	0
1780	C	protein coding	COX1	594	-	-	0
1781	T	protein coding	COX1	592	-	-	0
1782	A	protein coding	COX1	566	-	-	0
1783	C	protein coding	COX1	598	-	-	0
1784	C	protein coding	COX1	599	-	-	0
1785	T	protein coding	COX1	591	-	-	0
1786	C	protein coding	COX1	605	-	-	0
1787	C	protein coding	COX1	605	-	-	0
1788	T	protein coding	COX1	599	-	-	0
1789	G	protein coding	COX1	609	-	-	0
1790	C	protein coding	COX1	605	-	-	0
1791	T	protein coding	COX1	572	-	-	0
1792	C	protein coding	COX1	608	-	-	0
1793	T	protein coding	COX1	600	-	-	0
1794	T	protein coding	COX1	594	-	-	0
1795	T	protein coding	COX1	577	-	-	0
1796	C	protein coding	COX1	599	-	-	0
1797	T	protein coding	COX1	598	-	-	0
1798	T	protein coding	COX1	598	-	-	0
1799	T	protein coding	COX1	599	-	-	0
1800	A	protein coding	COX1	587	-	-	0
1801	C	protein coding	COX1	595	-	-	0
1802	T	protein coding	COX1	590	-	-	0
1803	A	protein coding	COX1	590	-	-	0
1804	T	protein coding	COX1	587	-	-	0
1805	T	protein coding	COX1	600	-	-	0
1806	A	protein coding	COX1	593	-	-	0
1807	G	protein coding	COX1	597	-	-	0
1808	T	protein coding	COX1	593	-	-	0
1809	A	protein coding	COX1	600	-	-	0
1810	A	protein coding	COX1	600	-	-	0
1811	G	protein coding	COX1	605	-	-	0
1812	T	protein coding	COX1	603	-	-	0
1813	A	protein coding	COX1	597	-	-	0
1814	G	protein coding	COX1	607	-	-	0
1815	A	protein coding	COX1	603	-	-	0
1816	A	protein coding	COX1	600	-	-	0
1817	T	protein coding	COX1	599	-	-	0
1818	A	protein coding	COX1	602	-	-	0
1819	G	protein coding	COX1	602	-	-	0
1820	T	protein coding	COX1	565	-	-	0
1821	T	protein coding	COX1	580	-	-	0
1822	G	protein coding	COX1	591	-	-	0
1823	A	protein coding	COX1	591	-	-	0
1824	A	protein coding	COX1	591	-	-	0
1825	A	protein coding	COX1	590	-	-	0
1826	A	protein coding	COX1	576	-	-	0
1827	T	protein coding	COX1	588	-	-	0
1828	G	protein coding	COX1	599	-	-	0
1829	G	protein coding	COX1	599	-	-	0
1830	A	protein coding	COX1	585	-	-	0
1831	G	protein coding	COX1	602	-	-	0
1832	C	protein coding	COX1	601	-	-	0
1833	T	protein coding	COX1	546	-	-	0
1834	G	protein coding	COX1	589	-	-	0
1835	G	protein coding	COX1	588	-	-	0
1836	G	protein coding	COX1	589	-	-	0
1837	A	protein coding	COX1	564	-	-	0
1838	C	protein coding	COX1	592	-	-	0
1839	A	protein coding	COX1	584	-	-	0
1840	G	protein coding	COX1	592	-	-	0
1841	G	protein coding	COX1	586	-	-	0
1842	A	protein coding	COX1	579	-	-	0
1843	T	protein coding	COX1	545	-	-	0
1844	G	protein coding	COX1	582	-	-	0
1845	A	protein coding	COX1	561	-	-	0
1846	A	protein coding	COX1	549	-	-	0
1847	C	protein coding	COX1	580	-	-	0
1848	T	protein coding	COX1	570	-	-	0
1849	G	protein coding	COX1	577	-	-	0
1850	T	protein coding	COX1	528	-	-	0
1851	T	protein coding	COX1	562	-	-	0
1852	T	protein coding	COX1	571	-	-	0
1853	A	protein coding	COX1	562	-	-	0
1854	T	protein coding	COX1	569	-	-	0
1855	C	protein coding	COX1	572	-	-	0
1856	C	protein coding	COX1	578	-	-	0
1857	A	protein coding	COX1	547	-	-	0
1858	C	protein coding	COX1	577	-	-	0
1859	C	protein coding	COX1	580	-	-	0
1860	T	protein coding	COX1	572	-	-	0
1861	C	protein coding	COX1	578	-	-	0
1862	T	protein coding	COX1	575	-	-	0
1863	A	protein coding	COX1	564	-	-	0
1864	T	protein coding	COX1	567	-	-	0
1865	C	protein coding	COX1	566	-	-	0
1866	C	protein coding	COX1	571	-	-	0
1867	G	protein coding	COX1	566	-	-	0
1868	C	protein coding	COX1	565	-	-	0
1869	T	protein coding	COX1	553	-	-	0
1870	G	protein coding	COX1	561	-	-	0
1871	G	protein coding	COX1	561	-	-	0
1872	A	protein coding	COX1	552	-	-	0
1873	A	protein coding	COX1	549	-	-	0
1874	T	protein coding	COX1	548	-	-	0
1875	T	protein coding	COX1	557	-	-	0
1876	G	protein coding	COX1	562	-	-	0
1877	C	protein coding	COX1	560	-	-	0
1878	T	protein coding	COX1	550	-	-	0
1879	C	protein coding	COX1	570	-	-	0
1880	A	protein coding	COX1	561	-	-	0
1881	T	protein coding	COX1	562	-	-	0
1882	G	protein coding	COX1	568	-	-	0
1883	G	protein coding	COX1	567	-	-	0
1884	T	protein coding	COX1	537	-	-	0
1885	G	protein coding	COX1	565	-	-	0
1886	G	protein coding	COX1	560	-	-	0
1887	A	protein coding	COX1	542	-	-	0
1888	G	protein coding	COX1	549	-	-	0
1889	C	protein coding	COX1	547	-	-	0
1890	T	protein coding	COX1	540	-	-	0
1891	T	protein coding	COX1	545	-	-	0
1892	C	protein coding	COX1	555	-	-	0
1893	A	protein coding	COX1	547	-	-	0
1894	G	protein coding	COX1	539	-	-	0
1895	T	protein coding	COX1	522	-	-	0
1896	T	protein coding	COX1	531	-	-	0
1897	G	protein coding	COX1	543	-	-	0
1898	A	protein coding	COX1	533	-	-	0
1899	T	protein coding	COX1	521	-	-	0
1900	T	protein coding	COX1	526	-	-	0
1901	T	protein coding	COX1	534	-	-	0
1902	A	protein coding	COX1	527	-	-	0
1903	G	protein coding	COX1	530	-	-	0
1904	C	protein coding	COX1	526	-	-	0
1905	T	protein coding	COX1	519	-	-	0
1906	A	protein coding	COX1	528	-	-	0
1907	T	protein coding	COX1	520	-	-	0
1908	T	protein coding	COX1	537	-	-	0
1909	T	protein coding	COX1	533	-	-	0
1910	T	protein coding	COX1	529	-	-	0
1911	T	protein coding	COX1	530	-	-	0
1912	T	protein coding	COX1	525	-	-	0
1913	C	protein coding	COX1	528	-	-	0
1914	T	protein coding	COX1	524	-	-	0
1915	C	protein coding	COX1	527	-	-	0
1916	T	protein coding	COX1	530	-	-	0
1917	A	protein coding	COX1	532	-	-	0
1918	C	protein coding	COX1	535	-	-	0
1919	A	protein coding	COX1	532	-	-	0
1920	T	protein coding	COX1	536	-	-	0
1921	T	protein coding	COX1	540	-	-	0
1922	T	protein coding	COX1	543	-	-	0
1923	A	protein coding	COX1	540	-	-	0
1924	G	protein coding	COX1	541	-	-	0
1925	C	protein coding	COX1	538	-	-	0
1926	A	protein coding	COX1	539	-	-	0
1927	G	protein coding	COX1	542	-	-	0
1928	G	protein coding	COX1	539	-	-	0
1929	A	protein coding	COX1	544	-	-	0
1930	A	protein coding	COX1	546	-	-	0
1931	T	protein coding	COX1	543	-	-	0
1932	T	protein coding	COX1	552	-	-	0
1933	T	protein coding	COX1	551	-	-	0
1934	C	protein coding	COX1	559	-	-	0
1935	T	protein coding	COX1	551	-	-	0
1936	T	protein coding	COX1	555	-	-	0
1937	C	protein coding	COX1	551	-	-	0
1938	A	protein coding	COX1	549	-	-	0
1939	A	protein coding	COX1	554	-	-	0
1940	T	protein coding	COX1	559	-	-	0
1941	T	protein coding	COX1	560	-	-	0
1942	T	protein coding	COX1	557	-	-	0
1943	T	protein coding	COX1	558	-	-	0
1944	A	protein coding	COX1	556	-	-	0
1945	G	protein coding	COX1	553	-	-	0
1946	G	protein coding	COX1	552	-	-	0
1947	A	protein coding	COX1	552	-	-	0
1948	G	protein coding	COX1	552	-	-	0
1949	C	protein coding	COX1	552	-	-	0
1950	T	protein coding	COX1	547	-	-	0
1951	G	protein coding	COX1	556	-	-	0
1952	T	protein coding	COX1	553	-	-	0
1953	A	protein coding	COX1	555	-	-	0
1954	A	protein coding	COX1	561	-	-	0
1955	A	protein coding	COX1	561	-	-	0
1956	T	protein coding	COX1	563	-	-	0
1957	T	protein coding	COX1	564	-	-	0
1958	T	protein coding	COX1	565	-	-	0
1959	T	protein coding	COX1	569	-	-	0
1960	A	protein coding	COX1	561	-	-	0
1961	T	protein coding	COX1	566	-	-	0
1962	T	protein coding	COX1	564	-	-	0
1963	A	protein coding	COX1	567	-	-	0
1964	C	protein coding	COX1	571	-	-	0
1965	A	protein coding	COX1	566	-	-	0
1966	A	protein coding	COX1	566	-	-	0
1967	C	protein coding	COX1	567	-	-	0
1968	T	protein coding	COX1	562	-	-	0
1969	G	protein coding	COX1	559	-	-	0
1970	T	protein coding	COX1	566	-	-	0
1971	A	protein coding	COX1	569	-	-	0
1972	A	protein coding	COX1	562	-	-	0
1973	T	protein coding	COX1	569	-	-	0
1974	T	protein coding	COX1	572	-	-	0
1975	A	protein coding	COX1	578	-	-	0
1976	A	protein coding	COX1	579	-	-	0
1977	T	protein coding	COX1	586	-	-	0
1978	A	protein coding	COX1	587	-	-	0
1979	T	protein coding	COX1	591	-	-	0
1980	A	protein coding	COX1	591	-	-	0
1981	C	protein coding	COX1	599	-	-	0
1982	G	protein coding	COX1	601	-	-	0
1983	A	protein coding	COX1	597	-	-	0
1984	T	protein coding	COX1	592	-	-	0
1985	C	protein coding	COX1	602	-	-	0
1986	A	protein coding	COX1	602	-	-	0
1987	A	protein coding	COX1	595	-	-	0
1988	C	protein coding	COX1	606	-	-	0
1989	A	protein coding	COX1	606	-	-	0
1990	G	protein coding	COX1	597	-	-	0
1991	G	protein coding	COX1	605	-	-	0
1992	A	protein coding	COX1	611	-	-	0
1993	A	protein coding	COX1	605	-	-	0
1994	T	protein coding	COX1	603	-	-	0
1995	T	protein coding	COX1	600	-	-	0
1996	T	protein coding	COX1	600	-	-	0
1997	C	protein coding	COX1	607	-	-	0
1998	A	protein coding	COX1	615	-	-	0
1999	T	protein coding	COX1	609	-	-	0
[truncated: 17,525 more rows]

## Sheet: +_tamrescue_1
Postion	Reference	Encoding	Description	DCS	Insterted NTs	Deleted NTs	% Heteroplasmy
1	A	tRNA	Ile	57	-	-	0
2	A	tRNA	Ile	65	-	-	0
3	T	tRNA	Ile	69	-	-	0
4	G	tRNA	Ile	65	-	-	0
5	A	tRNA	Ile	78	-	-	0
6	A	tRNA	Ile	87	-	-	0
7	T	tRNA	Ile	94	-	-	0
8	T	tRNA	Ile	101	-	-	0
9	G	tRNA	Ile	109	-	-	0
10	C	tRNA	Ile	110	-	-	0
11	C	tRNA	Ile	117	-	-	0
12	T	tRNA	Ile	122	-	-	0
13	G	tRNA	Ile	123	-	-	0
14	A	tRNA	Ile	129	-	-	0
15	T	tRNA	Ile	135	-	-	0
16	A	tRNA	Ile	140	-	-	0
17	A	tRNA	Ile	142	-	-	0
18	A	tRNA	Ile	146	-	-	0
19	A	tRNA	Ile	151	-	-	0
20	A	tRNA	Ile	157	-	-	0
21	G	tRNA	Ile	157	-	-	0
22	G	tRNA	Ile	161	-	-	0
23	A	tRNA	Ile	164	-	-	0
24	T	tRNA	Ile	167	-	-	0
25	T	tRNA	Ile	170	-	-	0
26	A	tRNA	Ile	172	-	-	0
27	C	tRNA	Ile	177	-	-	0
28	C	tRNA	Ile	178	-	-	0
29	T	tRNA	Ile	182	-	-	0
30	T	tRNA	Ile	185	-	-	0
31	G	tRNA	Ile	187	-	-	0
32	A	tRNA	Ile	189	-	-	0
33	T	tRNA	Ile	195	-	-	0
34	A	tRNA	Ile	196	-	-	0
35	G	tRNA	Ile	193	-	-	0
36	G	tRNA	Ile	187	-	-	0
37	G	tRNA	Ile	198	-	-	0
38	T	tRNA	Ile	202	-	-	0
39	A	tRNA	Ile	202	-	-	0
40	A	tRNA	Ile	204	-	-	0
41	A	tRNA	Ile	205	-	-	0
42	T	tRNA	Ile	208	-	-	0
43	C	tRNA	Ile	209	-	-	0
44	A	tRNA	Ile	211	-	-	0
45	T	tRNA	Ile	214	-	-	0
46	G	tRNA	Ile	215	-	-	0
47	C	tRNA	Ile	214	-	-	0
48	A	tRNA	Ile	221	-	-	0
49	G	tRNA	Ile	225	-	-	0
50	T	tRNA	Ile	224	-	-	0
51	T	tRNA	Ile	223	-	-	0
52	T	tRNA	Ile	226	-	-	0
53	T	tRNA	Ile	228	-	-	0
54	C	tRNA	Ile	228	-	-	0
55	T	tRNA	Ile	231	-	-	0
56	G	tRNA	Ile	232	-	-	0
57	C	tRNA	Ile	234	-	-	0
58	A	tRNA	Ile	236	-	-	0
59	T	tRNA	Ile	242	-	-	0
60	T	tRNA	Ile	243	-	-	0
61	C	tRNA	Ile	244	-	-	0
62	A	tRNA	Ile	249	-	-	0
63	T	tRNA	Ile	250	-	-	0
64	T	tRNA	Ile	247	-	-	0
65	G	tRNA	Ile	255	-	-	0
66	A	NC		253	-	-	0
67	C	NC		256	-	-	0
68	T	NC		259	-	-	0
69	G	NC		262	-	-	0
70	A	NC		264	-	-	0
71	T	NC		266	-	-	0
72	T	NC		276	-	-	0
73	T	NC		285	-	-	0
74	A	NC		281	-	-	0
75	T	NC		286	-	-	0
76	A	NC		292	-	-	0
77	T	NC		299	-	-	0
78	A	NC		300	-	-	0
79	T	NC		303	-	-	0
80	T	NC		308	-	-	0
81	A	NC		311	-	-	0
82	T	NC		313	-	-	0
83	T	NC		319	-	-	0
84	T	NC		324	-	-	0
85	A	NC		327	-	-	0
86	T	NC		335	-	-	0
87	A	NC		339	-	-	0
88	A	NC		345	-	-	0
89	A	NC		353	-	-	0
90	G	NC		359	-	-	0
91	A	NC		365	-	-	0
92	T	NC		370	-	-	0
93	G	NC		370	-	-	0
94	A	NC		372	-	-	0
95	T	NC		378	-	-	0
96	T	NC		377	-	-	0
97	T	tRNA	Gln	380	-	-	0
98	T	tRNA	Gln	384	-	-	0
99	A	tRNA	Gln	385	-	-	0
100	T	tRNA	Gln	388	-	-	0
101	A	tRNA	Gln	389	-	-	0
102	T	tRNA	Gln	395	-	-	0
103	T	tRNA	Gln	402	-	-	0
104	T	tRNA	Gln	410	-	-	0
105	A	tRNA	Gln	415	-	-	0
106	A	tRNA	Gln	422	-	-	0
107	T	tRNA	Gln	426	-	-	0
108	A	tRNA	Gln	428	-	-	0
109	G	tRNA	Gln	425	-	-	0
110	A	tRNA	Gln	435	-	-	0
111	A	tRNA	Gln	434	-	-	0
112	T	tRNA	Gln	436	-	-	0
113	T	tRNA	Gln	438	-	-	0
114	A	tRNA	Gln	439	-	-	0
115	A	tRNA	Gln	437	-	-	0
116	A	tRNA	Gln	442	-	-	0
117	C	tRNA	Gln	447	-	-	0
118	T	tRNA	Gln	454	-	-	0
119	A	tRNA	Gln	452	-	-	0
120	T	tRNA	Gln	456	-	-	0
121	T	tRNA	Gln	457	-	-	0
122	T	tRNA	Gln	456	-	-	0
123	C	tRNA	Gln	458	-	-	0
124	T	tRNA	Gln	458	-	-	0
125	A	tRNA	Gln	456	-	-	0
126	A	tRNA	Gln	460	-	-	0
127	A	tRNA	Gln	459	-	-	0
128	A	tRNA	Gln	461	-	-	0
129	G	tRNA	Gln	459	-	-	0
130	T	tRNA	Gln	465	-	-	0
131	A	tRNA	Gln	469	-	-	0
132	T	tRNA	Gln	470	-	-	0
133	C	tRNA	Gln	476	-	-	0
134	A	tRNA	Gln	480	-	-	0
135	A	tRNA	Gln	477	-	-	0
136	A	tRNA	Gln	477	-	-	0
137	A	tRNA	Gln	481	-	-	0
138	A	tRNA	Gln	485	-	-	0
139	C	tRNA	Gln	485	-	-	0
140	T	tRNA	Gln	490	-	-	0
141	T	tRNA	Gln	498	-	-	0
142	T	tRNA	Gln	495	-	-	0
143	T	tRNA	Gln	496	-	-	0
144	G	tRNA	Gln	496	-	-	0
145	T	tRNA	Gln	501	-	-	0
146	G	tRNA	Gln	498	-	-	0
147	C	tRNA	Gln	507	-	-	0
148	A	tRNA	Gln	507	-	-	0
149	T	tRNA	Gln	511	-	-	0
150	C	tRNA	Gln	515	-	-	0
151	A	tRNA	Gln	520	-	-	0
152	T	tRNA	Gln	524	-	-	0
153	A	tRNA	Gln	518	-	-	0
154	C	tRNA	Gln	525	-	-	0
155	A	tRNA	Gln	519	-	-	0
156	C	tRNA	Gln	532	-	-	0
157	C	tRNA	Gln	532	-	-	0
158	A	tRNA	Gln	539	-	-	0
159	A	tRNA	Gln	539	-	-	0
160	A	tRNA	Gln	547	-	-	0
161	A	tRNA	Gln	550	-	-	0
162	T	tRNA	Gln	558	-	-	0
163	A	tRNA	Gln	557	-	-	0
164	T	tRNA	Gln	565	-	-	0
165	A	tRNA	Gln	566	-	-	0
166	T	NC		568	-	-	0
167	T	NC		573	-	-	0
168	T	NC		573	-	-	0
169	A	NC		576	-	-	0
170	C	NC		582	-	-	0
171	A	tRNA	Met	586	-	-	0
172	A	tRNA	Met	592	-	-	0
173	A	tRNA	Met	592	-	-	0
174	A	tRNA	Met	596	-	-	0
175	A	tRNA	Met	599	-	-	0
176	G	tRNA	Met	604	-	-	0
177	A	tRNA	Met	603	-	-	0
178	T	tRNA	Met	608	-	-	0
179	A	tRNA	Met	606	-	-	0
180	A	tRNA	Met	604	-	-	0
181	G	tRNA	Met	601	-	-	0
182	C	tRNA	Met	602	-	-	0
183	T	tRNA	Met	600	-	-	0
184	A	tRNA	Met	604	-	-	0
185	A	tRNA	Met	606	-	-	0
186	T	tRNA	Met	608	-	-	0
187	T	tRNA	Met	613	-	-	0
188	A	tRNA	Met	620	-	-	0
189	A	tRNA	Met	610	-	-	0
190	G	tRNA	Met	619	-	-	0
191	C	tRNA	Met	619	-	-	0
192	T	tRNA	Met	619	-	-	0
193	A	tRNA	Met	614	-	-	0
194	C	tRNA	Met	617	-	-	0
195	T	tRNA	Met	616	-	-	0
196	G	tRNA	Met	608	-	-	0
197	G	tRNA	Met	604	-	-	0
198	G	tRNA	Met	608	-	-	0
199	T	tRNA	Met	590	-	-	0
200	T	tRNA	Met	617	-	-	0
201	C	tRNA	Met	619	-	-	0
202	A	tRNA	Met	621	-	-	0
203	T	tRNA	Met	627	-	-	0
204	A	tRNA	Met	620	-	-	0
205	C	tRNA	Met	625	-	-	0
206	C	tRNA	Met	620	-	-	0
207	C	tRNA	Met	620	-	-	0
208	C	tRNA	Met	616	-	-	0
209	A	tRNA	Met	614	-	-	0
210	T	tRNA	Met	615	-	-	0
211	T	tRNA	Met	618	-	-	0
212	T	tRNA	Met	617	-	-	0
213	A	tRNA	Met	615	-	-	0
214	T	tRNA	Met	615	-	-	0
215	A	tRNA	Met	614	-	-	0
216	A	tRNA	Met	620	-	-	0
217	A	tRNA	Met	620	-	-	0
218	G	tRNA	Met	616	-	-	0
219	G	tRNA	Met	616	-	-	0
220	T	tRNA	Met	617	-	-	0
221	T	tRNA	Met	624	-	-	0
222	A	tRNA	Met	621	-	-	0
223	T	tRNA	Met	619	-	-	0
224	A	tRNA	Met	622	-	-	0
225	A	tRNA	Met	615	-	-	0
226	T	tRNA	Met	624	-	-	0
227	C	tRNA	Met	624	-	-	0
228	C	tRNA	Met	631	-	-	0
229	T	tRNA	Met	632	-	-	0
230	T	tRNA	Met	628	-	-	0
231	T	tRNA	Met	633	-	-	0
232	T	tRNA	Met	638	-	-	0
233	C	tRNA	Met	633	-	-	0
234	T	tRNA	Met	632	-	-	0
235	T	tRNA	Met	633	-	-	0
236	T	tRNA	Met	637	-	-	0
237	T	tRNA	Met	643	-	-	0
238	T	tRNA	Met	647	-	-	0
239	A	tRNA	Met	646	-	-	0
240	A	protein coding	ND2	641	-	-	0
241	T	protein coding	ND2	635	-	-	0
242	T	protein coding	ND2	647	-	-	0
243	T	protein coding	ND2	642	-	-	0
244	T	protein coding	ND2	649	-	-	0
245	T	protein coding	ND2	654	-	-	0
246	A	protein coding	ND2	650	-	-	0
247	A	protein coding	ND2	651	-	-	0
248	T	protein coding	ND2	646	-	-	0
249	A	protein coding	ND2	645	-	-	0
250	A	protein coding	ND2	649	-	-	0
251	T	protein coding	ND2	643	-	-	0
252	T	protein coding	ND2	648	-	-	0
253	C	protein coding	ND2	640	-	-	0
254	G	protein coding	ND2	642	-	-	0
255	T	protein coding	ND2	642	-	-	0
256	C	protein coding	ND2	641	-	-	0
257	A	protein coding	ND2	646	-	-	0
258	A	protein coding	ND2	649	-	-	0
259	A	protein coding	ND2	643	-	-	0
260	A	protein coding	ND2	640	-	-	0
261	A	protein coding	ND2	637	-	-	0
262	T	protein coding	ND2	642	-	-	0
263	T	protein coding	ND2	643	-	-	0
264	T	protein coding	ND2	645	-	-	0
265	T	protein coding	ND2	651	-	-	0
266	A	protein coding	ND2	653	-	-	0
267	T	protein coding	ND2	651	-	-	0
268	T	protein coding	ND2	650	-	-	0
269	T	protein coding	ND2	651	-	-	0
270	A	protein coding	ND2	648	-	-	0
271	T	protein coding	ND2	645	-	-	0
272	T	protein coding	ND2	642	-	-	0
273	A	protein coding	ND2	642	-	-	0
274	C	protein coding	ND2	643	-	-	0
275	A	protein coding	ND2	647	-	-	0
276	A	protein coding	ND2	650	-	-	0
277	T	protein coding	ND2	655	-	-	0
278	T	protein coding	ND2	655	-	-	0
279	A	protein coding	ND2	653	-	-	0
280	T	protein coding	ND2	654	-	-	0
281	A	protein coding	ND2	653	-	-	0
282	A	protein coding	ND2	650	-	-	0
283	T	protein coding	ND2	650	-	-	0
284	T	protein coding	ND2	653	-	-	0
285	A	protein coding	ND2	653	-	-	0
286	T	protein coding	ND2	656	-	-	0
287	T	protein coding	ND2	661	-	-	0
288	G	protein coding	ND2	658	-	-	0
289	G	protein coding	ND2	657	-	-	0
290	G	protein coding	ND2	659	-	-	0
291	A	protein coding	ND2	654	-	-	0
292	C	protein coding	ND2	659	-	-	0
293	A	protein coding	ND2	661	-	-	0
294	T	protein coding	ND2	663	-	-	0
295	T	protein coding	ND2	659	-	-	0
296	A	protein coding	ND2	654	-	-	0
297	A	protein coding	ND2	654	-	-	0
298	T	protein coding	ND2	657	-	-	0
299	T	protein coding	ND2	666	-	-	0
300	A	protein coding	ND2	663	-	-	0
301	C	protein coding	ND2	666	-	-	0
302	A	protein coding	ND2	667	-	-	0
303	G	protein coding	ND2	665	-	-	0
304	T	protein coding	ND2	665	-	-	0
305	T	protein coding	ND2	666	-	-	0
306	A	protein coding	ND2	666	-	-	0
307	C	protein coding	ND2	666	-	-	0
308	A	protein coding	ND2	664	-	-	0
309	T	protein coding	ND2	666	-	-	0
310	C	protein coding	ND2	667	-	-	0
311	T	protein coding	ND2	664	-	-	0
312	A	protein coding	ND2	671	-	-	0
313	A	protein coding	ND2	664	-	-	0
314	T	protein coding	ND2	669	-	-	0
315	T	protein coding	ND2	674	-	-	0
316	C	protein coding	ND2	677	-	-	0
317	T	protein coding	ND2	686	-	-	0
318	T	protein coding	ND2	681	-	-	0
319	G	protein coding	ND2	683	-	-	0
320	G	protein coding	ND2	684	-	-	0
321	T	protein coding	ND2	675	-	-	0
322	T	protein coding	ND2	677	-	-	0
323	A	protein coding	ND2	688	-	-	0
324	G	protein coding	ND2	685	-	-	0
325	G	protein coding	ND2	698	-	-	0
326	A	protein coding	ND2	691	-	-	0
327	G	protein coding	ND2	689	-	-	0
328	C	protein coding	ND2	692	-	-	0
329	T	protein coding	ND2	681	-	-	0
330	T	protein coding	ND2	682	-	-	0
331	G	protein coding	ND2	686	-	-	0
332	A	protein coding	ND2	688	-	-	0
333	A	protein coding	ND2	683	-	-	0
334	T	protein coding	ND2	685	-	-	0
335	A	protein coding	ND2	687	-	-	0
336	G	protein coding	ND2	679	-	-	0
337	G	protein coding	ND2	685	-	-	0
338	T	protein coding	ND2	668	-	-	0
339	T	protein coding	ND2	676	-	-	0
340	T	protein coding	ND2	685	-	-	0
341	A	protein coding	ND2	690	-	-	0
342	G	protein coding	ND2	695	-	-	0
343	A	protein coding	ND2	699	-	-	0
344	A	protein coding	ND2	701	-	-	0
345	A	protein coding	ND2	697	-	-	0
346	T	protein coding	ND2	693	-	-	0
347	T	protein coding	ND2	700	-	-	0
348	A	protein coding	ND2	702	-	-	0
349	A	protein coding	ND2	703	-	-	0
350	T	protein coding	ND2	699	-	-	0
351	T	protein coding	ND2	708	-	-	0
352	T	protein coding	ND2	710	-	-	0
353	A	protein coding	ND2	712	-	-	0
354	T	protein coding	ND2	708	-	-	0
355	T	protein coding	ND2	713	-	-	0
356	A	protein coding	ND2	704	-	-	0
357	T	protein coding	ND2	703	-	-	0
358	C	protein coding	ND2	698	-	-	0
359	T	protein coding	ND2	697	-	-	0
360	T	protein coding	ND2	695	-	-	0
361	T	protein coding	ND2	701	-	-	0
362	T	protein coding	ND2	700	-	-	0
363	A	protein coding	ND2	705	-	-	0
364	T	protein coding	ND2	697	-	-	0
365	C	protein coding	ND2	697	-	-	0
366	C	protein coding	ND2	695	-	-	0
367	C	protein coding	ND2	694	-	-	0
368	C	protein coding	ND2	696	-	-	0
369	C	protein coding	ND2	700	-	-	0
370	T	protein coding	ND2	698	-	-	0
371	A	protein coding	ND2	694	-	-	0
372	T	protein coding	ND2	682	-	-	0
373	T	protein coding	ND2	693	-	-	0
374	A	protein coding	ND2	691	-	-	0
375	A	protein coding	ND2	694	-	-	0
376	G	protein coding	ND2	695	-	-	0
377	A	protein coding	ND2	691	-	-	0
378	G	protein coding	ND2	686	-	-	0
379	A	protein coding	ND2	695	-	-	0
380	T	protein coding	ND2	691	-	-	0
381	A	protein coding	ND2	698	-	-	0
382	A	protein coding	ND2	696	-	-	0
383	T	protein coding	ND2	691	-	-	0
384	A	protein coding	ND2	693	-	-	0
385	A	protein coding	ND2	677	-	-	0
386	T	protein coding	ND2	679	-	-	0
387	A	protein coding	ND2	682	-	-	0
388	A	protein coding	ND2	679	-	-	0
389	T	protein coding	ND2	675	-	-	0
390	T	protein coding	ND2	678	-	-	0
391	T	protein coding	ND2	674	-	-	0
392	A	protein coding	ND2	680	-	-	0
393	A	protein coding	ND2	670	-	-	0
394	T	protein coding	ND2	671	-	-	0
395	A	protein coding	ND2	674	-	-	0
396	T	protein coding	ND2	672	-	-	0
397	C	protein coding	ND2	666	-	-	0
398	T	protein coding	ND2	667	-	-	0
399	A	protein coding	ND2	665	-	-	0
400	C	protein coding	ND2	665	-	-	0
401	A	protein coding	ND2	660	-	-	0
402	G	protein coding	ND2	661	-	-	0
403	A	protein coding	ND2	657	-	-	0
404	A	protein coding	ND2	650	-	-	0
405	G	protein coding	ND2	643	-	-	0
406	C	protein coding	ND2	643	-	-	0
407	T	protein coding	ND2	635	-	-	0
408	T	protein coding	ND2	638	-	-	0
409	C	protein coding	ND2	637	-	-	0
410	T	protein coding	ND2	637	-	-	0
411	T	protein coding	ND2	643	-	-	0
412	T	protein coding	ND2	644	-	-	0
413	A	protein coding	ND2	653	-	-	0
414	A	protein coding	ND2	651	-	-	0
415	A	protein coding	ND2	652	-	-	0
416	A	protein coding	ND2	657	-	-	0
417	T	protein coding	ND2	657	-	-	0
418	A	protein coding	ND2	651	-	-	0
419	T	protein coding	ND2	650	-	-	0
420	T	protein coding	ND2	649	-	-	0
421	T	protein coding	ND2	649	-	-	0
422	T	protein coding	ND2	655	-	-	0
423	T	protein coding	ND2	655	-	-	0
424	T	protein coding	ND2	654	-	-	0
425	A	protein coding	ND2	653	-	-	0
426	A	protein coding	ND2	650	-	-	0
427	C	protein coding	ND2	653	-	-	0
428	C	protein coding	ND2	641	-	-	0
429	C	protein coding	ND2	659	-	-	0
430	A	protein coding	ND2	660	-	-	0
431	A	protein coding	ND2	657	-	-	0
432	G	protein coding	ND2	647	-	-	0
433	T	protein coding	ND2	650	-	-	0
434	T	protein coding	ND2	648	-	-	0
435	T	protein coding	ND2	651	-	-	0
436	T	protein coding	ND2	652	-	-	0
437	A	protein coding	ND2	654	-	-	0
438	G	protein coding	ND2	651	-	-	0
439	C	protein coding	ND2	651	-	-	0
440	T	protein coding	ND2	640	-	-	0
441	T	protein coding	ND2	649	-	-	0
442	C	protein coding	ND2	644	-	-	0
443	A	protein coding	ND2	640	-	-	0
444	A	protein coding	ND2	642	-	-	0
445	C	protein coding	ND2	629	-	-	0
446	T	protein coding	ND2	637	-	-	0
447	G	protein coding	ND2	633	-	-	0
448	T	protein coding	ND2	633	-	-	0
449	T	protein coding	ND2	636	-	-	0
450	T	protein coding	ND2	637	-	-	0
451	T	protein coding	ND2	643	-	-	0
452	A	protein coding	ND2	644	-	-	0
453	T	protein coding	ND2	642	-	-	0
454	T	protein coding	ND2	642	-	-	0
455	A	protein coding	ND2	649	-	-	0
456	T	protein coding	ND2	650	-	-	0
457	T	protein coding	ND2	649	-	-	0
458	T	protein coding	ND2	646	-	-	0
459	T	protein coding	ND2	650	-	-	0
460	C	protein coding	ND2	651	-	-	0
461	T	protein coding	ND2	648	-	-	0
462	T	protein coding	ND2	656	-	-	0
463	C	protein coding	ND2	648	-	-	0
464	A	protein coding	ND2	645	-	-	0
465	A	protein coding	ND2	645	-	-	0
466	T	protein coding	ND2	637	-	-	0
467	T	protein coding	ND2	641	-	-	0
468	T	protein coding	ND2	647	-	-	0
469	T	protein coding	ND2	646	-	-	0
470	A	protein coding	ND2	647	-	-	0
471	T	protein coding	ND2	642	-	-	0
472	T	protein coding	ND2	640	-	-	0
473	A	protein coding	ND2	649	-	-	0
474	A	protein coding	ND2	655	-	-	0
475	T	protein coding	ND2	653	-	-	0
476	A	protein coding	ND2	651	-	-	0
477	T	protein coding	ND2	649	-	-	0
478	T	protein coding	ND2	653	-	-	0
479	A	protein coding	ND2	651	-	-	0
480	A	protein coding	ND2	651	-	-	0
481	A	protein coding	ND2	649	-	-	0
482	A	protein coding	ND2	648	-	-	0
483	A	protein coding	ND2	654	-	-	0
484	A	protein coding	ND2	650	-	-	0
485	T	protein coding	ND2	647	-	-	0
486	A	protein coding	ND2	651	-	-	0
487	A	protein coding	ND2	653	-	-	0
488	T	protein coding	ND2	652	-	-	0
489	A	protein coding	ND2	659	-	-	0
490	T	protein coding	ND2	662	-	-	0
491	A	protein coding	ND2	666	-	-	0
492	A	protein coding	ND2	665	-	-	0
493	A	protein coding	ND2	660	-	-	0
494	T	protein coding	ND2	664	-	-	0
495	A	protein coding	ND2	669	-	-	0
496	A	protein coding	ND2	669	-	-	0
497	T	protein coding	ND2	668	-	-	0
498	G	protein coding	ND2	666	-	-	0
499	A	protein coding	ND2	679	-	-	0
500	A	protein coding	ND2	679	-	-	0
501	A	protein coding	ND2	675	-	-	0
502	T	protein coding	ND2	674	-	-	0
503	T	protein coding	ND2	676	-	-	0
504	A	protein coding	ND2	683	-	-	0
505	A	protein coding	ND2	682	-	-	0
506	T	protein coding	ND2	674	-	-	0
507	G	protein coding	ND2	676	-	-	0
508	A	protein coding	ND2	677	-	-	0
509	A	protein coding	ND2	681	-	-	0
510	T	protein coding	ND2	677	-	-	0
511	C	protein coding	ND2	688	-	-	0
512	T	protein coding	ND2	685	-	-	0
513	T	protein coding	ND2	690	-	-	0
514	T	protein coding	ND2	699	-	-	0
515	T	protein coding	ND2	702	-	-	0
516	A	protein coding	ND2	704	-	-	0
517	C	protein coding	ND2	708	-	-	0
518	A	protein coding	ND2	711	-	-	0
519	T	protein coding	ND2	713	-	-	0
520	C	protein coding	ND2	717	-	-	0
521	C	protein coding	ND2	727	-	-	0
522	A	protein coding	ND2	725	-	-	0
523	T	protein coding	ND2	726	-	-	0
524	A	protein coding	ND2	729	-	-	0
525	A	protein coding	ND2	734	-	-	0
526	T	protein coding	ND2	733	-	-	0
527	T	protein coding	ND2	733	-	-	0
528	A	protein coding	ND2	728	-	-	0
529	T	protein coding	ND2	734	-	-	0
530	T	protein coding	ND2	735	-	-	0
531	A	protein coding	ND2	732	-	-	0
532	T	protein coding	ND2	729	-	-	0
533	A	protein coding	ND2	726	-	-	0
534	T	protein coding	ND2	726	-	-	0
535	C	protein coding	ND2	722	-	-	0
536	A	protein coding	ND2	723	-	-	0
537	G	protein coding	ND2	723	-	-	0
538	C	protein coding	ND2	732	-	-	0
539	T	protein coding	ND2	724	-	-	0
540	T	protein coding	ND2	737	-	-	0
541	T	protein coding	ND2	738	-	-	0
542	A	protein coding	ND2	733	-	-	0
543	T	protein coding	ND2	733	-	-	0
544	T	protein coding	ND2	736	-	-	0
545	A	protein coding	ND2	737	-	-	0
546	T	protein coding	ND2	737	-	-	0
547	T	protein coding	ND2	740	-	-	0
548	A	protein coding	ND2	745	-	-	0
549	A	protein coding	ND2	745	-	-	0
550	A	protein coding	ND2	749	-	-	0
551	A	protein coding	ND2	755	-	-	0
552	A	protein coding	ND2	755	-	-	0
553	G	protein coding	ND2	754	-	-	0
554	T	protein coding	ND2	742	-	-	0
555	G	protein coding	ND2	756	-	-	0
556	G	protein coding	ND2	754	-	-	0
557	A	protein coding	ND2	755	-	-	0
558	G	protein coding	ND2	762	-	-	0
559	C	protein coding	ND2	754	-	-	0
560	C	protein coding	ND2	763	-	-	0
561	G	protein coding	ND2	761	-	-	0
562	C	protein coding	ND2	759	-	-	0
563	T	protein coding	ND2	755	-	-	0
564	C	protein coding	ND2	763	-	-	0
565	C	protein coding	ND2	772	-	-	0
566	T	protein coding	ND2	771	-	-	0
567	T	protein coding	ND2	776	-	-	0
568	T	protein coding	ND2	776	-	-	0
569	C	protein coding	ND2	779	-	-	0
570	C	protein coding	ND2	778	-	-	0
571	A	protein coding	ND2	781	-	-	0
572	T	protein coding	ND2	778	-	-	0
573	T	protein coding	ND2	780	-	-	0
574	T	protein coding	ND2	775	-	-	0
575	T	protein coding	ND2	771	-	-	0
576	T	protein coding	ND2	768	-	-	0
577	G	protein coding	ND2	769	-	-	0
578	A	protein coding	ND2	773	-	-	0
579	T	protein coding	ND2	764	-	-	0
580	T	protein coding	ND2	761	-	-	0
581	T	protein coding	ND2	763	-	-	0
582	C	protein coding	ND2	753	-	-	0
583	C	protein coding	ND2	759	-	-	0
584	T	protein coding	ND2	758	-	-	0
585	A	protein coding	ND2	758	-	-	0
586	A	protein coding	ND2	754	-	-	0
587	T	protein coding	ND2	748	-	-	0
588	A	protein coding	ND2	746	-	-	0
589	T	protein coding	ND2	746	-	-	0
590	A	protein coding	ND2	740	-	-	0
591	A	protein coding	ND2	732	-	-	0
592	T	protein coding	ND2	731	-	-	0
593	A	protein coding	ND2	728	-	-	0
594	G	protein coding	ND2	724	-	-	0
595	A	protein coding	ND2	719	-	-	0
596	A	protein coding	ND2	716	-	-	0
597	G	protein coding	ND2	717	-	-	0
598	G	protein coding	ND2	715	-	-	0
599	T	protein coding	ND2	698	-	-	0
600	T	protein coding	ND2	698	-	-	0
601	T	protein coding	ND2	692	-	-	0
602	A	protein coding	ND2	695	-	-	0
603	A	protein coding	ND2	684	-	-	0
604	C	protein coding	ND2	694	-	-	0
605	A	protein coding	ND2	694	-	-	0
606	T	protein coding	ND2	689	-	-	0
607	G	protein coding	ND2	683	-	-	0
608	A	protein coding	ND2	685	-	-	0
609	A	protein coding	ND2	678	-	-	0
610	T	protein coding	ND2	679	-	-	0
611	A	protein coding	ND2	671	-	-	0
612	A	protein coding	ND2	672	-	-	0
613	A	protein coding	ND2	666	-	-	0
614	T	protein coding	ND2	666	-	-	0
615	G	protein coding	ND2	658	-	-	0
616	C	protein coding	ND2	645	-	-	0
617	T	protein coding	ND2	636	-	-	0
618	T	protein coding	ND2	641	-	-	0
619	T	protein coding	ND2	629	-	-	0
620	A	protein coding	ND2	631	-	-	0
621	A	protein coding	ND2	629	-	-	0
622	T	protein coding	ND2	624	-	-	0
623	A	protein coding	ND2	625	-	-	0
624	T	protein coding	ND2	622	-	-	0
625	T	protein coding	ND2	624	-	-	0
626	A	protein coding	ND2	618	-	-	0
627	A	protein coding	ND2	620	-	-	0
628	T	protein coding	ND2	620	-	-	0
629	A	protein coding	ND2	611	-	-	0
630	A	protein coding	ND2	612	-	-	0
631	C	protein coding	ND2	612	-	-	0
632	T	protein coding	ND2	609	-	-	0
633	T	protein coding	ND2	605	-	-	0
634	G	protein coding	ND2	599	-	-	0
635	A	protein coding	ND2	591	-	-	0
636	C	protein coding	ND2	589	-	-	0
637	A	protein coding	ND2	584	-	-	0
638	A	protein coding	ND2	582	-	-	0
639	A	protein coding	ND2	577	-	-	0
640	A	protein coding	ND2	570	-	-	0
641	A	protein coding	ND2	569	-	-	0
642	A	protein coding	ND2	553	-	-	0
643	T	protein coding	ND2	559	-	-	0
644	T	protein coding	ND2	556	-	-	0
645	G	protein coding	ND2	542	-	-	0
646	C	protein coding	ND2	552	-	-	0
647	A	protein coding	ND2	540	-	-	0
648	C	protein coding	ND2	539	-	-	0
649	C	protein coding	ND2	538	-	-	0
650	T	protein coding	ND2	542	-	-	0
651	T	protein coding	ND2	540	-	-	0
652	T	protein coding	ND2	540	-	-	0
653	A	protein coding	ND2	533	-	-	0
654	A	protein coding	ND2	530	-	-	0
655	T	protein coding	ND2	523	-	-	0
656	A	protein coding	ND2	519	-	-	0
657	T	protein coding	ND2	521	-	-	0
658	T	protein coding	ND2	511	-	-	0
659	A	protein coding	ND2	513	-	-	0
660	A	protein coding	ND2	500	-	-	0
661	T	protein coding	ND2	496	-	-	0
662	T	protein coding	ND2	496	-	-	0
663	T	protein coding	ND2	496	-	-	0
664	C	protein coding	ND2	494	-	-	0
665	T	protein coding	ND2	490	-	-	0
666	T	protein coding	ND2	484	-	-	0
667	A	protein coding	ND2	477	-	-	0
668	T	protein coding	ND2	474	-	-	0
669	C	protein coding	ND2	474	-	-	0
670	T	protein coding	ND2	472	-	-	0
671	T	protein coding	ND2	471	-	-	0
672	A	protein coding	ND2	470	-	-	0
673	A	protein coding	ND2	471	-	-	0
674	T	protein coding	ND2	468	-	-	0
675	A	protein coding	ND2	461	-	-	0
676	T	protein coding	ND2	453	-	-	0
677	T	protein coding	ND2	447	-	-	0
678	A	protein coding	ND2	439	-	-	0
679	A	protein coding	ND2	439	-	-	0
680	A	protein coding	ND2	435	-	-	0
681	T	protein coding	ND2	438	-	-	0
682	A	protein coding	ND2	438	-	-	0
683	T	protein coding	ND2	436	-	-	0
684	T	protein coding	ND2	442	-	-	0
685	T	protein coding	ND2	435	-	-	0
686	A	protein coding	ND2	433	-	-	0
687	T	protein coding	ND2	430	-	-	0
688	T	protein coding	ND2	430	-	-	0
689	A	protein coding	ND2	426	-	-	0
690	T	protein coding	ND2	416	-	-	0
691	T	protein coding	ND2	419	-	-	0
692	A	protein coding	ND2	421	-	-	0
693	A	protein coding	ND2	421	-	-	0
694	T	protein coding	ND2	423	-	-	0
695	T	protein coding	ND2	424	-	-	0
696	A	protein coding	ND2	422	-	-	0
697	G	protein coding	ND2	420	-	-	0
698	A	protein coding	ND2	424	-	-	0
699	G	protein coding	ND2	423	-	-	0
700	T	protein coding	ND2	429	-	-	0
701	A	protein coding	ND2	431	-	-	0
702	A	protein coding	ND2	425	-	-	0
703	T	protein coding	ND2	441	-	-	0
704	T	protein coding	ND2	434	-	-	0
705	T	protein coding	ND2	437	-	-	0
706	T	protein coding	ND2	436	-	-	0
707	A	protein coding	ND2	435	-	-	0
708	T	protein coding	ND2	436	-	-	0
709	C	protein coding	ND2	429	-	-	0
710	A	protein coding	ND2	430	-	-	0
711	G	protein coding	ND2	426	-	-	0
712	T	protein coding	ND2	421	-	-	0
713	T	protein coding	ND2	417	-	-	0
714	A	protein coding	ND2	416	-	-	0
715	T	protein coding	ND2	412	-	-	0
716	T	protein coding	ND2	415	-	-	0
717	A	protein coding	ND2	410	-	-	0
718	T	protein coding	ND2	410	-	-	0
719	T	protein coding	ND2	409	-	-	0
720	G	protein coding	ND2	408	-	-	0
721	G	protein coding	ND2	400	-	-	0
722	A	protein coding	ND2	404	-	-	0
723	G	protein coding	ND2	400	-	-	0
724	C	protein coding	ND2	398	-	-	0
725	T	protein coding	ND2	402	-	-	0
726	A	protein coding	ND2	399	-	-	0
727	T	protein coding	ND2	402	-	-	0
728	T	protein coding	ND2	393	-	-	0
729	G	protein coding	ND2	391	-	-	0
730	G	protein coding	ND2	392	-	-	0
731	A	protein coding	ND2	390	-	-	0
732	G	protein coding	ND2	383	-	-	0
733	G	protein coding	ND2	386	-	-	0
734	A	protein coding	ND2	382	-	-	0
735	T	protein coding	ND2	397	-	-	0
736	T	protein coding	ND2	398	-	-	0
737	A	protein coding	ND2	397	-	-	0
738	A	protein coding	ND2	399	-	-	0
739	A	protein coding	ND2	391	-	-	0
740	T	protein coding	ND2	375	-	-	0
741	C	protein coding	ND2	368	-	-	0
742	A	protein coding	ND2	390	-	-	0
743	A	protein coding	ND2	383	-	-	0
744	A	protein coding	ND2	374	-	-	0
745	C	protein coding	ND2	353	-	-	0
746	T	protein coding	ND2	379	-	-	0
747	T	protein coding	ND2	376	-	-	0
748	C	protein coding	ND2	348	-	-	0
749	T	protein coding	ND2	378	-	-	0
750	T	protein coding	ND2	377	-	-	0
751	T	protein coding	ND2	372	-	-	0
752	A	protein coding	ND2	340	-	-	0
753	C	protein coding	ND2	331	-	-	0
754	G	protein coding	ND2	329	-	-	0
755	A	protein coding	ND2	361	-	-	0
756	A	protein coding	ND2	359	-	-	0
757	A	protein coding	ND2	362	-	-	0
758	A	protein coding	ND2	356	-	-	0
759	T	protein coding	ND2	352	-	-	0
760	T	protein coding	ND2	360	-	-	0
761	A	protein coding	ND2	353	-	-	0
762	A	protein coding	ND2	353	-	-	0
763	T	protein coding	ND2	317	-	-	0
764	A	protein coding	ND2	316	-	-	0
765	G	protein coding	ND2	306	-	-	0
766	C	protein coding	ND2	307	-	-	0
767	A	protein coding	ND2	308	-	-	0
768	T	protein coding	ND2	344	-	-	0
769	T	protein coding	ND2	350	-	-	0
770	T	protein coding	ND2	352	-	-	0
771	T	protein coding	ND2	345	-	-	0
772	C	protein coding	ND2	292	-	-	0
773	T	protein coding	ND2	335	-	-	0
774	T	protein coding	ND2	335	-	-	0
775	C	protein coding	ND2	283	-	-	0
776	A	protein coding	ND2	339	-	-	0
777	A	protein coding	ND2	334	-	-	0
778	T	protein coding	ND2	336	-	-	0
779	T	protein coding	ND2	333	-	-	0
780	A	protein coding	ND2	336	-	-	0
781	A	protein coding	ND2	331	-	-	0
782	T	protein coding	ND2	292	-	-	0
783	C	protein coding	ND2	276	-	-	0
784	A	protein coding	ND2	285	-	-	0
785	T	protein coding	ND2	326	-	-	0
786	T	protein coding	ND2	332	-	-	0
787	T	protein coding	ND2	332	-	-	0
788	A	protein coding	ND2	273	-	-	0
789	G	protein coding	ND2	309	-	-	0
790	G	protein coding	ND2	320	-	-	0
791	G	protein coding	ND2	315	-	-	0
792	T	protein coding	ND2	258	-	-	0
793	G	protein coding	ND2	257	-	-	0
794	A	protein coding	ND2	317	-	-	0
795	A	protein coding	ND2	318	-	-	0
796	T	protein coding	ND2	272	-	-	0
797	A	protein coding	ND2	264	-	-	0
798	T	protein coding	ND2	315	-	-	0
799	T	protein coding	ND2	313	-	-	0
800	A	protein coding	ND2	308	-	-	0
801	A	protein coding	ND2	306	-	-	0
802	G	protein coding	ND2	229	-	-	0
803	A	protein coding	ND2	235	-	-	0
804	T	protein coding	ND2	245	-	-	0
805	C	protein coding	ND2	221	-	-	0
806	T	protein coding	ND2	288	-	-	0
807	T	protein coding	ND2	292	-	-	0
808	T	protein coding	ND2	289	-	-	0
809	A	protein coding	ND2	292	-	-	0
810	A	protein coding	ND2	286	-	-	0
811	T	protein coding	ND2	221	-	-	0
812	A	protein coding	ND2	282	-	-	0
813	A	protein coding	ND2	276	-	-	0
814	T	protein coding	ND2	272	-	-	0
815	T	protein coding	ND2	271	-	-	0
816	A	protein coding	ND2	204	-	-	0
817	G	protein coding	ND2	188	-	-	0
818	A	protein coding	ND2	188	-	-	0
819	G	protein coding	ND2	180	-	-	0
820	A	protein coding	ND2	242	-	-	0
821	A	protein coding	ND2	244	-	-	0
822	T	protein coding	ND2	185	-	-	0
823	C	protein coding	ND2	165	-	-	0
824	A	protein coding	ND2	252	-	-	0
825	A	protein coding	ND2	247	-	-	0
826	T	protein coding	ND2	250	-	-	0
827	T	protein coding	ND2	261	-	-	0
828	T	protein coding	ND2	258	-	-	0
829	G	protein coding	ND2	148	-	-	0
830	A	protein coding	ND2	154	-	-	0
831	T	protein coding	ND2	248	-	-	0
832	T	protein coding	ND2	246	-	-	0
833	A	protein coding	ND2	255	-	-	0
834	A	protein coding	ND2	253	-	-	0
835	T	protein coding	ND2	269	-	-	0
836	T	protein coding	ND2	278	-	-	0
837	T	protein coding	ND2	269	-	-	0
838	A	protein coding	ND2	159	-	AT	0.0125786
839	T	protein coding	ND2	282	-	-	0
840	T	protein coding	ND2	323	-	-	0
841	T	protein coding	ND2	323	-	-	0
842	T	protein coding	ND2	321	-	-	0
843	T	protein coding	ND2	331	-	-	0
844	T	protein coding	ND2	330	-	-	0
845	T	protein coding	ND2	325	-	-	0
846	T	protein coding	ND2	327	-	-	0
847	T	protein coding	ND2	325	-	-	0
848	T	protein coding	ND2	326	-	-	0
849	T	protein coding	ND2	282	-	-	0
850	A	protein coding	ND2	208	-	-	0
851	T	protein coding	ND2	251	-	-	0
852	T	protein coding	ND2	244	-	-	0
853	C	protein coding	ND2	195	-	-	0
854	A	protein coding	ND2	229	-	-	0
855	T	protein coding	ND2	231	-	-	0
856	T	protein coding	ND2	247	-	-	0
857	T	protein coding	ND2	246	-	-	0
858	T	protein coding	ND2	241	-	-	0
859	T	protein coding	ND2	239	-	-	0
860	A	protein coding	ND2	208	-	-	0
861	T	protein coding	ND2	215	-	-	0
862	C	protein coding	ND2	210	-	-	0
863	A	protein coding	ND2	225	-	-	0
864	T	protein coding	ND2	245	-	-	0
865	T	protein coding	ND2	254	-	-	0
866	T	protein coding	ND2	250	-	-	0
867	G	protein coding	ND2	216	-	-	0
868	T	protein coding	ND2	235	-	-	0
869	A	protein coding	ND2	227	-	-	0
870	T	protein coding	ND2	252	-	-	0
871	T	protein coding	ND2	254	-	-	0
872	A	protein coding	ND2	250	-	-	0
873	A	protein coding	ND2	252	-	-	0
874	C	protein coding	ND2	220	-	-	0
875	A	protein coding	ND2	244	-	-	0
876	T	protein coding	ND2	245	-	-	0
877	T	protein coding	ND2	259	-	-	0
878	T	protein coding	ND2	259	-	-	0
879	A	protein coding	ND2	243	-	-	0
880	T	protein coding	ND2	240	-	-	0
881	A	protein coding	ND2	244	-	-	0
882	T	protein coding	ND2	269	-	-	0
883	T	protein coding	ND2	274	-	-	0
884	T	protein coding	ND2	269	-	-	0
885	A	protein coding	ND2	266	-	-	0
886	A	protein coding	ND2	270	-	-	0
887	T	protein coding	ND2	265	-	-	0
888	A	protein coding	ND2	270	-	-	0
889	T	protein coding	ND2	283	-	-	0
890	T	protein coding	ND2	287	-	-	0
891	T	protein coding	ND2	284	-	-	0
892	T	protein coding	ND2	286	-	-	0
893	T	protein coding	ND2	280	-	-	0
894	A	protein coding	ND2	282	-	-	0
895	A	protein coding	ND2	283	-	-	0
896	A	protein coding	ND2	286	-	-	0
897	T	protein coding	ND2	283	-	-	0
898	T	protein coding	ND2	293	-	-	0
899	A	protein coding	ND2	277	-	-	0
900	T	protein coding	ND2	304	-	-	0
901	T	protein coding	ND2	306	-	-	0
902	T	protein coding	ND2	294	-	-	0
903	C	protein coding	ND2	267	-	-	0
904	A	protein coding	ND2	282	-	-	0
905	T	protein coding	ND2	290	-	-	0
906	T	protein coding	ND2	299	-	-	0
907	T	protein coding	ND2	290	-	-	0
908	A	protein coding	ND2	289	-	-	0
909	A	protein coding	ND2	303	-	-	0
910	A	protein coding	ND2	302	-	-	0
911	T	protein coding	ND2	293	-	-	0
912	C	protein coding	ND2	275	-	-	0
913	A	protein coding	ND2	312	-	-	0
914	A	protein coding	ND2	302	-	-	0
915	T	protein coding	ND2	304	-	-	0
916	T	protein coding	ND2	307	-	-	0
917	A	protein coding	ND2	299	-	-	0
918	T	protein coding	ND2	322	-	-	0
919	T	protein coding	ND2	318	-	-	0
920	T	protein coding	ND2	323	-	-	0
921	T	protein coding	ND2	323	-	-	0
922	C	protein coding	ND2	300	-	-	0
923	T	protein coding	ND2	325	-	-	0
924	T	protein coding	ND2	329	-	-	0
925	G	protein coding	ND2	303	-	-	0
926	A	protein coding	ND2	318	-	-	0
927	T	protein coding	ND2	327	-	-	0
928	T	protein coding	ND2	332	-	-	0
929	T	protein coding	ND2	338	-	-	0
930	G	protein coding	ND2	315	-	-	0
931	T	protein coding	ND2	339	-	-	0
932	T	protein coding	ND2	337	-	-	0
933	A	protein coding	ND2	344	-	-	0
934	A	protein coding	ND2	347	-	-	0
935	T	protein coding	ND2	349	-	-	0
936	A	protein coding	ND2	346	-	-	0
937	G	protein coding	ND2	340	-	-	0
938	A	protein coding	ND2	354	-	-	0
939	A	protein coding	ND2	358	-	-	0
940	A	protein coding	ND2	362	-	-	0
941	A	protein coding	ND2	364	-	-	0
942	A	protein coding	ND2	356	-	-	0
943	T	protein coding	ND2	350	-	-	0
944	T	protein coding	ND2	356	-	-	0
945	T	protein coding	ND2	354	-	-	0
946	T	protein coding	ND2	356	-	-	0
947	G	protein coding	ND2	339	-	-	0
948	A	protein coding	ND2	359	-	-	0
949	A	protein coding	ND2	358	-	-	0
950	A	protein coding	ND2	353	-	-	0
951	T	protein coding	ND2	352	-	-	0
952	T	protein coding	ND2	354	-	-	0
953	T	protein coding	ND2	353	-	-	0
954	A	protein coding	ND2	355	-	-	0
955	C	protein coding	ND2	342	-	-	0
956	A	protein coding	ND2	358	-	-	0
957	T	protein coding	ND2	366	-	-	0
958	T	protein coding	ND2	367	-	-	0
959	A	protein coding	ND2	362	-	-	0
960	T	protein coding	ND2	365	-	-	0
961	T	protein coding	ND2	367	-	-	0
962	T	protein coding	ND2	366	-	-	0
963	A	protein coding	ND2	359	-	-	0
964	T	protein coding	ND2	365	-	-	0
965	A	protein coding	ND2	364	-	-	0
966	A	protein coding	ND2	368	-	-	0
967	A	protein coding	ND2	369	-	-	0
968	T	protein coding	ND2	371	-	-	0
969	T	protein coding	ND2	374	-	-	0
970	T	protein coding	ND2	380	-	-	0
971	T	protein coding	ND2	378	-	-	0
972	T	protein coding	ND2	384	-	-	0
973	T	protein coding	ND2	387	-	-	0
974	A	protein coding	ND2	389	-	-	0
975	T	protein coding	ND2	390	-	-	0
976	C	protein coding	ND2	382	-	-	0
977	A	protein coding	ND2	394	-	-	0
978	T	protein coding	ND2	391	-	-	0
979	T	protein coding	ND2	394	-	-	0
980	A	protein coding	ND2	395	-	-	0
981	G	protein coding	ND2	386	-	-	0
982	G	protein coding	ND2	381	-	-	0
983	A	protein coding	ND2	395	-	-	0
984	G	protein coding	ND2	384	-	-	0
985	G	protein coding	ND2	376	-	-	0
986	A	protein coding	ND2	395	-	-	0
987	T	protein coding	ND2	394	-	-	0
988	T	protein coding	ND2	400	-	-	0
989	A	protein coding	ND2	402	-	-	0
990	C	protein coding	ND2	396	-	-	0
991	C	protein coding	ND2	381	-	-	0
992	T	protein coding	ND2	405	-	-	0
993	C	protein coding	ND2	390	-	-	0
994	C	protein coding	ND2	397	-	-	0
995	A	protein coding	ND2	406	-	-	0
996	T	protein coding	ND2	406	-	-	0
997	T	protein coding	ND2	402	-	-	0
998	T	protein coding	ND2	402	-	-	0
999	T	protein coding	ND2	402	-	-	0
1000	T	protein coding	ND2	400	-	-	0
1001	A	protein coding	ND2	399	-	-	0
1002	G	protein coding	ND2	376	-	-	0
1003	G	protein coding	ND2	383	-	-	0
1004	A	protein coding	ND2	396	-	-	0
1005	T	protein coding	ND2	392	-	-	0
1006	T	protein coding	ND2	391	-	-	0
1007	T	protein coding	ND2	392	-	-	0
1008	T	protein coding	ND2	385	-	-	0
1009	T	protein coding	ND2	389	-	-	0
1010	A	protein coding	ND2	388	-	-	0
1011	C	protein coding	ND2	380	-	-	0
1012	C	protein coding	ND2	375	-	-	0
1013	A	protein coding	ND2	394	-	-	0
1014	A	protein coding	ND2	389	-	-	0
1015	A	protein coding	ND2	389	-	-	0
1016	A	protein coding	ND2	384	-	-	0
1017	T	protein coding	ND2	384	-	-	0
1018	G	protein coding	ND2	377	-	-	0
1019	A	protein coding	ND2	376	-	-	0
1020	C	protein coding	ND2	369	-	-	0
1021	T	protein coding	ND2	376	-	-	0
1022	T	protein coding	ND2	383	-	-	0
1023	G	protein coding	ND2	378	-	-	0
1024	T	protein coding	ND2	380	-	-	0
1025	A	protein coding	ND2	384	-	-	0
1026	A	protein coding	ND2	375	-	-	0
1027	T	protein coding	ND2	367	-	-	0
1028	T	protein coding	ND2	377	-	-	0
1029	C	protein coding	ND2	369	-	-	0
1030	A	protein coding	ND2	369	-	-	0
1031	A	protein coding	ND2	370	-	-	0
1032	C	protein coding	ND2	366	-	-	0
1033	A	protein coding	ND2	374	-	-	0
1034	A	protein coding	ND2	378	-	-	0
1035	T	protein coding	ND2	368	-	-	0
1036	T	protein coding	ND2	379	-	-	0
1037	A	protein coding	ND2	373	-	-	0
1038	A	protein coding	ND2	372	-	-	0
1039	C	protein coding	ND2	374	-	-	0
1040	A	protein coding	ND2	375	-	-	0
1041	T	protein coding	ND2	366	-	-	0
1042	T	protein coding	ND2	371	-	-	0
1043	A	protein coding	ND2	369	-	-	0
1044	T	protein coding	ND2	370	-	-	0
1045	G	protein coding	ND2	363	-	-	0
1046	T	protein coding	ND2	378	-	-	0
1047	A	protein coding	ND2	373	-	-	0
1048	A	protein coding	ND2	376	-	-	0
1049	T	protein coding	ND2	369	-	-	0
1050	C	protein coding	ND2	366	-	-	0
1051	A	protein coding	ND2	371	-	-	0
1052	A	protein coding	ND2	367	-	-	0
1053	T	protein coding	ND2	358	-	-	0
1054	A	protein coding	ND2	360	-	-	0
1055	T	protein coding	ND2	361	-	-	0
1056	T	protein coding	ND2	358	-	-	0
1057	T	protein coding	ND2	362	-	-	0
1058	T	protein coding	ND2	361	-	-	0
1059	A	protein coding	ND2	362	-	-	0
1060	T	protein coding	ND2	362	-	-	0
1061	A	protein coding	ND2	364	-	-	0
1062	T	protein coding	ND2	367	-	-	0
1063	T	protein coding	ND2	367	-	-	0
1064	A	protein coding	ND2	366	-	-	0
1065	A	protein coding	ND2	368	-	-	0
1066	C	protein coding	ND2	362	-	-	0
1067	A	protein coding	ND2	364	-	-	0
1068	C	protein coding	ND2	357	-	-	0
1069	T	protein coding	ND2	364	-	-	0
1070	T	protein coding	ND2	364	-	-	0
1071	A	protein coding	ND2	362	-	-	0
1072	T	protein coding	ND2	360	-	-	0
1073	A	protein coding	ND2	370	-	-	0
1074	A	protein coding	ND2	367	-	-	0
1075	T	protein coding	ND2	367	-	-	0
1076	A	protein coding	ND2	364	-	-	0
1077	A	protein coding	ND2	359	-	-	0
1078	T	protein coding	ND2	366	-	-	0
1079	A	protein coding	ND2	366	-	-	0
1080	T	protein coding	ND2	365	-	-	0
1081	C	protein coding	ND2	364	-	-	0
1082	A	protein coding	ND2	370	-	-	0
1083	A	protein coding	ND2	366	-	-	0
1084	C	protein coding	ND2	360	-	-	0
1085	T	protein coding	ND2	370	-	-	0
1086	T	protein coding	ND2	376	-	-	0
1087	T	protein coding	ND2	376	-	-	0
1088	A	protein coding	ND2	379	-	-	0
1089	A	protein coding	ND2	381	-	-	0
1090	T	protein coding	ND2	377	-	-	0
1091	T	protein coding	ND2	381	-	-	0
1092	A	protein coding	ND2	381	-	-	0
1093	C	protein coding	ND2	374	-	-	0
1094	A	protein coding	ND2	378	-	-	0
1095	T	protein coding	ND2	376	-	-	0
1096	T	protein coding	ND2	379	-	-	0
1097	A	protein coding	ND2	379	-	-	0
1098	T	protein coding	ND2	378	-	-	0
1099	T	protein coding	ND2	382	-	-	0
1100	T	protein coding	ND2	380	-	-	0
1101	T	protein coding	ND2	377	-	-	0
1102	T	protein coding	ND2	378	-	-	0
1103	T	protein coding	ND2	379	-	-	0
1104	T	protein coding	ND2	377	-	-	0
1105	A	protein coding	ND2	377	-	-	0
1106	T	protein coding	ND2	383	-	-	0
1107	T	protein coding	ND2	373	-	-	0
1108	T	protein coding	ND2	375	-	-	0
1109	A	protein coding	ND2	375	-	-	0
1110	C	protein coding	ND2	366	-	-	0
1111	G	protein coding	ND2	368	-	-	0
1112	A	protein coding	ND2	375	-	-	0
1113	A	protein coding	ND2	379	-	-	0
1114	T	protein coding	ND2	377	-	-	0
1115	T	protein coding	ND2	376	-	-	0
1116	T	protein coding	ND2	381	-	-	0
1117	G	protein coding	ND2	376	-	-	0
1118	T	protein coding	ND2	377	-	-	0
1119	T	protein coding	ND2	384	-	-	0
1120	A	protein coding	ND2	384	-	-	0
1121	T	protein coding	ND2	383	-	-	0
1122	T	protein coding	ND2	392	-	-	0
1123	C	protein coding	ND2	385	-	-	0
1124	C	protein coding	ND2	385	-	-	0
1125	G	protein coding	ND2	383	-	-	0
1126	C	protein coding	ND2	386	-	-	0
1127	T	protein coding	ND2	389	-	-	0
1128	T	protein coding	ND2	389	-	-	0
1129	T	protein coding	ND2	391	-	-	0
1130	T	protein coding	ND2	396	-	-	0
1131	A	protein coding	ND2	399	-	-	0
1132	T	protein coding	ND2	394	-	-	0
1133	A	protein coding	ND2	396	-	-	0
1134	A	protein coding	ND2	402	-	-	0
1135	T	protein coding	ND2	403	-	-	0
1136	A	protein coding	ND2	401	-	-	0
1137	A	protein coding	ND2	397	-	-	0
1138	A	protein coding	ND2	402	-	-	0
1139	T	protein coding	ND2	404	-	-	0
1140	T	protein coding	ND2	411	-	-	0
1141	A	protein coding	ND2	413	-	-	0
1142	T	protein coding	ND2	404	-	-	0
1143	T	protein coding	ND2	408	-	-	0
1144	T	protein coding	ND2	408	-	-	0
1145	T	protein coding	ND2	413	-	-	0
1146	G	protein coding	ND2	406	-	-	0
1147	A	protein coding	ND2	412	-	-	0
1148	A	protein coding	ND2	409	-	-	0
1149	A	protein coding	ND2	404	-	-	0
1150	A	protein coding	ND2	407	-	-	0
1151	T	protein coding	ND2	408	-	-	0
1152	A	protein coding	ND2	400	-	-	0
1153	A	protein coding	ND2	405	-	-	0
1154	C	protein coding	ND2	398	-	-	0
1155	T	protein coding	ND2	403	-	-	0
1156	G	protein coding	ND2	397	-	-	0
1157	A	protein coding	ND2	407	-	-	0
1158	A	protein coding	ND2	405	-	-	0
1159	T	protein coding	ND2	403	-	-	0
1160	C	protein coding	ND2	400	-	-	0
1161	A	protein coding	ND2	403	-	-	0
1162	T	protein coding	ND2	409	-	-	0
1163	A	protein coding	ND2	413	-	-	0
1164	A	protein coding	ND2	411	-	-	0
1165	A	protein coding	ND2	418	-	-	0
1166	G	protein coding	ND2	408	-	-	0
1167	A	protein coding	ND2	422	-	-	0
1168	T	protein coding	ND2	419	-	-	0
1169	A	protein coding	ND2	419	-	-	0
1170	A	protein coding	ND2	419	-	-	0
1171	A	protein coding	ND2	421	-	-	0
1172	T	protein coding	ND2	423	-	-	0
1173	A	protein coding	ND2	423	-	-	0
1174	T	protein coding	ND2	429	-	-	0
1175	A	protein coding	ND2	424	-	-	0
1176	A	protein coding	ND2	425	-	-	0
1177	A	protein coding	ND2	423	-	-	0
1178	T	protein coding	ND2	437	-	-	0
1179	A	protein coding	ND2	438	-	-	0
1180	G	protein coding	ND2	427	-	-	0
1181	T	protein coding	ND2	432	-	-	0
1182	A	protein coding	ND2	432	-	-	0
1183	T	protein coding	ND2	428	-	-	0
1184	T	protein coding	ND2	432	-	-	0
1185	A	protein coding	ND2	435	-	-	0
1186	A	protein coding	ND2	437	-	-	0
1187	T	protein coding	ND2	439	-	-	0
1188	T	protein coding	ND2	441	-	-	0
1189	A	protein coding	ND2	437	-	-	0
1190	T	protein coding	ND2	442	-	-	0
1191	A	protein coding	ND2	441	-	-	0
1192	A	protein coding	ND2	449	-	-	0
1193	T	protein coding	ND2	446	-	-	0
1194	A	protein coding	ND2	445	-	-	0
1195	T	protein coding	ND2	449	-	-	0
1196	A	protein coding	ND2	450	-	-	0
1197	T	protein coding	ND2	442	-	-	0
1198	A	protein coding	ND2	438	-	-	0
1199	T	protein coding	ND2	441	-	-	0
1200	A	protein coding	ND2	439	-	-	0
1201	T	protein coding	ND2	439	-	-	0
1202	A	protein coding	ND2	437	-	-	0
1203	A	protein coding	ND2	434	-	-	0
1204	T	protein coding	ND2	435	-	-	0
1205	T	protein coding	ND2	432	-	-	0
1206	A	protein coding	ND2	431	-	-	0
1207	T	protein coding	ND2	430	-	-	0
1208	A	protein coding	ND2	428	-	-	0
1209	A	protein coding	ND2	418	-	-	0
1210	C	protein coding	ND2	405	-	-	0
1211	T	protein coding	ND2	415	-	-	0
1212	T	protein coding	ND2	421	-	-	0
1213	T	protein coding	ND2	424	-	-	0
1214	T	protein coding	ND2	418	-	-	0
1215	T	protein coding	ND2	426	-	-	0
1216	T	protein coding	ND2	426	-	-	0
1217	T	protein coding	ND2	435	-	-	0
1218	T	protein coding	ND2	445	-	-	0
1219	C	protein coding	ND2	439	-	-	0
1220	A	protein coding	ND2	448	-	-	0
1221	A	protein coding	ND2	446	-	-	0
1222	T	protein coding	ND2	447	-	-	0
1223	T	protein coding	ND2	447	-	-	0
1224	T	protein coding	ND2	452	-	-	0
1225	T	protein coding	ND2	453	-	-	0
1226	T	protein coding	ND2	452	-	-	0
1227	G	protein coding	ND2	435	-	-	0
1228	G	protein coding	ND2	438	-	-	0
1229	A	protein coding	ND2	449	-	-	0
1230	T	protein coding	ND2	447	-	-	0
1231	T	protein coding	ND2	446	-	-	0
1232	A	protein coding	ND2	449	-	-	0
1233	T	protein coding	ND2	452	-	-	0
1234	T	protein coding	ND2	449	-	-	0
1235	T	protein coding	ND2	457	-	-	0
1236	T	protein coding	ND2	461	-	-	0
1237	T	protein coding	ND2	461	-	-	0
1238	A	protein coding	ND2	462	-	-	0
1239	A	protein coding	ND2	460	-	-	0
1240	T	protein coding	ND2	464	-	-	0
1241	T	protein coding	ND2	461	-	-	0
1242	T	protein coding	ND2	460	-	-	0
1243	C	protein coding	ND2	453	-	-	0
1244	T	protein coding	ND2	468	-	-	0
1245	T	protein coding	ND2	472	-	-	0
1246	T	protein coding	ND2	469	-	-	0
1247	A	protein coding	ND2	472	-	-	0
1248	T	protein coding	ND2	475	-	-	0
1249	T	protein coding	ND2	474	-	-	0
1250	T	protein coding	ND2	478	-	-	0
1251	T	protein coding	ND2	480	-	-	0
1252	A	protein coding	ND2	479	-	-	0
1253	T	protein coding	ND2	480	-	-	0
1254	T	protein coding	ND2	479	-	-	0
1255	T	protein coding	ND2	479	-	-	0
1256	T	protein coding	ND2	483	-	-	0
1257	A	protein coding	ND2	489	-	-	0
1258	T	protein coding	ND2	494	-	-	0
1259	A	protein coding	ND2	493	-	-	0
1260	T	protein coding	ND2	485	-	-	0
1261	T	protein coding	ND2	486	-	-	0
1262	T	protein coding	ND2	483	-	-	0
1263	T	protein coding	ND2	485	-	-	0
1264	A	tRNA	Trp	487	-	-	0
1265	A	tRNA	Trp	487	-	-	0
1266	G	tRNA	Trp	489	-	-	0
1267	G	tRNA	Trp	490	-	-	0
1268	C	tRNA	Trp	490	-	-	0
1269	T	tRNA	Trp	502	-	-	0
1270	T	tRNA	Trp	511	-	-	0
1271	T	tRNA	Trp	517	-	-	0
1272	A	tRNA	Trp	521	-	-	0
1273	A	tRNA	Trp	528	-	-	0
1274	G	tRNA	Trp	530	-	-	0
1275	T	tRNA	Trp	534	-	-	0
1276	T	tRNA	Trp	532	-	-	0
1277	A	tRNA	Trp	534	-	-	0
1278	A	tRNA	Trp	546	-	-	0
1279	T	tRNA	Trp	554	-	-	0
1280	A	tRNA	Trp	556	-	-	0
1281	A	tRNA	Trp	560	-	-	0
1282	A	tRNA	Trp	562	-	-	0
1283	A	tRNA	Trp	561	-	-	0
1284	C	tRNA	Trp	560	-	-	0
1285	T	tRNA	Trp	563	-	-	0
1286	A	tRNA	Trp	561	-	-	0
1287	A	tRNA	Trp	559	-	-	0
1288	T	tRNA	Trp	561	-	-	0
1289	A	tRNA	Trp	566	-	-	0
1290	A	tRNA	Trp	561	-	-	0
1291	C	tRNA	Trp	563	-	-	0
1292	C	tRNA	Trp	562	-	-	0
1293	T	tRNA	Trp	573	-	-	0
1294	T	tRNA	Trp	571	-	-	0
1295	C	tRNA	Trp	574	-	-	0
1296	A	tRNA	Trp	579	-	-	0
1297	A	tRNA	Trp	582	-	-	0
1298	A	tRNA	Trp	582	-	-	0
1299	G	tRNA	Trp	583	-	-	0
1300	C	tRNA	Trp	591	-	-	0
1301	T	tRNA	Trp	598	-	-	0
1302	A	tRNA	Trp	595	-	-	0
1303	T	tRNA	Trp	596	-	-	0
1304	A	tRNA	Trp	599	-	-	0
1305	A	tRNA	Trp	599	-	-	0
1306	A	tRNA	Trp	598	-	-	0
1307	T	tRNA	Trp	607	-	-	0
1308	A	tRNA	Trp	609	-	-	0
1309	A	tRNA	Trp	610	-	-	0
1310	A	tRNA	Trp	610	-	-	0
1311	G	tRNA	Trp	613	-	-	0
1312	A	tRNA	Trp	620	-	-	0
1313	A	tRNA	Trp	619	-	-	0
1314	A	tRNA	Trp	625	-	-	0
1315	T	tRNA	Trp	628	-	-	0
1316	T	tRNA	Trp	628	-	-	0
1317	T	tRNA	Trp	632	-	-	0
1318	C	tRNA	Trp	638	-	-	0
1319	T	tRNA	Trp	636	-	-	0
1320	T	tRNA	Trp	635	-	-	0
1321	T	tRNA	Trp	642	-	-	0
1322	A	tRNA	Trp - Cys	647	-	-	0
1323	A	tRNA	Trp - Cys	653	-	-	0
1324	G	tRNA	Trp - Cys	651	-	-	0
1325	C	tRNA	Trp - Cys	655	-	-	0
1326	C	tRNA	Trp - Cys	658	-	-	0
1327	T	tRNA	Trp - Cys	664	-	-	0
1328	T	tRNA	Trp - Cys	665	-	-	0
1329	A	tRNA	Trp - Cys	668	-	-	0
1330	G	tRNA	Cys	670	-	-	0
1331	T	tRNA	Cys	669	-	-	0
1332	A	tRNA	Cys	666	-	-	0
1333	A	tRNA	Cys	663	-	-	0
1334	A	tRNA	Cys	676	-	-	0
1335	A	tRNA	Cys	672	-	-	0
1336	C	tRNA	Cys	674	-	-	0
1337	T	tRNA	Cys	675	-	-	0
1338	T	tRNA	Cys	673	-	-	0
1339	A	tRNA	Cys	678	-	-	0
1340	C	tRNA	Cys	682	-	-	0
1341	T	tRNA	Cys	685	-	-	0
1342	C	tRNA	Cys	682	-	-	0
1343	C	tRNA	Cys	680	-	-	0
1344	T	tRNA	Cys	680	-	-	0
1345	T	tRNA	Cys	680	-	-	0
1346	C	tRNA	Cys	681	-	-	0
1347	A	tRNA	Cys	683	-	-	0
1348	A	tRNA	Cys	677	-	-	0
1349	A	tRNA	Cys	679	-	-	0
1350	A	tRNA	Cys	685	-	-	0
1351	T	tRNA	Cys	688	-	-	0
1352	T	tRNA	Cys	684	-	-	0
1353	G	tRNA	Cys	685	-	-	0
1354	C	tRNA	Cys	684	-	-	0
1355	A	tRNA	Cys	684	-	-	0
1356	G	tRNA	Cys	676	-	-	0
1357	T	tRNA	Cys	668	-	-	0
1358	T	tRNA	Cys	673	-	-	0
1359	T	tRNA	Cys	680	-	-	0
1360	G	tRNA	Cys	679	-	-	0
1361	A	tRNA	Cys	680	-	-	0
1362	T	tRNA	Cys	678	-	-	0
1363	A	tRNA	Cys	680	-	-	0
1364	T	tRNA	Cys	678	-	-	0
1365	C	tRNA	Cys	676	-	-	0
1366	A	tRNA	Cys	680	-	-	0
1367	T	tRNA	Cys	678	-	-	0
1368	T	tRNA	Cys	678	-	-	0
1369	A	tRNA	Cys	674	-	-	0
1370	T	tRNA	Cys	678	-	-	0
1371	T	tRNA	Cys	678	-	-	0
1372	G	tRNA	Cys	676	-	-	0
1373	A	tRNA	Cys	678	-	-	0
1374	C	tRNA	Cys	687	-	-	0
1375	T	tRNA	Cys	687	-	-	0
1376	A	tRNA	Cys	689	-	-	0
1377	T	tRNA	Cys	684	-	-	0
1378	A	tRNA	Cys	678	-	-	0
1379	A	tRNA	Cys	668	-	-	0
1380	G	tRNA	Cys	674	-	-	0
1381	A	tRNA	Cys	666	-	-	0
1382	C	tRNA	Cys	685	-	-	0
1383	C	tRNA	Cys	688	-	-	0
1384	T	NC		688	-	-	0
1385	A	NC		688	-	-	0
1386	A	NC		685	-	-	0
1387	T	NC		682	-	-	0
1388	T	NC		688	-	-	0
1389	A	NC		686	-	-	0
1390	A	NC		690	-	-	0
1391	T	NC		686	-	-	0
1392	T	NC		686	-	-	0
1393	T	NC		686	-	-	0
1394	G	NC		683	-	-	0
1395	T	NC		679	-	-	0
1396	C	NC		684	-	-	0
1397	C	NC		690	-	-	0
1398	T	NC		682	-	-	0
1399	T	NC		681	-	-	0
1400	A	NC		685	-	-	0
1401	T	NC		679	-	-	0
1402	T	NC		686	-	-	0
1403	T	tRNA	Tyr	683	-	-	0
1404	G	tRNA	Tyr	682	-	-	0
1405	A	tRNA	Tyr	681	-	-	0
1406	T	tRNA	Tyr	675	-	-	0
1407	T	tRNA	Tyr	676	-	-	0
1408	A	tRNA	Tyr	677	-	-	0
1409	A	tRNA	Tyr	672	-	-	0
1410	G	tRNA	Tyr	670	-	-	0
1411	A	tRNA	Tyr	672	-	-	0
1412	A	tRNA	Tyr	675	-	-	0
1413	G	tRNA	Tyr	675	-	-	0
1414	A	tRNA	Tyr	669	-	-	0
1415	A	tRNA	Tyr	665	-	-	0
1416	T	tRNA	Tyr	663	-	-	0
1417	A	tRNA	Tyr	662	-	-	0
1418	A	tRNA	Tyr	664	-	-	0
1419	A	tRNA	Tyr	656	-	-	0
1420	T	tRNA	Tyr	659	-	-	0
1421	C	tRNA	Tyr	653	-	-	0
1422	T	tRNA	Tyr	656	-	-	0
1423	T	tRNA	Tyr	661	-	-	0
1424	A	tRNA	Tyr	664	-	-	0
1425	T	tRNA	Tyr	665	-	-	0
1426	A	tRNA	Tyr	663	-	-	0
1427	T	tRNA	Tyr	663	-	-	0
1428	A	tRNA	Tyr	656	-	-	0
1429	T	tRNA	Tyr	657	-	-	0
1430	A	tRNA	Tyr	658	-	-	0
1431	G	tRNA	Tyr	658	-	-	0
1432	A	tRNA	Tyr	654	-	-	0
1433	T	tRNA	Tyr	648	-	-	0
1434	T	tRNA	Tyr	646	-	-	0
1435	T	tRNA	Tyr	648	-	-	0
1436	A	tRNA	Tyr	646	-	-	0
1437	C	tRNA	Tyr	649	-	-	0
1438	A	tRNA	Tyr	649	-	-	0
1439	A	tRNA	Tyr	649	-	-	0
1440	T	tRNA	Tyr	652	-	-	0
1441	C	tRNA	Tyr	664	-	-	0
1442	T	tRNA	Tyr	665	-	-	0
1443	A	tRNA	Tyr	665	-	-	0
1444	T	tRNA	Tyr	662	-	-	0
1445	C	tRNA	Tyr	667	-	-	0
1446	G	tRNA	Tyr	666	-	-	0
1447	C	tRNA	Tyr	667	-	-	0
1448	C	tRNA	Tyr	672	-	-	0
1449	T	tRNA	Tyr	669	-	-	0
1450	A	tRNA	Tyr	671	-	-	0
1451	A	tRNA	Tyr	671	-	-	0
1452	A	tRNA	Tyr	665	-	-	0
1453	C	tRNA	Tyr	673	-	-	0
1454	T	tRNA	Tyr	669	-	-	0
1455	T	tRNA	Tyr	664	-	-	0
1456	C	tRNA	Tyr	669	-	-	0
1457	A	tRNA	Tyr	662	-	-	0
1458	G	tRNA	Tyr	671	-	-	0
1459	C	tRNA	Tyr	670	-	-	0
1460	C	tRNA	Tyr	663	-	-	0
1461	A	tRNA	Tyr	670	-	-	0
1462	C	tRNA	Tyr	672	-	-	0
1463	T	tRNA	Tyr	673	-	-	0
1464	T	tRNA	Tyr	669	-	-	0
1465	A	tRNA	Tyr	677	-	-	0
1466	A	tRNA	Tyr	677	-	-	0
1467	T	tRNA	Tyr	683	-	-	0
1468	C	tRNA	Tyr	684	-	-	0
1469	A	NC		685	-	-	0
1470	A	NC		680	-	-	0
1471	T	NC		680	-	-	0
1472	A	NC		682	-	-	0
1473	A	NC		670	-	-	0
1474	T	protein coding	COX1	675	-	-	0
1475	C	protein coding	COX1	671	-	-	0
1476	G	protein coding	COX1	674	-	-	0
1477	C	protein coding	COX1	674	-	-	0
1478	G	protein coding	COX1	671	-	-	0
1479	A	protein coding	COX1	666	-	-	0
1480	C	protein coding	COX1	668	-	-	0
1481	A	protein coding	COX1	668	-	-	0
1482	A	protein coding	COX1	667	-	-	0
1483	T	protein coding	COX1	667	-	-	0
1484	G	protein coding	COX1	673	-	-	0
1485	A	protein coding	COX1	675	-	-	0
1486	T	protein coding	COX1	673	-	-	0
1487	T	protein coding	COX1	681	-	-	0
1488	A	protein coding	COX1	686	-	-	0
1489	T	protein coding	COX1	674	-	-	0
1490	T	protein coding	COX1	684	-	-	0
1491	T	protein coding	COX1	684	-	-	0
1492	T	protein coding	COX1	681	-	-	0
1493	C	protein coding	COX1	681	-	-	0
1494	T	protein coding	COX1	684	-	-	0
1495	A	protein coding	COX1	675	-	-	0
1496	C	protein coding	COX1	678	-	-	0
1497	A	protein coding	COX1	677	-	-	0
1498	A	protein coding	COX1	672	-	-	0
1499	A	protein coding	COX1	683	-	-	0
1500	T	protein coding	COX1	681	-	-	0
1501	C	protein coding	COX1	685	-	-	0
1502	A	protein coding	COX1	683	-	-	0
1503	T	protein coding	COX1	682	-	-	0
1504	A	protein coding	COX1	686	-	-	0
1505	A	protein coding	COX1	683	-	-	0
1506	A	protein coding	COX1	683	-	-	0
1507	G	protein coding	COX1	680	-	-	0
1508	A	protein coding	COX1	677	-	-	0
1509	T	protein coding	COX1	677	-	-	0
1510	A	protein coding	COX1	674	-	-	0
1511	T	protein coding	COX1	687	-	-	0
1512	C	protein coding	COX1	684	-	-	0
1513	G	protein coding	COX1	680	-	-	0
1514	G	protein coding	COX1	675	-	-	0
1515	A	protein coding	COX1	668	-	-	0
1516	A	protein coding	COX1	667	-	-	0
1517	C	protein coding	COX1	680	-	-	0
1518	T	protein coding	COX1	672	-	-	0
1519	T	protein coding	COX1	679	-	-	0
1520	T	protein coding	COX1	679	-	-	0
1521	A	protein coding	COX1	684	-	-	0
1522	T	protein coding	COX1	680	-	-	0
1523	A	protein coding	COX1	679	-	-	0
1524	T	protein coding	COX1	687	-	-	0
1525	T	protein coding	COX1	690	-	-	0
1526	T	protein coding	COX1	691	-	-	0
1527	T	protein coding	COX1	699	-	-	0
1528	A	protein coding	COX1	696	-	-	0
1529	T	protein coding	COX1	696	-	-	0
1530	T	protein coding	COX1	704	-	-	0
1531	T	protein coding	COX1	706	-	-	0
1532	T	protein coding	COX1	707	-	-	0
1533	T	protein coding	COX1	711	-	-	0
1534	G	protein coding	COX1	714	-	-	0
1535	G	protein coding	COX1	714	-	-	0
1536	A	protein coding	COX1	709	-	-	0
1537	G	protein coding	COX1	714	-	-	0
1538	C	protein coding	COX1	711	-	-	0
1539	T	protein coding	COX1	711	-	-	0
1540	T	protein coding	COX1	713	-	-	0
1541	G	protein coding	COX1	718	-	-	0
1542	A	protein coding	COX1	712	-	-	0
1543	G	protein coding	COX1	718	-	-	0
1544	C	protein coding	COX1	708	-	-	0
1545	T	protein coding	COX1	702	-	-	0
1546	G	protein coding	COX1	712	-	-	0
1547	G	protein coding	COX1	711	-	-	0
1548	A	protein coding	COX1	713	-	-	0
1549	A	protein coding	COX1	711	-	-	0
1550	T	protein coding	COX1	718	-	-	0
1551	A	protein coding	COX1	706	-	-	0
1552	G	protein coding	COX1	715	-	-	0
1553	T	protein coding	COX1	703	-	-	0
1554	T	protein coding	COX1	714	-	-	0
1555	G	protein coding	COX1	730	-	-	0
1556	G	protein coding	COX1	723	-	-	0
1557	A	protein coding	COX1	712	-	-	0
1558	A	protein coding	COX1	711	-	-	0
1559	C	protein coding	COX1	720	-	-	0
1560	A	protein coding	COX1	711	-	-	0
1561	T	protein coding	COX1	710	-	-	0
1562	C	protein coding	COX1	713	-	-	0
1563	T	protein coding	COX1	704	-	-	0
1564	T	protein coding	COX1	706	-	-	0
1565	T	protein coding	COX1	703	-	-	0
1566	A	protein coding	COX1	702	-	-	0
1567	A	protein coding	COX1	702	-	-	0
1568	G	protein coding	COX1	705	-	-	0
1569	A	protein coding	COX1	707	-	-	0
1570	A	protein coding	COX1	701	-	-	0
1571	T	protein coding	COX1	698	-	-	0
1572	T	protein coding	COX1	705	-	-	0
1573	T	protein coding	COX1	705	-	-	0
1574	T	protein coding	COX1	703	-	-	0
1575	A	protein coding	COX1	706	-	-	0
1576	A	protein coding	COX1	700	-	-	0
1577	T	protein coding	COX1	702	-	-	0
1578	T	protein coding	COX1	711	-	-	0
1579	C	protein coding	COX1	718	-	-	0
1580	G	protein coding	COX1	719	-	-	0
1581	A	protein coding	COX1	712	-	-	0
1582	G	protein coding	COX1	721	-	-	0
1583	C	protein coding	COX1	717	-	-	0
1584	T	protein coding	COX1	713	-	-	0
1585	G	protein coding	COX1	717	-	-	0
1586	A	protein coding	COX1	716	-	-	0
1587	A	protein coding	COX1	717	-	-	0
1588	T	protein coding	COX1	715	-	-	0
1589	T	protein coding	COX1	717	-	-	0
1590	A	protein coding	COX1	718	-	-	0
1591	G	protein coding	COX1	722	-	-	0
1592	G	protein coding	COX1	722	-	-	0
1593	A	protein coding	COX1	708	-	-	0
1594	C	protein coding	COX1	717	-	-	0
1595	A	protein coding	COX1	714	-	-	0
1596	T	protein coding	COX1	720	-	-	0
1597	C	protein coding	COX1	714	-	-	0
1598	C	protein coding	COX1	715	-	-	0
1599	T	protein coding	COX1	714	-	-	0
1600	G	protein coding	COX1	709	-	-	0
1601	G	protein coding	COX1	704	-	-	0
1602	A	protein coding	COX1	698	-	-	0
1603	G	protein coding	COX1	704	-	-	0
1604	C	protein coding	COX1	699	-	-	0
1605	A	protein coding	COX1	697	-	-	0
1606	T	protein coding	COX1	689	-	-	0
1607	T	protein coding	COX1	694	-	-	0
1608	A	protein coding	COX1	688	-	-	0
1609	A	protein coding	COX1	691	-	-	0
1610	T	protein coding	COX1	684	-	-	0
1611	T	protein coding	COX1	688	-	-	0
1612	G	protein coding	COX1	684	-	-	0
1613	G	protein coding	COX1	689	-	-	0
1614	A	protein coding	COX1	684	-	-	0
1615	G	protein coding	COX1	681	-	-	0
1616	A	protein coding	COX1	676	-	-	0
1617	T	protein coding	COX1	675	-	-	0
1618	G	protein coding	COX1	675	-	-	0
1619	A	protein coding	COX1	658	-	-	0
1620	T	protein coding	COX1	665	-	-	0
1621	C	protein coding	COX1	664	-	-	0
1622	A	protein coding	COX1	662	-	-	0
1623	A	protein coding	COX1	662	-	-	0
1624	A	protein coding	COX1	666	-	-	0
1625	T	protein coding	COX1	657	-	-	0
1626	T	protein coding	COX1	663	-	-	0
1627	T	protein coding	COX1	665	-	-	0
1628	A	protein coding	COX1	664	-	-	0
1629	T	protein coding	COX1	663	-	-	0
1630	A	protein coding	COX1	655	-	-	0
1631	A	protein coding	COX1	647	-	-	0
1632	T	protein coding	COX1	649	-	-	0
1633	G	protein coding	COX1	647	-	-	0
1634	T	protein coding	COX1	654	-	-	0
1635	A	protein coding	COX1	659	-	-	0
1636	A	protein coding	COX1	647	-	-	0
1637	T	protein coding	COX1	660	-	-	0
1638	T	protein coding	COX1	659	-	-	0
1639	G	protein coding	COX1	658	-	-	0
1640	T	protein coding	COX1	653	-	-	0
1641	A	protein coding	COX1	643	-	-	0
1642	A	protein coding	COX1	632	-	-	0
1643	C	protein coding	COX1	638	-	-	0
1644	T	protein coding	COX1	641	-	-	0
1645	G	protein coding	COX1	640	-	-	0
1646	C	protein coding	COX1	641	-	-	0
1647	A	protein coding	COX1	627	-	-	0
1648	C	protein coding	COX1	635	-	-	0
1649	A	protein coding	COX1	628	-	-	0
1650	T	protein coding	COX1	635	-	-	0
1651	G	protein coding	COX1	637	-	-	0
1652	C	protein coding	COX1	628	-	-	0
1653	T	protein coding	COX1	627	-	-	0
1654	T	protein coding	COX1	627	-	-	0
1655	T	protein coding	COX1	630	-	-	0
1656	T	protein coding	COX1	631	-	-	0
1657	A	protein coding	COX1	623	-	-	0
1658	T	protein coding	COX1	624	-	-	0
1659	T	protein coding	COX1	619	-	-	0
1660	A	protein coding	COX1	614	-	-	0
1661	T	protein coding	COX1	621	-	-	0
1662	A	protein coding	COX1	622	-	-	0
1663	A	protein coding	COX1	622	-	-	0
1664	T	protein coding	COX1	630	-	-	0
1665	T	protein coding	COX1	631	-	-	0
1666	T	protein coding	COX1	630	-	-	0
1667	T	protein coding	COX1	632	-	-	0
1668	T	protein coding	COX1	628	-	-	0
1669	T	protein coding	COX1	629	-	-	0
1670	T	protein coding	COX1	632	-	-	0
1671	T	protein coding	COX1	636	-	-	0
1672	A	protein coding	COX1	636	-	-	0
1673	T	protein coding	COX1	641	-	-	0
1674	A	protein coding	COX1	636	-	-	0
1675	G	protein coding	COX1	638	-	-	0
1676	T	protein coding	COX1	641	-	-	0
1677	T	protein coding	COX1	647	-	-	0
1678	A	protein coding	COX1	638	-	-	0
1679	T	protein coding	COX1	637	-	-	0
1680	A	protein coding	COX1	635	-	-	0
1681	C	protein coding	COX1	636	-	-	0
1682	C	protein coding	COX1	631	-	-	0
1683	T	protein coding	COX1	634	-	-	0
1684	A	protein coding	COX1	636	-	-	0
1685	T	protein coding	COX1	639	-	-	0
1686	T	protein coding	COX1	645	-	-	0
1687	A	protein coding	COX1	641	-	-	0
1688	T	protein coding	COX1	642	-	-	0
1689	A	protein coding	COX1	644	-	-	0
1690	A	protein coding	COX1	647	-	-	0
1691	T	protein coding	COX1	656	-	-	0
1692	T	protein coding	COX1	666	-	-	0
1693	G	protein coding	COX1	669	-	-	0
1694	G	protein coding	COX1	672	-	-	0
1695	T	protein coding	COX1	653	-	-	0
1696	G	protein coding	COX1	670	-	-	0
1697	G	protein coding	COX1	669	-	-	0
1698	A	protein coding	COX1	668	-	-	0
1699	T	protein coding	COX1	656	-	-	0
1700	T	protein coding	COX1	665	-	-	0
1701	T	protein coding	COX1	668	-	-	0
1702	G	protein coding	COX1	670	-	-	0
1703	G	protein coding	COX1	670	-	-	0
1704	A	protein coding	COX1	675	-	-	0
1705	A	protein coding	COX1	674	-	-	0
1706	A	protein coding	COX1	669	-	-	0
1707	T	protein coding	COX1	671	-	-	0
1708	T	protein coding	COX1	670	-	-	0
1709	G	protein coding	COX1	671	-	-	0
1710	A	protein coding	COX1	671	-	-	0
1711	T	protein coding	COX1	664	-	-	0
1712	T	protein coding	COX1	674	-	-	0
1713	A	protein coding	COX1	670	-	-	0
1714	G	protein coding	COX1	673	-	-	0
1715	T	protein coding	COX1	665	-	-	0
1716	G	protein coding	COX1	673	-	-	0
1717	C	protein coding	COX1	672	-	-	0
1718	C	protein coding	COX1	675	-	-	0
1719	T	protein coding	COX1	666	-	-	0
1720	T	protein coding	COX1	676	-	-	0
1721	T	protein coding	COX1	682	-	-	0
1722	A	protein coding	COX1	685	-	-	0
1723	A	protein coding	COX1	679	-	-	0
1724	T	protein coding	COX1	680	-	-	0
1725	A	protein coding	COX1	679	-	-	0
1726	T	protein coding	COX1	679	-	-	0
1727	T	protein coding	COX1	675	-	-	0
1728	A	protein coding	COX1	670	-	-	0
1729	G	protein coding	COX1	680	-	-	0
1730	G	protein coding	COX1	684	-	-	0
1731	T	protein coding	COX1	660	-	-	0
1732	G	protein coding	COX1	680	-	-	0
1733	C	protein coding	COX1	680	-	-	0
1734	T	protein coding	COX1	668	-	-	0
1735	C	protein coding	COX1	680	-	-	0
1736	C	protein coding	COX1	681	-	-	0
1737	T	protein coding	COX1	679	-	-	0
1738	G	protein coding	COX1	681	-	-	0
1739	A	protein coding	COX1	677	-	-	0
1740	T	protein coding	COX1	672	-	-	0
1741	A	protein coding	COX1	674	-	-	0
1742	T	protein coding	COX1	675	-	-	0
1743	A	protein coding	COX1	669	-	-	0
1744	G	protein coding	COX1	668	-	-	0
1745	C	protein coding	COX1	668	-	-	0
1746	A	protein coding	COX1	665	-	-	0
1747	T	protein coding	COX1	661	-	-	0
1748	T	protein coding	COX1	662	-	-	0
1749	C	protein coding	COX1	657	-	-	0
1750	C	protein coding	COX1	659	-	-	0
1751	C	protein coding	COX1	659	-	-	0
1752	A	protein coding	COX1	650	-	-	0
1753	C	protein coding	COX1	659	-	-	0
1754	G	protein coding	COX1	659	-	-	0
1755	A	protein coding	COX1	656	-	-	0
1756	A	protein coding	COX1	655	-	-	0
1757	T	protein coding	COX1	658	-	-	0
1758	A	protein coding	COX1	659	-	-	0
1759	A	protein coding	COX1	659	-	-	0
1760	A	protein coding	COX1	652	-	-	0
1761	T	protein coding	COX1	662	-	-	0
1762	A	protein coding	COX1	659	-	-	0
1763	A	protein coding	COX1	658	-	-	0
1764	T	protein coding	COX1	657	-	-	0
1765	A	protein coding	COX1	653	-	-	0
1766	T	protein coding	COX1	656	-	-	0
1767	A	protein coding	COX1	654	-	-	0
1768	A	protein coding	COX1	650	-	-	0
1769	G	protein coding	COX1	660	-	-	0
1770	A	protein coding	COX1	654	-	-	0
1771	T	protein coding	COX1	657	-	-	0
1772	T	protein coding	COX1	648	-	-	0
1773	T	protein coding	COX1	661	-	-	0
1774	T	protein coding	COX1	662	-	-	0
1775	G	protein coding	COX1	663	-	-	0
1776	A	protein coding	COX1	643	-	-	0
1777	C	protein coding	COX1	662	-	-	0
1778	T	protein coding	COX1	671	-	-	0
1779	T	protein coding	COX1	661	-	-	0
1780	C	protein coding	COX1	678	-	-	0
1781	T	protein coding	COX1	678	-	-	0
1782	A	protein coding	COX1	657	-	-	0
1783	C	protein coding	COX1	668	-	-	0
1784	C	protein coding	COX1	671	-	-	0
1785	T	protein coding	COX1	669	-	-	0
1786	C	protein coding	COX1	672	-	-	0
1787	C	protein coding	COX1	664	-	-	0
1788	T	protein coding	COX1	655	-	-	0
1789	G	protein coding	COX1	653	-	-	0
1790	C	protein coding	COX1	660	-	-	0
1791	T	protein coding	COX1	613	-	-	0
1792	C	protein coding	COX1	646	-	-	0
1793	T	protein coding	COX1	632	-	-	0
1794	T	protein coding	COX1	634	-	-	0
1795	T	protein coding	COX1	620	-	-	0
1796	C	protein coding	COX1	642	-	-	0
1797	T	protein coding	COX1	642	-	-	0
1798	T	protein coding	COX1	641	-	-	0
1799	T	protein coding	COX1	648	-	-	0
1800	A	protein coding	COX1	638	-	-	0
1801	C	protein coding	COX1	646	-	-	0
1802	T	protein coding	COX1	653	-	-	0
1803	A	protein coding	COX1	643	-	-	0
1804	T	protein coding	COX1	646	-	-	0
1805	T	protein coding	COX1	648	-	-	0
1806	A	protein coding	COX1	646	-	-	0
1807	G	protein coding	COX1	650	-	-	0
1808	T	protein coding	COX1	648	-	-	0
1809	A	protein coding	COX1	650	-	-	0
1810	A	protein coding	COX1	645	-	-	0
1811	G	protein coding	COX1	650	-	-	0
1812	T	protein coding	COX1	641	-	-	0
1813	A	protein coding	COX1	636	-	-	0
1814	G	protein coding	COX1	632	-	-	0
1815	A	protein coding	COX1	631	-	-	0
1816	A	protein coding	COX1	629	-	-	0
1817	T	protein coding	COX1	628	-	-	0
1818	A	protein coding	COX1	624	-	-	0
1819	G	protein coding	COX1	619	-	-	0
1820	T	protein coding	COX1	582	-	-	0
1821	T	protein coding	COX1	587	-	-	0
1822	G	protein coding	COX1	614	-	-	0
1823	A	protein coding	COX1	616	-	-	0
1824	A	protein coding	COX1	613	-	-	0
1825	A	protein coding	COX1	606	-	-	0
1826	A	protein coding	COX1	591	-	-	0
1827	T	protein coding	COX1	601	-	-	0
1828	G	protein coding	COX1	616	-	-	0
1829	G	protein coding	COX1	609	-	-	0
1830	A	protein coding	COX1	595	-	-	0
1831	G	protein coding	COX1	618	-	-	0
1832	C	protein coding	COX1	616	-	-	0
1833	T	protein coding	COX1	548	-	-	0
1834	G	protein coding	COX1	616	-	-	0
1835	G	protein coding	COX1	612	-	-	0
1836	G	protein coding	COX1	609	-	-	0
1837	A	protein coding	COX1	603	-	-	0
1838	C	protein coding	COX1	615	-	-	0
1839	A	protein coding	COX1	617	-	-	0
1840	G	protein coding	COX1	619	-	-	0
1841	G	protein coding	COX1	620	-	-	0
1842	A	protein coding	COX1	612	-	-	0
1843	T	protein coding	COX1	577	-	-	0
1844	G	protein coding	COX1	625	-	-	0
1845	A	protein coding	COX1	613	-	-	0
1846	A	protein coding	COX1	609	-	-	0
1847	C	protein coding	COX1	630	-	-	0
1848	T	protein coding	COX1	626	-	-	0
1849	G	protein coding	COX1	633	-	-	0
1850	T	protein coding	COX1	600	-	-	0
1851	T	protein coding	COX1	629	-	-	0
1852	T	protein coding	COX1	634	-	-	0
1853	A	protein coding	COX1	624	-	-	0
1854	T	protein coding	COX1	631	-	-	0
1855	C	protein coding	COX1	643	-	-	0
1856	C	protein coding	COX1	641	-	-	0
1857	A	protein coding	COX1	612	-	-	0
1858	C	protein coding	COX1	642	-	-	0
1859	C	protein coding	COX1	640	-	-	0
1860	T	protein coding	COX1	633	-	-	0
1861	C	protein coding	COX1	638	-	-	0
1862	T	protein coding	COX1	636	-	-	0
1863	A	protein coding	COX1	623	-	-	0
1864	T	protein coding	COX1	626	-	-	0
1865	C	protein coding	COX1	630	-	-	0
1866	C	protein coding	COX1	634	-	-	0
1867	G	protein coding	COX1	635	-	-	0
1868	C	protein coding	COX1	633	-	-	0
1869	T	protein coding	COX1	616	-	-	0
1870	G	protein coding	COX1	634	-	-	0
1871	G	protein coding	COX1	636	-	-	0
1872	A	protein coding	COX1	634	-	-	0
1873	A	protein coding	COX1	629	-	-	0
1874	T	protein coding	COX1	624	-	-	0
1875	T	protein coding	COX1	629	-	-	0
1876	G	protein coding	COX1	633	-	-	0
1877	C	protein coding	COX1	634	-	-	0
1878	T	protein coding	COX1	612	-	-	0
1879	C	protein coding	COX1	627	-	-	0
1880	A	protein coding	COX1	625	-	-	0
1881	T	protein coding	COX1	619	-	-	0
1882	G	protein coding	COX1	625	-	-	0
1883	G	protein coding	COX1	628	-	-	0
1884	T	protein coding	COX1	594	-	-	0
1885	G	protein coding	COX1	628	-	-	0
1886	G	protein coding	COX1	628	-	-	0
1887	A	protein coding	COX1	614	-	-	0
1888	G	protein coding	COX1	626	-	-	0
1889	C	protein coding	COX1	627	-	-	0
1890	T	protein coding	COX1	609	-	-	0
1891	T	protein coding	COX1	609	-	-	0
1892	C	protein coding	COX1	616	-	-	0
1893	A	protein coding	COX1	608	-	-	0
1894	G	protein coding	COX1	615	-	-	0
1895	T	protein coding	COX1	590	-	-	0
1896	T	protein coding	COX1	609	-	-	0
1897	G	protein coding	COX1	626	-	-	0
1898	A	protein coding	COX1	617	-	-	0
1899	T	protein coding	COX1	598	-	-	0
1900	T	protein coding	COX1	617	-	-	0
1901	T	protein coding	COX1	619	-	-	0
1902	A	protein coding	COX1	618	-	-	0
1903	G	protein coding	COX1	622	-	-	0
1904	C	protein coding	COX1	620	-	-	0
1905	T	protein coding	COX1	612	-	-	0
1906	A	protein coding	COX1	620	-	-	0
1907	T	protein coding	COX1	605	-	-	0
1908	T	protein coding	COX1	620	-	-	0
1909	T	protein coding	COX1	619	-	-	0
1910	T	protein coding	COX1	616	-	-	0
1911	T	protein coding	COX1	618	-	-	0
1912	T	protein coding	COX1	626	-	-	0
1913	C	protein coding	COX1	629	-	-	0
1914	T	protein coding	COX1	627	-	-	0
1915	C	protein coding	COX1	635	-	-	0
1916	T	protein coding	COX1	628	-	-	0
1917	A	protein coding	COX1	620	-	-	0
1918	C	protein coding	COX1	632	-	-	0
1919	A	protein coding	COX1	624	-	-	0
1920	T	protein coding	COX1	624	-	-	0
1921	T	protein coding	COX1	629	-	-	0
1922	T	protein coding	COX1	636	-	-	0
1923	A	protein coding	COX1	630	-	-	0
1924	G	protein coding	COX1	629	-	-	0
1925	C	protein coding	COX1	632	-	-	0
1926	A	protein coding	COX1	630	-	-	0
1927	G	protein coding	COX1	631	-	-	0
1928	G	protein coding	COX1	630	-	-	0
1929	A	protein coding	COX1	632	-	-	0
1930	A	protein coding	COX1	632	-	-	0
1931	T	protein coding	COX1	630	-	-	0
1932	T	protein coding	COX1	639	-	-	0
1933	T	protein coding	COX1	640	-	-	0
1934	C	protein coding	COX1	646	-	-	0
1935	T	protein coding	COX1	644	-	-	0
1936	T	protein coding	COX1	644	-	-	0
1937	C	protein coding	COX1	642	-	-	0
1938	A	protein coding	COX1	647	-	-	0
1939	A	protein coding	COX1	641	-	-	0
1940	T	protein coding	COX1	639	-	-	0
1941	T	protein coding	COX1	648	-	-	0
1942	T	protein coding	COX1	649	-	-	0
1943	T	protein coding	COX1	654	-	-	0
1944	A	protein coding	COX1	652	-	-	0
1945	G	protein coding	COX1	654	-	-	0
1946	G	protein coding	COX1	656	-	-	0
1947	A	protein coding	COX1	641	-	-	0
1948	G	protein coding	COX1	647	-	-	0
1949	C	protein coding	COX1	648	-	-	0
1950	T	protein coding	COX1	636	-	-	0
1951	G	protein coding	COX1	645	-	-	0
1952	T	protein coding	COX1	641	-	-	0
1953	A	protein coding	COX1	653	-	-	0
1954	A	protein coding	COX1	655	-	-	0
1955	A	protein coding	COX1	655	-	-	0
1956	T	protein coding	COX1	655	-	-	0
1957	T	protein coding	COX1	652	-	-	0
1958	T	protein coding	COX1	657	-	-	0
1959	T	protein coding	COX1	657	-	-	0
1960	A	protein coding	COX1	655	-	-	0
1961	T	protein coding	COX1	654	-	-	0
1962	T	protein coding	COX1	657	-	-	0
1963	A	protein coding	COX1	655	-	-	0
1964	C	protein coding	COX1	661	-	-	0
1965	A	protein coding	COX1	660	-	-	0
1966	A	protein coding	COX1	663	-	-	0
1967	C	protein coding	COX1	668	-	-	0
1968	T	protein coding	COX1	665	-	-	0
1969	G	protein coding	COX1	668	-	-	0
1970	T	protein coding	COX1	663	-	-	0
1971	A	protein coding	COX1	660	-	-	0
1972	A	protein coding	COX1	665	-	-	0
1973	T	protein coding	COX1	667	-	-	0
1974	T	protein coding	COX1	668	-	-	0
1975	A	protein coding	COX1	668	-	-	0
1976	A	protein coding	COX1	662	-	-	0
1977	T	protein coding	COX1	662	-	-	0
1978	A	protein coding	COX1	661	-	-	0
1979	T	protein coding	COX1	667	-	-	0
1980	A	protein coding	COX1	663	-	-	0
1981	C	protein coding	COX1	664	-	-	0
1982	G	protein coding	COX1	669	-	-	0
1983	A	protein coding	COX1	666	-	-	0
1984	T	protein coding	COX1	664	-	-	0
1985	C	protein coding	COX1	676	-	-	0
1986	A	protein coding	COX1	673	-	-	0
1987	A	protein coding	COX1	670	-	-	0
1988	C	protein coding	COX1	676	-	-	0
1989	A	protein coding	COX1	676	-	-	0
1990	G	protein coding	COX1	668	-	-	0
1991	G	protein coding	COX1	662	-	-	0
1992	A	protein coding	COX1	664	-	-	0
1993	A	protein coding	COX1	658	-	-	0
1994	T	protein coding	COX1	656	-	-	0
1995	T	protein coding	COX1	659	-	-	0
1996	T	protein coding	COX1	661	-	-	0
1997	C	protein coding	COX1	663	-	-	0
1998	A	protein coding	COX1	664	-	-	0
1999	T	protein coding	COX1	673	-	-	0
[truncated: 17,525 more rows]

## Sheet: +_tamrescue_2
Postion	Reference	Encoding	Description	DCS	Insterted NTs	Deleted NTs	% Heteroplasmy
1	A	tRNA	Ile	41	-	-	0
2	A	tRNA	Ile	47	-	-	0
3	T	tRNA	Ile	52	-	-	0
4	G	tRNA	Ile	58	-	-	0
5	A	tRNA	Ile	62	-	-	0
6	A	tRNA	Ile	69	-	-	0
7	T	tRNA	Ile	73	-	-	0
8	T	tRNA	Ile	78	-	-	0
9	G	tRNA	Ile	81	-	-	0
10	C	tRNA	Ile	83	-	-	0
11	C	tRNA	Ile	90	-	-	0
12	T	tRNA	Ile	95	-	-	0
13	G	tRNA	Ile	97	-	-	0
14	A	tRNA	Ile	101	-	-	0
15	T	tRNA	Ile	107	-	-	0
16	A	tRNA	Ile	111	-	-	0
17	A	tRNA	Ile	115	-	-	0
18	A	tRNA	Ile	121	-	-	0
19	A	tRNA	Ile	125	-	-	0
20	A	tRNA	Ile	134	-	-	0
21	G	tRNA	Ile	139	-	-	0
22	G	tRNA	Ile	143	-	-	0
23	A	tRNA	Ile	147	-	-	0
24	T	tRNA	Ile	149	-	-	0
25	T	tRNA	Ile	155	-	-	0
26	A	tRNA	Ile	160	-	-	0
27	C	tRNA	Ile	165	-	-	0
28	C	tRNA	Ile	165	-	-	0
29	T	tRNA	Ile	168	-	-	0
30	T	tRNA	Ile	171	-	-	0
31	G	tRNA	Ile	177	-	-	0
32	A	tRNA	Ile	180	-	-	0
33	T	tRNA	Ile	181	-	-	0
34	A	tRNA	Ile	183	-	-	0
35	G	tRNA	Ile	185	-	-	0
36	G	tRNA	Ile	187	-	-	0
37	G	tRNA	Ile	190	-	-	0
38	T	tRNA	Ile	192	-	-	0
39	A	tRNA	Ile	193	-	-	0
40	A	tRNA	Ile	198	-	-	0
41	A	tRNA	Ile	198	-	-	0
42	T	tRNA	Ile	199	-	-	0
43	C	tRNA	Ile	199	-	-	0
44	A	tRNA	Ile	200	-	-	0
45	T	tRNA	Ile	201	-	-	0
46	G	tRNA	Ile	201	-	-	0
47	C	tRNA	Ile	201	-	-	0
48	A	tRNA	Ile	203	-	-	0
49	G	tRNA	Ile	207	-	-	0
50	T	tRNA	Ile	207	-	-	0
51	T	tRNA	Ile	209	-	-	0
52	T	tRNA	Ile	210	-	-	0
53	T	tRNA	Ile	212	-	-	0
54	C	tRNA	Ile	214	-	-	0
55	T	tRNA	Ile	218	-	-	0
56	G	tRNA	Ile	225	-	-	0
57	C	tRNA	Ile	226	-	-	0
58	A	tRNA	Ile	228	-	-	0
59	T	tRNA	Ile	230	-	-	0
60	T	tRNA	Ile	231	-	-	0
61	C	tRNA	Ile	232	-	-	0
62	A	tRNA	Ile	234	-	-	0
63	T	tRNA	Ile	237	-	-	0
64	T	tRNA	Ile	244	-	-	0
65	G	tRNA	Ile	246	-	-	0
66	A	NC		247	-	-	0
67	C	NC		247	-	-	0
68	T	NC		248	-	-	0
69	G	NC		253	-	-	0
70	A	NC		262	-	-	0
71	T	NC		268	-	-	0
72	T	NC		273	-	-	0
73	T	NC		278	-	-	0
74	A	NC		282	-	-	0
75	T	NC		286	-	-	0
76	A	NC		290	-	-	0
77	T	NC		294	-	-	0
78	A	NC		298	-	-	0
79	T	NC		301	-	-	0
80	T	NC		305	-	-	0
81	A	NC		305	-	-	0
82	T	NC		311	-	-	0
83	T	NC		312	-	-	0
84	T	NC		314	-	-	0
85	A	NC		315	-	-	0
86	T	NC		321	-	-	0
87	A	NC		326	-	-	0
88	A	NC		330	-	-	0
89	A	NC		339	-	-	0
90	G	NC		341	-	-	0
91	A	NC		349	-	-	0
92	T	NC		349	-	-	0
93	G	NC		353	-	-	0
94	A	NC		361	-	-	0
95	T	NC		369	-	-	0
96	T	NC		376	-	-	0
97	T	tRNA	Gln	386	-	-	0
98	T	tRNA	Gln	392	-	-	0
99	A	tRNA	Gln	396	-	-	0
100	T	tRNA	Gln	404	-	-	0
101	A	tRNA	Gln	404	-	-	0
102	T	tRNA	Gln	407	-	-	0
103	T	tRNA	Gln	412	-	-	0
104	T	tRNA	Gln	422	-	-	0
105	A	tRNA	Gln	428	-	-	0
106	A	tRNA	Gln	434	-	-	0
107	T	tRNA	Gln	438	-	-	0
108	A	tRNA	Gln	444	-	-	0
109	G	tRNA	Gln	444	-	-	0
110	A	tRNA	Gln	453	-	-	0
111	A	tRNA	Gln	453	-	-	0
112	T	tRNA	Gln	452	-	-	0
113	T	tRNA	Gln	454	-	-	0
114	A	tRNA	Gln	462	-	-	0
115	A	tRNA	Gln	460	-	-	0
116	A	tRNA	Gln	460	-	-	0
117	C	tRNA	Gln	465	-	-	0
118	T	tRNA	Gln	464	-	-	0
119	A	tRNA	Gln	464	-	-	0
120	T	tRNA	Gln	471	-	-	0
121	T	tRNA	Gln	477	-	-	0
122	T	tRNA	Gln	479	-	-	0
123	C	tRNA	Gln	473	-	-	0
124	T	tRNA	Gln	473	-	-	0
125	A	tRNA	Gln	477	-	-	0
126	A	tRNA	Gln	474	-	-	0
127	A	tRNA	Gln	476	-	-	0
128	A	tRNA	Gln	477	-	-	0
129	G	tRNA	Gln	480	-	-	0
130	T	tRNA	Gln	485	-	-	0
131	A	tRNA	Gln	487	-	-	0
132	T	tRNA	Gln	480	-	-	0
133	C	tRNA	Gln	486	-	-	0
134	A	tRNA	Gln	491	-	-	0
135	A	tRNA	Gln	492	-	-	0
136	A	tRNA	Gln	497	-	-	0
137	A	tRNA	Gln	500	-	-	0
138	A	tRNA	Gln	501	-	-	0
139	C	tRNA	Gln	513	-	-	0
140	T	tRNA	Gln	516	-	-	0
141	T	tRNA	Gln	515	-	-	0
142	T	tRNA	Gln	517	-	-	0
143	T	tRNA	Gln	518	-	-	0
144	G	tRNA	Gln	520	-	-	0
145	T	tRNA	Gln	524	-	-	0
146	G	tRNA	Gln	528	-	-	0
147	C	tRNA	Gln	531	-	-	0
148	A	tRNA	Gln	536	-	-	0
149	T	tRNA	Gln	543	-	-	0
150	C	tRNA	Gln	549	-	-	0
151	A	tRNA	Gln	551	-	-	0
152	T	tRNA	Gln	553	-	-	0
153	A	tRNA	Gln	552	-	-	0
154	C	tRNA	Gln	555	-	-	0
155	A	tRNA	Gln	552	-	-	0
156	C	tRNA	Gln	554	-	-	0
157	C	tRNA	Gln	563	-	-	0
158	A	tRNA	Gln	564	-	-	0
159	A	tRNA	Gln	565	-	-	0
160	A	tRNA	Gln	568	-	-	0
161	A	tRNA	Gln	570	-	-	0
162	T	tRNA	Gln	578	-	-	0
163	A	tRNA	Gln	585	-	-	0
164	T	tRNA	Gln	586	-	-	0
165	A	tRNA	Gln	590	-	-	0
166	T	NC		598	-	-	0
167	T	NC		599	-	-	0
168	T	NC		601	-	-	0
169	A	NC		603	-	-	0
170	C	NC		610	-	-	0
171	A	tRNA	Met	611	-	-	0
172	A	tRNA	Met	620	-	-	0
173	A	tRNA	Met	623	-	-	0
174	A	tRNA	Met	627	-	-	0
175	A	tRNA	Met	630	-	-	0
176	G	tRNA	Met	631	-	-	0
177	A	tRNA	Met	634	-	-	0
178	T	tRNA	Met	640	-	-	0
179	A	tRNA	Met	641	-	-	0
180	A	tRNA	Met	645	-	-	0
181	G	tRNA	Met	648	-	-	0
182	C	tRNA	Met	650	-	-	0
183	T	tRNA	Met	647	-	-	0
184	A	tRNA	Met	648	-	-	0
185	A	tRNA	Met	648	-	-	0
186	T	tRNA	Met	657	-	-	0
187	T	tRNA	Met	662	-	-	0
188	A	tRNA	Met	665	-	-	0
189	A	tRNA	Met	663	-	-	0
190	G	tRNA	Met	668	-	-	0
191	C	tRNA	Met	668	-	-	0
192	T	tRNA	Met	665	-	-	0
193	A	tRNA	Met	668	-	-	0
194	C	tRNA	Met	671	-	-	0
195	T	tRNA	Met	669	-	-	0
196	G	tRNA	Met	665	-	-	0
197	G	tRNA	Met	669	-	-	0
198	G	tRNA	Met	672	-	-	0
199	T	tRNA	Met	666	-	-	0
200	T	tRNA	Met	672	-	-	0
201	C	tRNA	Met	673	-	-	0
202	A	tRNA	Met	666	-	-	0
203	T	tRNA	Met	679	-	-	0
204	A	tRNA	Met	677	-	-	0
205	C	tRNA	Met	685	-	-	0
206	C	tRNA	Met	685	-	-	0
207	C	tRNA	Met	687	-	-	0
208	C	tRNA	Met	691	-	-	0
209	A	tRNA	Met	683	-	-	0
210	T	tRNA	Met	683	-	-	0
211	T	tRNA	Met	683	-	-	0
212	T	tRNA	Met	682	-	-	0
213	A	tRNA	Met	680	-	-	0
214	T	tRNA	Met	680	-	-	0
215	A	tRNA	Met	673	-	-	0
216	A	tRNA	Met	671	-	-	0
217	A	tRNA	Met	663	-	-	0
218	G	tRNA	Met	659	-	-	0
219	G	tRNA	Met	663	-	-	0
220	T	tRNA	Met	649	-	-	0
221	T	tRNA	Met	658	-	-	0
222	A	tRNA	Met	661	-	-	0
223	T	tRNA	Met	658	-	-	0
224	A	tRNA	Met	656	-	-	0
225	A	tRNA	Met	648	-	-	0
226	T	tRNA	Met	658	-	-	0
227	C	tRNA	Met	658	-	-	0
228	C	tRNA	Met	666	-	-	0
229	T	tRNA	Met	670	-	-	0
230	T	tRNA	Met	668	-	-	0
231	T	tRNA	Met	673	-	-	0
232	T	tRNA	Met	677	-	-	0
233	C	tRNA	Met	677	-	-	0
234	T	tRNA	Met	672	-	-	0
235	T	tRNA	Met	672	-	-	0
236	T	tRNA	Met	673	-	-	0
237	T	tRNA	Met	680	-	-	0
238	T	tRNA	Met	684	-	-	0
239	A	tRNA	Met	680	-	-	0
240	A	protein coding	ND2	676	-	-	0
241	T	protein coding	ND2	679	-	-	0
242	T	protein coding	ND2	676	-	-	0
243	T	protein coding	ND2	685	-	-	0
244	T	protein coding	ND2	689	-	-	0
245	T	protein coding	ND2	687	-	-	0
246	A	protein coding	ND2	689	-	-	0
247	A	protein coding	ND2	688	-	-	0
248	T	protein coding	ND2	692	-	-	0
249	A	protein coding	ND2	695	-	-	0
250	A	protein coding	ND2	697	-	-	0
251	T	protein coding	ND2	698	-	-	0
252	T	protein coding	ND2	701	-	-	0
253	C	protein coding	ND2	700	-	-	0
254	G	protein coding	ND2	692	-	-	0
255	T	protein coding	ND2	685	-	-	0
256	C	protein coding	ND2	696	-	-	0
257	A	protein coding	ND2	692	-	-	0
258	A	protein coding	ND2	699	-	-	0
259	A	protein coding	ND2	694	-	-	0
260	A	protein coding	ND2	701	-	-	0
261	A	protein coding	ND2	701	-	-	0
262	T	protein coding	ND2	703	-	-	0
263	T	protein coding	ND2	705	-	-	0
264	T	protein coding	ND2	708	-	-	0
265	T	protein coding	ND2	706	-	-	0
266	A	protein coding	ND2	699	-	-	0
267	T	protein coding	ND2	697	-	-	0
268	T	protein coding	ND2	698	-	-	0
269	T	protein coding	ND2	701	-	-	0
270	A	protein coding	ND2	698	-	-	0
271	T	protein coding	ND2	698	-	-	0
272	T	protein coding	ND2	702	-	-	0
273	A	protein coding	ND2	702	-	-	0
274	C	protein coding	ND2	703	-	-	0
275	A	protein coding	ND2	700	-	-	0
276	A	protein coding	ND2	699	-	-	0
277	T	protein coding	ND2	702	-	-	0
278	T	protein coding	ND2	702	-	-	0
279	A	protein coding	ND2	712	-	-	0
280	T	protein coding	ND2	711	-	-	0
281	A	protein coding	ND2	712	-	-	0
282	A	protein coding	ND2	710	-	-	0
283	T	protein coding	ND2	712	-	-	0
284	T	protein coding	ND2	715	-	-	0
285	A	protein coding	ND2	717	-	-	0
286	T	protein coding	ND2	715	-	-	0
287	T	protein coding	ND2	719	-	-	0
288	G	protein coding	ND2	720	-	-	0
289	G	protein coding	ND2	716	-	-	0
290	G	protein coding	ND2	721	-	-	0
291	A	protein coding	ND2	721	-	-	0
292	C	protein coding	ND2	721	-	-	0
293	A	protein coding	ND2	720	-	-	0
294	T	protein coding	ND2	719	-	-	0
295	T	protein coding	ND2	715	-	-	0
296	A	protein coding	ND2	714	-	-	0
297	A	protein coding	ND2	719	-	-	0
298	T	protein coding	ND2	722	-	-	0
299	T	protein coding	ND2	728	-	-	0
300	A	protein coding	ND2	729	-	-	0
301	C	protein coding	ND2	730	-	-	0
302	A	protein coding	ND2	732	-	-	0
303	G	protein coding	ND2	735	-	-	0
304	T	protein coding	ND2	731	-	-	0
305	T	protein coding	ND2	745	-	-	0
306	A	protein coding	ND2	746	-	-	0
307	C	protein coding	ND2	746	-	-	0
308	A	protein coding	ND2	741	-	-	0
309	T	protein coding	ND2	746	-	-	0
310	C	protein coding	ND2	752	-	-	0
311	T	protein coding	ND2	753	-	-	0
312	A	protein coding	ND2	761	-	-	0
313	A	protein coding	ND2	759	-	-	0
314	T	protein coding	ND2	758	-	-	0
315	T	protein coding	ND2	759	-	-	0
316	C	protein coding	ND2	756	-	-	0
317	T	protein coding	ND2	755	-	-	0
318	T	protein coding	ND2	759	-	-	0
319	G	protein coding	ND2	759	-	-	0
320	G	protein coding	ND2	757	-	-	0
321	T	protein coding	ND2	760	-	-	0
322	T	protein coding	ND2	770	-	-	0
323	A	protein coding	ND2	771	-	-	0
324	G	protein coding	ND2	778	-	-	0
325	G	protein coding	ND2	780	-	-	0
326	A	protein coding	ND2	773	-	-	0
327	G	protein coding	ND2	774	-	-	0
328	C	protein coding	ND2	769	-	-	0
329	T	protein coding	ND2	765	-	-	0
330	T	protein coding	ND2	769	-	-	0
331	G	protein coding	ND2	776	-	-	0
332	A	protein coding	ND2	778	-	-	0
333	A	protein coding	ND2	773	-	-	0
334	T	protein coding	ND2	780	-	-	0
335	A	protein coding	ND2	783	-	-	0
336	G	protein coding	ND2	782	-	-	0
337	G	protein coding	ND2	785	-	-	0
338	T	protein coding	ND2	763	-	-	0
339	T	protein coding	ND2	773	-	-	0
340	T	protein coding	ND2	781	-	-	0
341	A	protein coding	ND2	788	-	-	0
342	G	protein coding	ND2	788	-	-	0
343	A	protein coding	ND2	789	-	-	0
344	A	protein coding	ND2	785	-	-	0
345	A	protein coding	ND2	787	-	-	0
346	T	protein coding	ND2	790	-	-	0
347	T	protein coding	ND2	792	-	-	0
348	A	protein coding	ND2	790	-	-	0
349	A	protein coding	ND2	781	-	-	0
350	T	protein coding	ND2	786	-	-	0
351	T	protein coding	ND2	784	-	-	0
352	T	protein coding	ND2	785	-	-	0
353	A	protein coding	ND2	782	-	-	0
354	T	protein coding	ND2	782	-	-	0
355	T	protein coding	ND2	788	-	-	0
356	A	protein coding	ND2	788	-	-	0
357	T	protein coding	ND2	785	-	-	0
358	C	protein coding	ND2	787	-	-	0
359	T	protein coding	ND2	782	-	-	0
360	T	protein coding	ND2	780	-	-	0
361	T	protein coding	ND2	781	-	-	0
362	T	protein coding	ND2	782	-	-	0
363	A	protein coding	ND2	787	-	-	0
364	T	protein coding	ND2	791	-	-	0
365	C	protein coding	ND2	792	-	-	0
366	C	protein coding	ND2	790	-	-	0
367	C	protein coding	ND2	798	-	-	0
368	C	protein coding	ND2	799	-	-	0
369	C	protein coding	ND2	802	-	-	0
370	T	protein coding	ND2	800	-	-	0
371	A	protein coding	ND2	800	-	-	0
372	T	protein coding	ND2	798	-	-	0
373	T	protein coding	ND2	796	-	-	0
374	A	protein coding	ND2	793	-	-	0
375	A	protein coding	ND2	796	-	-	0
376	G	protein coding	ND2	789	-	-	0
377	A	protein coding	ND2	796	-	-	0
378	G	protein coding	ND2	793	-	-	0
379	A	protein coding	ND2	793	-	-	0
380	T	protein coding	ND2	795	-	-	0
381	A	protein coding	ND2	800	-	-	0
382	A	protein coding	ND2	795	-	-	0
383	T	protein coding	ND2	795	-	-	0
384	A	protein coding	ND2	792	-	-	0
385	A	protein coding	ND2	789	-	-	0
386	T	protein coding	ND2	789	-	-	0
387	A	protein coding	ND2	789	-	-	0
388	A	protein coding	ND2	791	-	-	0
389	T	protein coding	ND2	786	-	-	0
390	T	protein coding	ND2	782	-	-	0
391	T	protein coding	ND2	789	-	-	0
392	A	protein coding	ND2	788	-	-	0
393	A	protein coding	ND2	787	-	-	0
394	T	protein coding	ND2	784	-	-	0
395	A	protein coding	ND2	789	-	-	0
396	T	protein coding	ND2	790	-	-	0
397	C	protein coding	ND2	787	-	-	0
398	T	protein coding	ND2	789	-	-	0
399	A	protein coding	ND2	779	-	-	0
400	C	protein coding	ND2	776	-	-	0
401	A	protein coding	ND2	777	-	-	0
402	G	protein coding	ND2	781	-	-	0
403	A	protein coding	ND2	778	-	-	0
404	A	protein coding	ND2	779	-	-	0
405	G	protein coding	ND2	780	-	-	0
406	C	protein coding	ND2	781	-	-	0
407	T	protein coding	ND2	780	-	-	0
408	T	protein coding	ND2	782	-	-	0
409	C	protein coding	ND2	781	-	-	0
410	T	protein coding	ND2	781	-	-	0
411	T	protein coding	ND2	785	-	-	0
412	T	protein coding	ND2	786	-	-	0
413	A	protein coding	ND2	788	-	-	0
414	A	protein coding	ND2	792	-	-	0
415	A	protein coding	ND2	790	-	-	0
416	A	protein coding	ND2	794	-	-	0
417	T	protein coding	ND2	790	-	-	0
418	A	protein coding	ND2	797	-	-	0
419	T	protein coding	ND2	793	-	-	0
420	T	protein coding	ND2	788	-	-	0
421	T	protein coding	ND2	787	-	-	0
422	T	protein coding	ND2	789	-	-	0
423	T	protein coding	ND2	794	-	-	0
424	T	protein coding	ND2	793	-	-	0
425	A	protein coding	ND2	796	-	-	0
426	A	protein coding	ND2	792	-	-	0
427	C	protein coding	ND2	796	-	-	0
428	C	protein coding	ND2	792	-	-	0
429	C	protein coding	ND2	792	-	-	0
430	A	protein coding	ND2	791	-	-	0
431	A	protein coding	ND2	789	-	-	0
432	G	protein coding	ND2	784	-	-	0
433	T	protein coding	ND2	781	-	-	0
434	T	protein coding	ND2	782	-	-	0
435	T	protein coding	ND2	789	-	-	0
436	T	protein coding	ND2	791	-	-	0
437	A	protein coding	ND2	790	-	-	0
438	G	protein coding	ND2	786	-	-	0
439	C	protein coding	ND2	789	-	-	0
440	T	protein coding	ND2	788	-	-	0
441	T	protein coding	ND2	786	-	-	0
442	C	protein coding	ND2	784	-	-	0
443	A	protein coding	ND2	778	-	-	0
444	A	protein coding	ND2	767	-	-	0
445	C	protein coding	ND2	772	-	-	0
446	T	protein coding	ND2	777	-	-	0
447	G	protein coding	ND2	773	-	-	0
448	T	protein coding	ND2	761	-	-	0
449	T	protein coding	ND2	766	-	-	0
450	T	protein coding	ND2	766	-	-	0
451	T	protein coding	ND2	770	-	-	0
452	A	protein coding	ND2	764	-	-	0
453	T	protein coding	ND2	767	-	-	0
454	T	protein coding	ND2	765	-	-	0
455	A	protein coding	ND2	771	-	-	0
456	T	protein coding	ND2	772	-	-	0
457	T	protein coding	ND2	774	-	-	0
458	T	protein coding	ND2	773	-	-	0
459	T	protein coding	ND2	772	-	-	0
460	C	protein coding	ND2	773	-	-	0
461	T	protein coding	ND2	774	-	-	0
462	T	protein coding	ND2	781	-	-	0
463	C	protein coding	ND2	776	-	-	0
464	A	protein coding	ND2	777	-	-	0
465	A	protein coding	ND2	770	-	-	0
466	T	protein coding	ND2	772	-	-	0
467	T	protein coding	ND2	770	-	-	0
468	T	protein coding	ND2	768	-	-	0
469	T	protein coding	ND2	769	-	-	0
470	A	protein coding	ND2	761	-	-	0
471	T	protein coding	ND2	760	-	-	0
472	T	protein coding	ND2	760	-	-	0
473	A	protein coding	ND2	763	-	-	0
474	A	protein coding	ND2	759	-	-	0
475	T	protein coding	ND2	759	-	-	0
476	A	protein coding	ND2	756	-	-	0
477	T	protein coding	ND2	751	-	-	0
478	T	protein coding	ND2	747	-	-	0
479	A	protein coding	ND2	750	-	-	0
480	A	protein coding	ND2	746	-	-	0
481	A	protein coding	ND2	750	-	-	0
482	A	protein coding	ND2	753	-	-	0
483	A	protein coding	ND2	751	-	-	0
484	A	protein coding	ND2	749	-	-	0
485	T	protein coding	ND2	755	-	-	0
486	A	protein coding	ND2	757	-	-	0
487	A	protein coding	ND2	752	-	-	0
488	T	protein coding	ND2	754	-	-	0
489	A	protein coding	ND2	754	-	-	0
490	T	protein coding	ND2	749	-	-	0
491	A	protein coding	ND2	755	-	-	0
492	A	protein coding	ND2	755	-	-	0
493	A	protein coding	ND2	751	-	-	0
494	T	protein coding	ND2	749	-	-	0
495	A	protein coding	ND2	759	-	-	0
496	A	protein coding	ND2	757	-	-	0
497	T	protein coding	ND2	756	-	-	0
498	G	protein coding	ND2	751	-	-	0
499	A	protein coding	ND2	758	-	-	0
500	A	protein coding	ND2	762	-	-	0
501	A	protein coding	ND2	754	-	-	0
502	T	protein coding	ND2	755	-	-	0
503	T	protein coding	ND2	755	-	-	0
504	A	protein coding	ND2	757	-	-	0
505	A	protein coding	ND2	752	-	-	0
506	T	protein coding	ND2	759	-	-	0
507	G	protein coding	ND2	757	-	-	0
508	A	protein coding	ND2	765	-	-	0
509	A	protein coding	ND2	757	-	-	0
510	T	protein coding	ND2	771	-	-	0
511	C	protein coding	ND2	768	-	-	0
512	T	protein coding	ND2	774	-	-	0
513	T	protein coding	ND2	771	-	-	0
514	T	protein coding	ND2	778	-	-	0
515	T	protein coding	ND2	772	-	-	0
516	A	protein coding	ND2	774	-	-	0
517	C	protein coding	ND2	777	-	-	0
518	A	protein coding	ND2	772	-	-	0
519	T	protein coding	ND2	774	-	-	0
520	C	protein coding	ND2	771	-	-	0
521	C	protein coding	ND2	770	-	-	0
522	A	protein coding	ND2	774	-	-	0
523	T	protein coding	ND2	777	-	-	0
524	A	protein coding	ND2	781	-	-	0
525	A	protein coding	ND2	782	-	-	0
526	T	protein coding	ND2	785	-	-	0
527	T	protein coding	ND2	785	-	-	0
528	A	protein coding	ND2	786	-	-	0
529	T	protein coding	ND2	788	-	-	0
530	T	protein coding	ND2	789	-	-	0
531	A	protein coding	ND2	792	-	-	0
532	T	protein coding	ND2	793	-	-	0
533	A	protein coding	ND2	794	-	-	0
534	T	protein coding	ND2	795	-	-	0
535	C	protein coding	ND2	792	-	-	0
536	A	protein coding	ND2	791	-	-	0
537	G	protein coding	ND2	802	-	-	0
538	C	protein coding	ND2	797	-	-	0
539	T	protein coding	ND2	800	-	-	0
540	T	protein coding	ND2	799	-	-	0
541	T	protein coding	ND2	802	-	-	0
542	A	protein coding	ND2	809	-	-	0
543	T	protein coding	ND2	811	-	-	0
544	T	protein coding	ND2	810	-	-	0
545	A	protein coding	ND2	808	-	-	0
546	T	protein coding	ND2	803	-	-	0
547	T	protein coding	ND2	806	-	-	0
548	A	protein coding	ND2	811	-	-	0
549	A	protein coding	ND2	819	-	-	0
550	A	protein coding	ND2	823	-	-	0
551	A	protein coding	ND2	821	-	-	0
552	A	protein coding	ND2	823	-	-	0
553	G	protein coding	ND2	825	-	-	0
554	T	protein coding	ND2	822	-	-	0
555	G	protein coding	ND2	836	-	-	0
556	G	protein coding	ND2	830	-	-	0
557	A	protein coding	ND2	836	-	-	0
558	G	protein coding	ND2	837	-	-	0
559	C	protein coding	ND2	840	-	-	0
560	C	protein coding	ND2	842	-	-	0
561	G	protein coding	ND2	842	-	-	0
562	C	protein coding	ND2	853	-	-	0
563	T	protein coding	ND2	852	-	-	0
564	C	protein coding	ND2	855	-	-	0
565	C	protein coding	ND2	859	-	-	0
566	T	protein coding	ND2	866	-	-	0
567	T	protein coding	ND2	864	-	-	0
568	T	protein coding	ND2	864	-	-	0
569	C	protein coding	ND2	864	-	-	0
570	C	protein coding	ND2	860	-	-	0
571	A	protein coding	ND2	853	-	-	0
572	T	protein coding	ND2	850	-	-	0
573	T	protein coding	ND2	847	-	-	0
574	T	protein coding	ND2	846	-	-	0
575	T	protein coding	ND2	848	-	-	0
576	T	protein coding	ND2	851	-	-	0
577	G	protein coding	ND2	846	-	-	0
578	A	protein coding	ND2	850	-	-	0
579	T	protein coding	ND2	848	-	-	0
580	T	protein coding	ND2	849	-	-	0
581	T	protein coding	ND2	846	-	-	0
582	C	protein coding	ND2	835	-	-	0
583	C	protein coding	ND2	831	-	-	0
584	T	protein coding	ND2	839	-	-	0
585	A	protein coding	ND2	839	-	-	0
586	A	protein coding	ND2	832	-	-	0
587	T	protein coding	ND2	827	-	-	0
588	A	protein coding	ND2	819	-	-	0
589	T	protein coding	ND2	816	-	-	0
590	A	protein coding	ND2	816	-	-	0
591	A	protein coding	ND2	808	-	-	0
592	T	protein coding	ND2	806	-	-	0
593	A	protein coding	ND2	797	-	-	0
594	G	protein coding	ND2	794	-	-	0
595	A	protein coding	ND2	786	-	-	0
596	A	protein coding	ND2	785	-	-	0
597	G	protein coding	ND2	774	-	-	0
598	G	protein coding	ND2	776	-	-	0
599	T	protein coding	ND2	773	-	-	0
600	T	protein coding	ND2	771	-	-	0
601	T	protein coding	ND2	767	-	-	0
602	A	protein coding	ND2	766	-	-	0
603	A	protein coding	ND2	760	-	-	0
604	C	protein coding	ND2	757	-	-	0
605	A	protein coding	ND2	745	-	-	0
606	T	protein coding	ND2	734	-	-	0
607	G	protein coding	ND2	731	-	-	0
608	A	protein coding	ND2	725	-	-	0
609	A	protein coding	ND2	719	-	-	0
610	T	protein coding	ND2	717	-	-	0
611	A	protein coding	ND2	713	-	-	0
612	A	protein coding	ND2	707	-	-	0
613	A	protein coding	ND2	709	-	-	0
614	T	protein coding	ND2	709	-	-	0
615	G	protein coding	ND2	705	-	-	0
616	C	protein coding	ND2	701	-	-	0
617	T	protein coding	ND2	702	-	-	0
618	T	protein coding	ND2	696	-	-	0
619	T	protein coding	ND2	692	-	-	0
620	A	protein coding	ND2	688	-	-	0
621	A	protein coding	ND2	684	-	-	0
622	T	protein coding	ND2	676	-	-	0
623	A	protein coding	ND2	672	-	-	0
624	T	protein coding	ND2	669	-	-	0
625	T	protein coding	ND2	674	-	-	0
626	A	protein coding	ND2	665	-	-	0
627	A	protein coding	ND2	662	-	-	0
628	T	protein coding	ND2	659	-	-	0
629	A	protein coding	ND2	649	-	-	0
630	A	protein coding	ND2	645	-	-	0
631	C	protein coding	ND2	647	-	-	0
632	T	protein coding	ND2	643	-	-	0
633	T	protein coding	ND2	637	-	-	0
634	G	protein coding	ND2	630	-	-	0
635	A	protein coding	ND2	628	-	-	0
636	C	protein coding	ND2	625	-	-	0
637	A	protein coding	ND2	621	-	-	0
638	A	protein coding	ND2	617	-	-	0
639	A	protein coding	ND2	618	-	-	0
640	A	protein coding	ND2	615	-	-	0
641	A	protein coding	ND2	614	-	-	0
642	A	protein coding	ND2	607	-	-	0
643	T	protein coding	ND2	592	-	-	0
644	T	protein coding	ND2	598	-	-	0
645	G	protein coding	ND2	594	-	-	0
646	C	protein coding	ND2	584	-	-	0
647	A	protein coding	ND2	581	-	-	0
648	C	protein coding	ND2	572	-	-	0
649	C	protein coding	ND2	575	-	-	0
650	T	protein coding	ND2	573	-	-	0
651	T	protein coding	ND2	568	-	-	0
652	T	protein coding	ND2	565	-	-	0
653	A	protein coding	ND2	562	-	-	0
654	A	protein coding	ND2	556	-	-	0
655	T	protein coding	ND2	555	-	-	0
656	A	protein coding	ND2	549	-	-	0
657	T	protein coding	ND2	542	-	-	0
658	T	protein coding	ND2	536	-	-	0
659	A	protein coding	ND2	531	-	-	0
660	A	protein coding	ND2	525	-	-	0
661	T	protein coding	ND2	517	-	-	0
662	T	protein coding	ND2	511	-	-	0
663	T	protein coding	ND2	505	-	-	0
664	C	protein coding	ND2	503	-	-	0
665	T	protein coding	ND2	501	-	-	0
666	T	protein coding	ND2	494	-	-	0
667	A	protein coding	ND2	487	-	-	0
668	T	protein coding	ND2	484	-	-	0
669	C	protein coding	ND2	478	-	-	0
670	T	protein coding	ND2	477	-	-	0
671	T	protein coding	ND2	471	-	-	0
672	A	protein coding	ND2	468	-	-	0
673	A	protein coding	ND2	462	-	-	0
674	T	protein coding	ND2	457	-	-	0
675	A	protein coding	ND2	454	-	-	0
676	T	protein coding	ND2	451	-	-	0
677	T	protein coding	ND2	450	-	-	0
678	A	protein coding	ND2	443	-	-	0
679	A	protein coding	ND2	439	-	-	0
680	A	protein coding	ND2	433	-	-	0
681	T	protein coding	ND2	430	-	-	0
682	A	protein coding	ND2	415	-	-	0
683	T	protein coding	ND2	411	-	-	0
684	T	protein coding	ND2	405	-	-	0
685	T	protein coding	ND2	405	-	-	0
686	A	protein coding	ND2	393	-	-	0
687	T	protein coding	ND2	394	-	-	0
688	T	protein coding	ND2	393	-	-	0
689	A	protein coding	ND2	391	-	-	0
690	T	protein coding	ND2	389	-	-	0
691	T	protein coding	ND2	385	-	-	0
692	A	protein coding	ND2	382	-	-	0
693	A	protein coding	ND2	386	-	-	0
694	T	protein coding	ND2	384	-	-	0
695	T	protein coding	ND2	386	-	-	0
696	A	protein coding	ND2	384	-	-	0
697	G	protein coding	ND2	383	-	-	0
698	A	protein coding	ND2	375	-	-	0
699	G	protein coding	ND2	376	-	-	0
700	T	protein coding	ND2	369	-	-	0
701	A	protein coding	ND2	373	-	-	0
702	A	protein coding	ND2	370	-	-	0
703	T	protein coding	ND2	364	-	-	0
704	T	protein coding	ND2	363	-	-	0
705	T	protein coding	ND2	362	-	-	0
706	T	protein coding	ND2	354	-	-	0
707	A	protein coding	ND2	352	-	-	0
708	T	protein coding	ND2	351	-	-	0
709	C	protein coding	ND2	345	-	-	0
710	A	protein coding	ND2	348	-	-	0
711	G	protein coding	ND2	345	-	-	0
712	T	protein coding	ND2	343	-	-	0
713	T	protein coding	ND2	344	-	-	0
714	A	protein coding	ND2	339	-	-	0
715	T	protein coding	ND2	334	-	-	0
716	T	protein coding	ND2	335	-	-	0
717	A	protein coding	ND2	332	-	-	0
718	T	protein coding	ND2	331	-	-	0
719	T	protein coding	ND2	326	-	-	0
720	G	protein coding	ND2	325	-	-	0
721	G	protein coding	ND2	320	-	-	0
722	A	protein coding	ND2	317	-	-	0
723	G	protein coding	ND2	308	-	-	0
724	C	protein coding	ND2	308	-	-	0
725	T	protein coding	ND2	303	-	-	0
726	A	protein coding	ND2	304	-	-	0
727	T	protein coding	ND2	307	-	-	0
728	T	protein coding	ND2	305	-	-	0
729	G	protein coding	ND2	299	-	-	0
730	G	protein coding	ND2	301	-	-	0
731	A	protein coding	ND2	292	-	-	0
732	G	protein coding	ND2	288	-	-	0
733	G	protein coding	ND2	293	-	-	0
734	A	protein coding	ND2	284	-	-	0
735	T	protein coding	ND2	288	-	-	0
736	T	protein coding	ND2	291	-	-	0
737	A	protein coding	ND2	288	-	-	0
738	A	protein coding	ND2	285	-	-	0
739	A	protein coding	ND2	279	-	-	0
740	T	protein coding	ND2	257	-	-	0
741	C	protein coding	ND2	254	-	-	0
742	A	protein coding	ND2	272	-	-	0
743	A	protein coding	ND2	265	-	-	0
744	A	protein coding	ND2	267	-	-	0
745	C	protein coding	ND2	237	-	-	0
746	T	protein coding	ND2	253	-	-	0
747	T	protein coding	ND2	254	-	-	0
748	C	protein coding	ND2	233	-	-	0
749	T	protein coding	ND2	251	-	-	0
750	T	protein coding	ND2	242	-	-	0
751	T	protein coding	ND2	243	-	-	0
752	A	protein coding	ND2	218	-	-	0
753	C	protein coding	ND2	214	-	-	0
754	G	protein coding	ND2	211	-	-	0
755	A	protein coding	ND2	239	-	-	0
756	A	protein coding	ND2	234	-	-	0
757	A	protein coding	ND2	232	-	-	0
758	A	protein coding	ND2	234	-	-	0
759	T	protein coding	ND2	225	-	-	0
760	T	protein coding	ND2	227	-	-	0
761	A	protein coding	ND2	228	-	-	0
762	A	protein coding	ND2	225	-	-	0
763	T	protein coding	ND2	192	-	-	0
764	A	protein coding	ND2	188	-	-	0
765	G	protein coding	ND2	177	-	-	0
766	C	protein coding	ND2	182	-	-	0
767	A	protein coding	ND2	176	-	-	0
768	T	protein coding	ND2	215	-	-	0
769	T	protein coding	ND2	216	-	-	0
770	T	protein coding	ND2	214	-	-	0
771	T	protein coding	ND2	211	-	-	0
772	C	protein coding	ND2	160	-	-	0
773	T	protein coding	ND2	201	-	-	0
774	T	protein coding	ND2	203	-	-	0
775	C	protein coding	ND2	148	-	-	0
776	A	protein coding	ND2	205	-	-	0
777	A	protein coding	ND2	201	-	-	0
778	T	protein coding	ND2	193	-	-	0
779	T	protein coding	ND2	201	-	-	0
780	A	protein coding	ND2	196	-	-	0
781	A	protein coding	ND2	195	-	-	0
782	T	protein coding	ND2	151	-	-	0
783	C	protein coding	ND2	135	-	-	0
784	A	protein coding	ND2	144	-	-	0
785	T	protein coding	ND2	202	-	-	0
786	T	protein coding	ND2	202	-	-	0
787	T	protein coding	ND2	199	-	-	0
788	A	protein coding	ND2	135	-	-	0
789	G	protein coding	ND2	181	-	-	0
790	G	protein coding	ND2	196	-	-	0
791	G	protein coding	ND2	193	-	-	0
792	T	protein coding	ND2	122	-	-	0
793	G	protein coding	ND2	125	-	-	0
794	A	protein coding	ND2	185	-	-	0
795	A	protein coding	ND2	183	-	-	0
796	T	protein coding	ND2	126	-	-	0
797	A	protein coding	ND2	113	-	-	0
798	T	protein coding	ND2	171	-	-	0
799	T	protein coding	ND2	168	-	-	0
800	A	protein coding	ND2	163	-	-	0
801	A	protein coding	ND2	165	-	-	0
802	G	protein coding	ND2	94	-	-	0
803	A	protein coding	ND2	97	-	-	0
804	T	protein coding	ND2	116	-	-	0
805	C	protein coding	ND2	90	-	-	0
806	T	protein coding	ND2	170	-	-	0
807	T	protein coding	ND2	165	-	-	0
808	T	protein coding	ND2	157	-	-	0
809	A	protein coding	ND2	161	-	-	0
810	A	protein coding	ND2	158	-	-	0
811	T	protein coding	ND2	83	-	-	0
812	A	protein coding	ND2	150	-	-	0
813	A	protein coding	ND2	145	-	-	0
814	T	protein coding	ND2	141	-	-	0
815	T	protein coding	ND2	134	-	-	0
816	A	protein coding	ND2	60	-	-	0
817	G	protein coding	ND2	46	-	-	0
818	A	protein coding	ND2	48	-	-	0
819	G	protein coding	ND2	43	-	-	0
820	A	protein coding	ND2	117	-	-	0
821	A	protein coding	ND2	116	-	-	0
822	T	protein coding	ND2	51	-	-	0
823	C	protein coding	ND2	44	-	-	0
824	A	protein coding	ND2	137	-	-	0
825	A	protein coding	ND2	131	-	-	0
826	T	protein coding	ND2	150	-	-	0
827	T	protein coding	ND2	157	-	-	0
828	T	protein coding	ND2	151	-	-	0
829	G	protein coding	ND2	29	-	-	0
830	A	protein coding	ND2	27	-	-	0
831	T	protein coding	ND2	140	-	-	0
832	T	protein coding	ND2	142	-	-	0
833	A	protein coding	ND2	146	-	-	0
834	A	protein coding	ND2	140	-	-	0
835	T	protein coding	ND2	164	-	-	0
836	T	protein coding	ND2	184	-	-	0
837	T	protein coding	ND2	176	-	-	0
838	A	protein coding	ND2	42	-	-	0
839	T	protein coding	ND2	192	-	-	0
840	T	protein coding	ND2	227	-	-	0
841	T	protein coding	ND2	227	-	-	0
842	T	protein coding	ND2	226	-	-	0
843	T	protein coding	ND2	225	-	-	0
844	T	protein coding	ND2	225	-	-	0
845	T	protein coding	ND2	221	-	-	0
846	T	protein coding	ND2	221	-	-	0
847	T	protein coding	ND2	220	-	-	0
848	T	protein coding	ND2	215	-	-	0
849	T	protein coding	ND2	207	-	-	0
850	A	protein coding	ND2	194	-	-	0
851	T	protein coding	ND2	193	-	-	0
852	T	protein coding	ND2	190	-	-	0
853	C	protein coding	ND2	184	-	-	0
854	A	protein coding	ND2	186	-	-	0
855	T	protein coding	ND2	184	-	-	0
856	T	protein coding	ND2	184	-	-	0
857	T	protein coding	ND2	181	-	-	0
858	T	protein coding	ND2	180	-	-	0
859	T	protein coding	ND2	178	-	-	0
860	A	protein coding	ND2	172	-	-	0
861	T	protein coding	ND2	172	-	-	0
862	C	protein coding	ND2	171	-	-	0
863	A	protein coding	ND2	174	-	-	0
864	T	protein coding	ND2	175	-	-	0
865	T	protein coding	ND2	176	-	-	0
866	T	protein coding	ND2	175	-	-	0
867	G	protein coding	ND2	170	-	-	0
868	T	protein coding	ND2	169	-	-	0
869	A	protein coding	ND2	169	-	-	0
870	T	protein coding	ND2	170	-	-	0
871	T	protein coding	ND2	171	-	-	0
872	A	protein coding	ND2	171	-	-	0
873	A	protein coding	ND2	171	-	-	0
874	C	protein coding	ND2	165	-	-	0
875	A	protein coding	ND2	164	-	-	0
876	T	protein coding	ND2	164	-	-	0
877	T	protein coding	ND2	166	-	-	0
878	T	protein coding	ND2	168	-	-	0
879	A	protein coding	ND2	163	-	-	0
880	T	protein coding	ND2	162	-	-	0
881	A	protein coding	ND2	160	-	-	0
882	T	protein coding	ND2	163	-	-	0
883	T	protein coding	ND2	161	-	-	0
884	T	protein coding	ND2	156	-	-	0
885	A	protein coding	ND2	159	-	-	0
886	A	protein coding	ND2	159	-	-	0
887	T	protein coding	ND2	159	-	-	0
888	A	protein coding	ND2	156	-	-	0
889	T	protein coding	ND2	152	-	-	0
890	T	protein coding	ND2	154	-	-	0
891	T	protein coding	ND2	154	-	-	0
892	T	protein coding	ND2	152	-	-	0
893	T	protein coding	ND2	152	-	-	0
894	A	protein coding	ND2	150	-	-	0
895	A	protein coding	ND2	152	-	-	0
896	A	protein coding	ND2	153	-	-	0
897	T	protein coding	ND2	145	-	-	0
898	T	protein coding	ND2	148	-	-	0
899	A	protein coding	ND2	145	-	-	0
900	T	protein coding	ND2	145	-	-	0
901	T	protein coding	ND2	142	-	-	0
902	T	protein coding	ND2	143	-	-	0
903	C	protein coding	ND2	140	-	-	0
904	A	protein coding	ND2	139	-	-	0
905	T	protein coding	ND2	140	-	-	0
906	T	protein coding	ND2	141	-	-	0
907	T	protein coding	ND2	141	-	-	0
908	A	protein coding	ND2	138	-	-	0
909	A	protein coding	ND2	142	-	-	0
910	A	protein coding	ND2	139	-	-	0
911	T	protein coding	ND2	139	-	-	0
912	C	protein coding	ND2	137	-	-	0
913	A	protein coding	ND2	142	-	-	0
914	A	protein coding	ND2	141	-	-	0
915	T	protein coding	ND2	140	-	-	0
916	T	protein coding	ND2	138	-	-	0
917	A	protein coding	ND2	142	-	-	0
918	T	protein coding	ND2	138	-	-	0
919	T	protein coding	ND2	137	-	-	0
920	T	protein coding	ND2	139	-	-	0
921	T	protein coding	ND2	141	-	-	0
922	C	protein coding	ND2	140	-	-	0
923	T	protein coding	ND2	147	-	-	0
924	T	protein coding	ND2	148	-	-	0
925	G	protein coding	ND2	141	-	-	0
926	A	protein coding	ND2	140	-	-	0
927	T	protein coding	ND2	140	-	-	0
928	T	protein coding	ND2	143	-	-	0
929	T	protein coding	ND2	139	-	-	0
930	G	protein coding	ND2	138	-	-	0
931	T	protein coding	ND2	140	-	-	0
932	T	protein coding	ND2	145	-	-	0
933	A	protein coding	ND2	142	-	-	0
934	A	protein coding	ND2	140	-	-	0
935	T	protein coding	ND2	138	-	-	0
936	A	protein coding	ND2	138	-	-	0
937	G	protein coding	ND2	141	-	-	0
938	A	protein coding	ND2	145	-	-	0
939	A	protein coding	ND2	145	-	-	0
940	A	protein coding	ND2	147	-	-	0
941	A	protein coding	ND2	148	-	-	0
942	A	protein coding	ND2	151	-	-	0
943	T	protein coding	ND2	148	-	-	0
944	T	protein coding	ND2	149	-	-	0
945	T	protein coding	ND2	150	-	-	0
946	T	protein coding	ND2	151	-	-	0
947	G	protein coding	ND2	145	-	-	0
948	A	protein coding	ND2	149	-	-	0
949	A	protein coding	ND2	150	-	-	0
950	A	protein coding	ND2	149	-	-	0
951	T	protein coding	ND2	151	-	-	0
952	T	protein coding	ND2	150	-	-	0
953	T	protein coding	ND2	149	-	-	0
954	A	protein coding	ND2	148	-	-	0
955	C	protein coding	ND2	145	-	-	0
956	A	protein coding	ND2	145	-	-	0
957	T	protein coding	ND2	147	-	-	0
958	T	protein coding	ND2	149	-	-	0
959	A	protein coding	ND2	145	-	-	0
960	T	protein coding	ND2	144	-	-	0
961	T	protein coding	ND2	145	-	-	0
962	T	protein coding	ND2	148	-	-	0
963	A	protein coding	ND2	143	-	-	0
964	T	protein coding	ND2	145	-	-	0
965	A	protein coding	ND2	145	-	-	0
966	A	protein coding	ND2	145	-	-	0
967	A	protein coding	ND2	144	-	-	0
968	T	protein coding	ND2	151	-	-	0
969	T	protein coding	ND2	153	-	-	0
970	T	protein coding	ND2	155	-	-	0
971	T	protein coding	ND2	153	-	-	0
972	T	protein coding	ND2	157	-	-	0
973	T	protein coding	ND2	159	-	-	0
974	A	protein coding	ND2	157	-	-	0
975	T	protein coding	ND2	161	-	-	0
976	C	protein coding	ND2	163	-	-	0
977	A	protein coding	ND2	163	-	-	0
978	T	protein coding	ND2	161	-	-	0
979	T	protein coding	ND2	163	-	-	0
980	A	protein coding	ND2	166	-	-	0
981	G	protein coding	ND2	165	-	-	0
982	G	protein coding	ND2	164	-	-	0
983	A	protein coding	ND2	170	-	-	0
984	G	protein coding	ND2	164	-	-	0
985	G	protein coding	ND2	162	-	-	0
986	A	protein coding	ND2	168	-	-	0
987	T	protein coding	ND2	166	-	-	0
988	T	protein coding	ND2	177	-	-	0
989	A	protein coding	ND2	175	-	-	0
990	C	protein coding	ND2	180	-	-	0
991	C	protein coding	ND2	177	-	-	0
992	T	protein coding	ND2	182	-	-	0
993	C	protein coding	ND2	181	-	-	0
994	C	protein coding	ND2	180	-	-	0
995	A	protein coding	ND2	187	-	-	0
996	T	protein coding	ND2	184	-	-	0
997	T	protein coding	ND2	186	-	-	0
998	T	protein coding	ND2	187	-	-	0
999	T	protein coding	ND2	184	-	-	0
1000	T	protein coding	ND2	187	-	-	0
1001	A	protein coding	ND2	189	-	-	0
1002	G	protein coding	ND2	186	-	-	0
1003	G	protein coding	ND2	189	-	-	0
1004	A	protein coding	ND2	190	-	-	0
1005	T	protein coding	ND2	182	-	-	0
1006	T	protein coding	ND2	190	-	-	0
1007	T	protein coding	ND2	190	-	-	0
1008	T	protein coding	ND2	188	-	-	0
1009	T	protein coding	ND2	194	-	-	0
1010	A	protein coding	ND2	189	-	-	0
1011	C	protein coding	ND2	192	-	-	0
1012	C	protein coding	ND2	184	-	-	0
1013	A	protein coding	ND2	190	-	-	0
1014	A	protein coding	ND2	192	-	-	0
1015	A	protein coding	ND2	193	-	-	0
1016	A	protein coding	ND2	186	-	-	0
1017	T	protein coding	ND2	190	-	-	0
1018	G	protein coding	ND2	193	-	-	0
1019	A	protein coding	ND2	189	-	-	0
1020	C	protein coding	ND2	193	-	-	0
1021	T	protein coding	ND2	195	-	-	0
1022	T	protein coding	ND2	189	-	-	0
1023	G	protein coding	ND2	192	-	-	0
1024	T	protein coding	ND2	190	-	-	0
1025	A	protein coding	ND2	198	-	-	0
1026	A	protein coding	ND2	191	-	-	0
1027	T	protein coding	ND2	189	-	-	0
1028	T	protein coding	ND2	192	-	-	0
1029	C	protein coding	ND2	192	-	-	0
1030	A	protein coding	ND2	195	-	-	0
1031	A	protein coding	ND2	191	-	-	0
1032	C	protein coding	ND2	198	-	-	0
1033	A	protein coding	ND2	198	-	-	0
1034	A	protein coding	ND2	194	-	-	0
1035	T	protein coding	ND2	200	-	-	0
1036	T	protein coding	ND2	205	-	-	0
1037	A	protein coding	ND2	203	-	-	0
1038	A	protein coding	ND2	197	-	-	0
1039	C	protein coding	ND2	202	-	-	0
1040	A	protein coding	ND2	206	-	-	0
1041	T	protein coding	ND2	209	-	-	0
1042	T	protein coding	ND2	207	-	-	0
1043	A	protein coding	ND2	207	-	-	0
1044	T	protein coding	ND2	208	-	-	0
1045	G	protein coding	ND2	212	-	-	0
1046	T	protein coding	ND2	210	-	-	0
1047	A	protein coding	ND2	214	-	-	0
1048	A	protein coding	ND2	211	-	-	0
1049	T	protein coding	ND2	212	-	-	0
1050	C	protein coding	ND2	216	-	-	0
1051	A	protein coding	ND2	217	-	-	0
1052	A	protein coding	ND2	216	-	-	0
1053	T	protein coding	ND2	221	-	-	0
1054	A	protein coding	ND2	223	-	-	0
1055	T	protein coding	ND2	224	-	-	0
1056	T	protein coding	ND2	223	-	-	0
1057	T	protein coding	ND2	218	-	-	0
1058	T	protein coding	ND2	219	-	-	0
1059	A	protein coding	ND2	222	-	-	0
1060	T	protein coding	ND2	224	-	-	0
1061	A	protein coding	ND2	224	-	-	0
1062	T	protein coding	ND2	224	-	-	0
1063	T	protein coding	ND2	225	-	-	0
1064	A	protein coding	ND2	223	-	-	0
1065	A	protein coding	ND2	228	-	-	0
1066	C	protein coding	ND2	228	-	-	0
1067	A	protein coding	ND2	225	-	-	0
1068	C	protein coding	ND2	223	-	-	0
1069	T	protein coding	ND2	227	-	-	0
1070	T	protein coding	ND2	230	-	-	0
1071	A	protein coding	ND2	226	-	-	0
1072	T	protein coding	ND2	231	-	-	0
1073	A	protein coding	ND2	230	-	-	0
1074	A	protein coding	ND2	230	-	-	0
1075	T	protein coding	ND2	235	-	-	0
1076	A	protein coding	ND2	235	-	-	0
1077	A	protein coding	ND2	237	-	-	0
1078	T	protein coding	ND2	237	-	-	0
1079	A	protein coding	ND2	242	-	-	0
1080	T	protein coding	ND2	238	-	-	0
1081	C	protein coding	ND2	242	-	-	0
1082	A	protein coding	ND2	241	-	-	0
1083	A	protein coding	ND2	242	-	-	0
1084	C	protein coding	ND2	243	-	-	0
1085	T	protein coding	ND2	244	-	-	0
1086	T	protein coding	ND2	248	-	-	0
1087	T	protein coding	ND2	248	-	-	0
1088	A	protein coding	ND2	249	-	-	0
1089	A	protein coding	ND2	249	-	-	0
1090	T	protein coding	ND2	247	-	-	0
1091	T	protein coding	ND2	251	-	-	0
1092	A	protein coding	ND2	247	-	-	0
1093	C	protein coding	ND2	246	-	-	0
1094	A	protein coding	ND2	251	-	-	0
1095	T	protein coding	ND2	246	-	-	0
1096	T	protein coding	ND2	251	-	-	0
1097	A	protein coding	ND2	251	-	-	0
1098	T	protein coding	ND2	251	-	-	0
1099	T	protein coding	ND2	259	-	-	0
1100	T	protein coding	ND2	255	-	-	0
1101	T	protein coding	ND2	254	-	-	0
1102	T	protein coding	ND2	257	-	-	0
1103	T	protein coding	ND2	257	-	-	0
1104	T	protein coding	ND2	256	-	-	0
1105	A	protein coding	ND2	260	-	-	0
1106	T	protein coding	ND2	254	-	-	0
1107	T	protein coding	ND2	258	-	-	0
1108	T	protein coding	ND2	259	-	-	0
1109	A	protein coding	ND2	256	-	-	0
1110	C	protein coding	ND2	259	-	-	0
1111	G	protein coding	ND2	256	-	-	0
1112	A	protein coding	ND2	257	-	-	0
1113	A	protein coding	ND2	259	-	-	0
1114	T	protein coding	ND2	256	-	-	0
1115	T	protein coding	ND2	256	-	-	0
1116	T	protein coding	ND2	258	-	-	0
1117	G	protein coding	ND2	256	-	-	0
1118	T	protein coding	ND2	260	-	-	0
1119	T	protein coding	ND2	265	-	-	0
1120	A	protein coding	ND2	268	-	-	0
1121	T	protein coding	ND2	273	-	-	0
1122	T	protein coding	ND2	278	-	-	0
1123	C	protein coding	ND2	270	-	-	0
1124	C	protein coding	ND2	269	-	-	0
1125	G	protein coding	ND2	274	-	-	0
1126	C	protein coding	ND2	276	-	-	0
1127	T	protein coding	ND2	283	-	-	0
1128	T	protein coding	ND2	284	-	-	0
1129	T	protein coding	ND2	281	-	-	0
1130	T	protein coding	ND2	286	-	-	0
1131	A	protein coding	ND2	289	-	-	0
1132	T	protein coding	ND2	293	-	-	0
1133	A	protein coding	ND2	294	-	-	0
1134	A	protein coding	ND2	292	-	-	0
1135	T	protein coding	ND2	293	-	-	0
1136	A	protein coding	ND2	296	-	-	0
1137	A	protein coding	ND2	298	-	-	0
1138	A	protein coding	ND2	294	-	-	0
1139	T	protein coding	ND2	295	-	-	0
1140	T	protein coding	ND2	297	-	-	0
1141	A	protein coding	ND2	297	-	-	0
1142	T	protein coding	ND2	296	-	-	0
1143	T	protein coding	ND2	299	-	-	0
1144	T	protein coding	ND2	301	-	-	0
1145	T	protein coding	ND2	302	-	-	0
1146	G	protein coding	ND2	302	-	-	0
1147	A	protein coding	ND2	311	-	-	0
1148	A	protein coding	ND2	310	-	-	0
1149	A	protein coding	ND2	312	-	-	0
1150	A	protein coding	ND2	309	-	-	0
1151	T	protein coding	ND2	313	-	-	0
1152	A	protein coding	ND2	314	-	-	0
1153	A	protein coding	ND2	315	-	-	0
1154	C	protein coding	ND2	313	-	-	0
1155	T	protein coding	ND2	315	-	-	0
1156	G	protein coding	ND2	312	-	-	0
1157	A	protein coding	ND2	315	-	-	0
1158	A	protein coding	ND2	314	-	-	0
1159	T	protein coding	ND2	316	-	-	0
1160	C	protein coding	ND2	307	-	-	0
1161	A	protein coding	ND2	311	-	-	0
1162	T	protein coding	ND2	313	-	-	0
1163	A	protein coding	ND2	313	-	-	0
1164	A	protein coding	ND2	307	-	-	0
1165	A	protein coding	ND2	305	-	-	0
1166	G	protein coding	ND2	302	-	-	0
1167	A	protein coding	ND2	310	-	-	0
1168	T	protein coding	ND2	315	-	-	0
1169	A	protein coding	ND2	314	-	-	0
1170	A	protein coding	ND2	316	-	-	0
1171	A	protein coding	ND2	315	-	-	0
1172	T	protein coding	ND2	316	-	-	0
1173	A	protein coding	ND2	314	-	-	0
1174	T	protein coding	ND2	313	-	-	0
1175	A	protein coding	ND2	312	-	-	0
1176	A	protein coding	ND2	319	-	-	0
1177	A	protein coding	ND2	323	-	-	0
1178	T	protein coding	ND2	328	-	-	0
1179	A	protein coding	ND2	332	-	-	0
1180	G	protein coding	ND2	332	-	-	0
1181	T	protein coding	ND2	336	-	-	0
1182	A	protein coding	ND2	340	-	-	0
1183	T	protein coding	ND2	339	-	-	0
1184	T	protein coding	ND2	340	-	-	0
1185	A	protein coding	ND2	340	-	-	0
1186	A	protein coding	ND2	340	-	-	0
1187	T	protein coding	ND2	347	-	-	0
1188	T	protein coding	ND2	353	-	-	0
1189	A	protein coding	ND2	353	-	-	0
1190	T	protein coding	ND2	355	-	-	0
1191	A	protein coding	ND2	357	-	-	0
1192	A	protein coding	ND2	356	-	-	0
1193	T	protein coding	ND2	359	-	-	0
1194	A	protein coding	ND2	359	-	-	0
1195	T	protein coding	ND2	364	-	-	0
1196	A	protein coding	ND2	365	-	-	0
1197	T	protein coding	ND2	367	-	-	0
1198	A	protein coding	ND2	364	-	-	0
1199	T	protein coding	ND2	360	-	-	0
1200	A	protein coding	ND2	358	-	-	0
1201	T	protein coding	ND2	367	-	-	0
1202	A	protein coding	ND2	369	-	-	0
1203	A	protein coding	ND2	368	-	-	0
1204	T	protein coding	ND2	372	-	-	0
1205	T	protein coding	ND2	373	-	-	0
1206	A	protein coding	ND2	376	-	-	0
1207	T	protein coding	ND2	379	-	-	0
1208	A	protein coding	ND2	381	-	-	0
1209	A	protein coding	ND2	370	-	-	0
1210	C	protein coding	ND2	376	-	-	0
1211	T	protein coding	ND2	379	-	-	0
1212	T	protein coding	ND2	383	-	-	0
1213	T	protein coding	ND2	383	-	-	0
1214	T	protein coding	ND2	388	-	-	0
1215	T	protein coding	ND2	388	-	-	0
1216	T	protein coding	ND2	389	-	-	0
1217	T	protein coding	ND2	392	-	-	0
1218	T	protein coding	ND2	392	-	-	0
1219	C	protein coding	ND2	384	-	-	0
1220	A	protein coding	ND2	393	-	-	0
1221	A	protein coding	ND2	390	-	-	0
1222	T	protein coding	ND2	393	-	-	0
1223	T	protein coding	ND2	393	-	-	0
1224	T	protein coding	ND2	391	-	-	0
1225	T	protein coding	ND2	393	-	-	0
1226	T	protein coding	ND2	392	-	-	0
1227	G	protein coding	ND2	391	-	-	0
1228	G	protein coding	ND2	383	-	-	0
1229	A	protein coding	ND2	397	-	-	0
1230	T	protein coding	ND2	397	-	-	0
1231	T	protein coding	ND2	399	-	-	0
1232	A	protein coding	ND2	406	-	-	0
1233	T	protein coding	ND2	405	-	-	0
1234	T	protein coding	ND2	413	-	-	0
1235	T	protein coding	ND2	419	-	-	0
1236	T	protein coding	ND2	425	-	-	0
1237	T	protein coding	ND2	423	-	-	0
1238	A	protein coding	ND2	432	-	-	0
1239	A	protein coding	ND2	436	-	-	0
1240	T	protein coding	ND2	439	-	-	0
1241	T	protein coding	ND2	435	-	-	0
1242	T	protein coding	ND2	436	-	-	0
1243	C	protein coding	ND2	435	-	-	0
1244	T	protein coding	ND2	444	-	-	0
1245	T	protein coding	ND2	447	-	-	0
1246	T	protein coding	ND2	451	-	-	0
1247	A	protein coding	ND2	454	-	-	0
1248	T	protein coding	ND2	451	-	-	0
1249	T	protein coding	ND2	457	-	-	0
1250	T	protein coding	ND2	460	-	-	0
1251	T	protein coding	ND2	465	-	-	0
1252	A	protein coding	ND2	463	-	-	0
1253	T	protein coding	ND2	467	-	-	0
1254	T	protein coding	ND2	472	-	-	0
1255	T	protein coding	ND2	476	-	-	0
1256	T	protein coding	ND2	472	-	-	0
1257	A	protein coding	ND2	475	-	-	0
1258	T	protein coding	ND2	483	-	-	0
1259	A	protein coding	ND2	485	-	-	0
1260	T	protein coding	ND2	486	-	-	0
1261	T	protein coding	ND2	485	-	-	0
1262	T	protein coding	ND2	487	-	-	0
1263	T	protein coding	ND2	493	-	-	0
1264	A	tRNA	Trp	497	-	-	0
1265	A	tRNA	Trp	498	-	-	0
1266	G	tRNA	Trp	496	-	-	0
1267	G	tRNA	Trp	490	-	-	0
1268	C	tRNA	Trp	504	-	-	0
1269	T	tRNA	Trp	506	-	-	0
1270	T	tRNA	Trp	516	-	-	0
1271	T	tRNA	Trp	516	-	-	0
1272	A	tRNA	Trp	523	-	-	0
1273	A	tRNA	Trp	530	-	-	0
1274	G	tRNA	Trp	527	-	-	0
1275	T	tRNA	Trp	531	-	-	0
1276	T	tRNA	Trp	538	-	-	0
1277	A	tRNA	Trp	538	-	-	0
1278	A	tRNA	Trp	542	-	-	0
1279	T	tRNA	Trp	551	-	-	0
1280	A	tRNA	Trp	554	-	-	0
1281	A	tRNA	Trp	550	-	-	0
1282	A	tRNA	Trp	555	-	-	0
1283	A	tRNA	Trp	558	-	-	0
1284	C	tRNA	Trp	569	-	-	0
1285	T	tRNA	Trp	578	-	-	0
1286	A	tRNA	Trp	581	-	-	0
1287	A	tRNA	Trp	574	-	-	0
1288	T	tRNA	Trp	589	-	-	0
1289	A	tRNA	Trp	595	-	-	0
1290	A	tRNA	Trp	591	-	-	0
1291	C	tRNA	Trp	600	-	-	0
1292	C	tRNA	Trp	601	-	-	0
1293	T	tRNA	Trp	614	-	-	0
1294	T	tRNA	Trp	616	-	-	0
1295	C	tRNA	Trp	614	-	-	0
1296	A	tRNA	Trp	620	-	-	0
1297	A	tRNA	Trp	621	-	-	0
1298	A	tRNA	Trp	620	-	-	0
1299	G	tRNA	Trp	623	-	-	0
1300	C	tRNA	Trp	630	-	-	0
1301	T	tRNA	Trp	641	-	-	0
1302	A	tRNA	Trp	643	-	-	0
1303	T	tRNA	Trp	644	-	-	0
1304	A	tRNA	Trp	647	-	-	0
1305	A	tRNA	Trp	649	-	-	0
1306	A	tRNA	Trp	651	-	-	0
1307	T	tRNA	Trp	654	-	-	0
1308	A	tRNA	Trp	657	-	-	0
1309	A	tRNA	Trp	658	-	-	0
1310	A	tRNA	Trp	666	-	-	0
1311	G	tRNA	Trp	664	-	-	0
1312	A	tRNA	Trp	674	-	-	0
1313	A	tRNA	Trp	677	-	-	0
1314	A	tRNA	Trp	678	-	-	0
1315	T	tRNA	Trp	675	-	-	0
1316	T	tRNA	Trp	687	-	-	0
1317	T	tRNA	Trp	685	-	-	0
1318	C	tRNA	Trp	686	-	-	0
1319	T	tRNA	Trp	690	-	-	0
1320	T	tRNA	Trp	692	-	-	0
1321	T	tRNA	Trp	693	-	-	0
1322	A	tRNA	Trp - Cys	692	-	-	0
1323	A	tRNA	Trp - Cys	690	-	-	0
1324	G	tRNA	Trp - Cys	696	-	-	0
1325	C	tRNA	Trp - Cys	703	-	-	0
1326	C	tRNA	Trp - Cys	697	-	-	0
1327	T	tRNA	Trp - Cys	710	-	-	0
1328	T	tRNA	Trp - Cys	709	-	-	0
1329	A	tRNA	Trp - Cys	715	-	-	0
1330	G	tRNA	Cys	718	-	-	0
1331	T	tRNA	Cys	717	-	-	0
1332	A	tRNA	Cys	719	-	-	0
1333	A	tRNA	Cys	720	-	-	0
1334	A	tRNA	Cys	720	-	-	0
1335	A	tRNA	Cys	722	-	-	0
1336	C	tRNA	Cys	725	-	-	0
1337	T	tRNA	Cys	730	-	-	0
1338	T	tRNA	Cys	732	-	-	0
1339	A	tRNA	Cys	735	-	-	0
1340	C	tRNA	Cys	737	-	-	0
1341	T	tRNA	Cys	745	-	-	0
1342	C	tRNA	Cys	746	-	-	0
1343	C	tRNA	Cys	746	-	-	0
1344	T	tRNA	Cys	750	-	-	0
1345	T	tRNA	Cys	745	-	-	0
1346	C	tRNA	Cys	744	-	-	0
1347	A	tRNA	Cys	745	-	-	0
1348	A	tRNA	Cys	743	-	-	0
1349	A	tRNA	Cys	744	-	-	0
1350	A	tRNA	Cys	742	-	-	0
1351	T	tRNA	Cys	747	-	-	0
1352	T	tRNA	Cys	752	-	-	0
1353	G	tRNA	Cys	755	-	-	0
1354	C	tRNA	Cys	755	-	-	0
1355	A	tRNA	Cys	759	-	-	0
1356	G	tRNA	Cys	756	-	-	0
1357	T	tRNA	Cys	753	-	-	0
1358	T	tRNA	Cys	760	-	-	0
1359	T	tRNA	Cys	759	-	-	0
1360	G	tRNA	Cys	757	-	-	0
1361	A	tRNA	Cys	756	-	-	0
1362	T	tRNA	Cys	758	-	-	0
1363	A	tRNA	Cys	759	-	-	0
1364	T	tRNA	Cys	756	-	-	0
1365	C	tRNA	Cys	750	-	-	0
1366	A	tRNA	Cys	745	-	-	0
1367	T	tRNA	Cys	744	-	-	0
1368	T	tRNA	Cys	748	-	-	0
1369	A	tRNA	Cys	746	-	-	0
1370	T	tRNA	Cys	749	-	-	0
1371	T	tRNA	Cys	753	-	-	0
1372	G	tRNA	Cys	754	-	-	0
1373	A	tRNA	Cys	747	-	-	0
1374	C	tRNA	Cys	751	-	-	0
1375	T	tRNA	Cys	748	-	-	0
1376	A	tRNA	Cys	756	-	-	0
1377	T	tRNA	Cys	756	-	-	0
1378	A	tRNA	Cys	750	-	-	0
1379	A	tRNA	Cys	751	-	-	0
1380	G	tRNA	Cys	748	-	-	0
1381	A	tRNA	Cys	750	-	-	0
1382	C	tRNA	Cys	760	-	-	0
1383	C	tRNA	Cys	760	-	-	0
1384	T	NC		761	-	-	0
1385	A	NC		765	-	-	0
1386	A	NC		764	-	-	0
1387	T	NC		766	-	-	0
1388	T	NC		771	-	-	0
1389	A	NC		772	-	-	0
1390	A	NC		767	-	-	0
1391	T	NC		776	-	-	0
1392	T	NC		772	-	-	0
1393	T	NC		774	-	-	0
1394	G	NC		778	-	-	0
1395	T	NC		772	-	-	0
1396	C	NC		770	-	-	0
1397	C	NC		768	-	-	0
1398	T	NC		769	-	-	0
1399	T	NC		770	-	-	0
1400	A	NC		774	-	-	0
1401	T	NC		777	-	-	0
1402	T	NC		778	-	-	0
1403	T	tRNA	Tyr	775	-	-	0
1404	G	tRNA	Tyr	767	-	-	0
1405	A	tRNA	Tyr	774	-	-	0
1406	T	tRNA	Tyr	770	-	-	0
1407	T	tRNA	Tyr	775	-	-	0
1408	A	tRNA	Tyr	765	-	-	0
1409	A	tRNA	Tyr	767	-	-	0
1410	G	tRNA	Tyr	759	-	-	0
1411	A	tRNA	Tyr	754	-	-	0
1412	A	tRNA	Tyr	749	-	-	0
1413	G	tRNA	Tyr	749	-	-	0
1414	A	tRNA	Tyr	755	-	-	0
1415	A	tRNA	Tyr	758	-	-	0
1416	T	tRNA	Tyr	755	-	-	0
1417	A	tRNA	Tyr	750	-	-	0
1418	A	tRNA	Tyr	755	-	-	0
1419	A	tRNA	Tyr	750	-	-	0
1420	T	tRNA	Tyr	755	-	-	0
1421	C	tRNA	Tyr	755	-	-	0
1422	T	tRNA	Tyr	761	-	-	0
1423	T	tRNA	Tyr	763	-	-	0
1424	A	tRNA	Tyr	767	-	-	0
1425	T	tRNA	Tyr	764	-	-	0
1426	A	tRNA	Tyr	772	-	-	0
1427	T	tRNA	Tyr	772	-	-	0
1428	A	tRNA	Tyr	766	-	-	0
1429	T	tRNA	Tyr	768	-	-	0
1430	A	tRNA	Tyr	773	-	-	0
1431	G	tRNA	Tyr	766	-	-	0
1432	A	tRNA	Tyr	767	-	-	0
1433	T	tRNA	Tyr	763	-	-	0
1434	T	tRNA	Tyr	768	-	-	0
1435	T	tRNA	Tyr	772	-	-	0
1436	A	tRNA	Tyr	769	-	-	0
1437	C	tRNA	Tyr	776	-	-	0
1438	A	tRNA	Tyr	778	-	-	0
1439	A	tRNA	Tyr	777	-	-	0
1440	T	tRNA	Tyr	786	-	-	0
1441	C	tRNA	Tyr	797	-	-	0
1442	T	tRNA	Tyr	789	-	-	0
1443	A	tRNA	Tyr	801	-	-	0
1444	T	tRNA	Tyr	798	-	-	0
1445	C	tRNA	Tyr	804	-	-	0
1446	G	tRNA	Tyr	809	-	-	0
1447	C	tRNA	Tyr	806	-	-	0
1448	C	tRNA	Tyr	809	-	-	0
1449	T	tRNA	Tyr	807	-	-	0
1450	A	tRNA	Tyr	806	-	-	0
1451	A	tRNA	Tyr	803	-	-	0
1452	A	tRNA	Tyr	797	-	-	0
1453	C	tRNA	Tyr	816	-	-	0
1454	T	tRNA	Tyr	818	-	-	0
1455	T	tRNA	Tyr	822	-	-	0
1456	C	tRNA	Tyr	833	-	-	0
1457	A	tRNA	Tyr	824	-	-	0
1458	G	tRNA	Tyr	834	-	-	0
1459	C	tRNA	Tyr	825	-	-	0
1460	C	tRNA	Tyr	834	-	-	0
1461	A	tRNA	Tyr	826	-	-	0
1462	C	tRNA	Tyr	828	-	-	0
1463	T	tRNA	Tyr	829	-	-	0
1464	T	tRNA	Tyr	836	-	-	0
1465	A	tRNA	Tyr	835	-	-	0
1466	A	tRNA	Tyr	833	-	-	0
1467	T	tRNA	Tyr	830	-	-	0
1468	C	tRNA	Tyr	839	-	-	0
1469	A	NC		834	-	-	0
1470	A	NC		827	-	-	0
1471	T	NC		827	-	-	0
1472	A	NC		822	-	-	0
1473	A	NC		806	-	-	0
1474	T	protein coding	COX1	810	-	-	0
1475	C	protein coding	COX1	808	-	-	0
1476	G	protein coding	COX1	809	-	-	0
1477	C	protein coding	COX1	812	-	-	0
1478	G	protein coding	COX1	811	-	-	0
1479	A	protein coding	COX1	805	-	-	0
1480	C	protein coding	COX1	810	-	-	0
1481	A	protein coding	COX1	807	-	-	0
1482	A	protein coding	COX1	805	-	-	0
1483	T	protein coding	COX1	801	-	-	0
1484	G	protein coding	COX1	808	-	-	0
1485	A	protein coding	COX1	807	-	-	0
1486	T	protein coding	COX1	801	-	-	0
1487	T	protein coding	COX1	805	-	-	0
1488	A	protein coding	COX1	806	-	-	0
1489	T	protein coding	COX1	796	-	-	0
1490	T	protein coding	COX1	788	-	-	0
1491	T	protein coding	COX1	777	-	-	0
1492	T	protein coding	COX1	775	-	-	0
1493	C	protein coding	COX1	781	-	-	0
1494	T	protein coding	COX1	786	-	-	0
1495	A	protein coding	COX1	782	-	-	0
1496	C	protein coding	COX1	780	-	-	0
1497	A	protein coding	COX1	783	-	-	0
1498	A	protein coding	COX1	778	-	-	0
1499	A	protein coding	COX1	767	-	-	0
1500	T	protein coding	COX1	781	-	-	0
1501	C	protein coding	COX1	788	-	-	0
1502	A	protein coding	COX1	788	-	-	0
1503	T	protein coding	COX1	797	-	-	0
1504	A	protein coding	COX1	796	-	-	0
1505	A	protein coding	COX1	802	-	-	0
1506	A	protein coding	COX1	799	-	-	0
1507	G	protein coding	COX1	795	-	-	0
1508	A	protein coding	COX1	793	-	-	0
1509	T	protein coding	COX1	797	-	-	0
1510	A	protein coding	COX1	793	-	-	0
1511	T	protein coding	COX1	783	-	-	0
1512	C	protein coding	COX1	790	-	-	0
1513	G	protein coding	COX1	788	-	-	0
1514	G	protein coding	COX1	784	-	-	0
1515	A	protein coding	COX1	783	-	-	0
1516	A	protein coding	COX1	785	-	-	0
1517	C	protein coding	COX1	799	-	-	0
1518	T	protein coding	COX1	794	-	-	0
1519	T	protein coding	COX1	799	-	-	0
1520	T	protein coding	COX1	805	-	-	0
1521	A	protein coding	COX1	801	-	-	0
1522	T	protein coding	COX1	803	-	-	0
1523	A	protein coding	COX1	802	-	-	0
1524	T	protein coding	COX1	805	-	-	0
1525	T	protein coding	COX1	812	-	-	0
1526	T	protein coding	COX1	814	-	-	0
1527	T	protein coding	COX1	817	-	-	0
1528	A	protein coding	COX1	815	-	-	0
1529	T	protein coding	COX1	820	-	-	0
1530	T	protein coding	COX1	821	-	-	0
1531	T	protein coding	COX1	825	-	-	0
1532	T	protein coding	COX1	827	-	-	0
1533	T	protein coding	COX1	831	-	-	0
1534	G	protein coding	COX1	835	-	-	0
1535	G	protein coding	COX1	835	-	-	0
1536	A	protein coding	COX1	827	-	-	0
1537	G	protein coding	COX1	844	-	-	0
1538	C	protein coding	COX1	842	-	-	0
1539	T	protein coding	COX1	841	-	-	0
1540	T	protein coding	COX1	831	-	-	0
1541	G	protein coding	COX1	836	-	-	0
1542	A	protein coding	COX1	832	-	-	0
1543	G	protein coding	COX1	840	-	-	0
1544	C	protein coding	COX1	838	-	-	0
1545	T	protein coding	COX1	827	-	-	0
1546	G	protein coding	COX1	827	-	-	0
1547	G	protein coding	COX1	831	-	-	0
1548	A	protein coding	COX1	834	-	-	0
1549	A	protein coding	COX1	825	-	-	0
1550	T	protein coding	COX1	830	-	-	0
1551	A	protein coding	COX1	833	-	-	0
1552	G	protein coding	COX1	838	-	-	0
1553	T	protein coding	COX1	823	-	-	0
1554	T	protein coding	COX1	824	-	-	0
1555	G	protein coding	COX1	832	-	-	0
1556	G	protein coding	COX1	830	-	-	0
1557	A	protein coding	COX1	826	-	-	0
1558	A	protein coding	COX1	818	-	-	0
1559	C	protein coding	COX1	835	-	-	0
1560	A	protein coding	COX1	831	-	-	0
1561	T	protein coding	COX1	830	-	-	0
1562	C	protein coding	COX1	833	-	-	0
1563	T	protein coding	COX1	820	-	-	0
1564	T	protein coding	COX1	814	-	-	0
1565	T	protein coding	COX1	811	-	-	0
1566	A	protein coding	COX1	813	-	-	0
1567	A	protein coding	COX1	809	-	-	0
1568	G	protein coding	COX1	809	-	-	0
1569	A	protein coding	COX1	803	-	-	0
1570	A	protein coding	COX1	805	-	-	0
1571	T	protein coding	COX1	799	-	-	0
1572	T	protein coding	COX1	808	-	-	0
1573	T	protein coding	COX1	811	-	-	0
1574	T	protein coding	COX1	812	-	-	0
1575	A	protein coding	COX1	814	-	-	0
1576	A	protein coding	COX1	810	-	-	0
1577	T	protein coding	COX1	811	-	-	0
1578	T	protein coding	COX1	805	-	-	0
1579	C	protein coding	COX1	817	-	-	0
1580	G	protein coding	COX1	818	-	-	0
1581	A	protein coding	COX1	817	-	-	0
1582	G	protein coding	COX1	813	-	-	0
1583	C	protein coding	COX1	805	-	-	0
1584	T	protein coding	COX1	804	-	-	0
1585	G	protein coding	COX1	804	-	-	0
1586	A	protein coding	COX1	805	-	-	0
1587	A	protein coding	COX1	804	-	-	0
1588	T	protein coding	COX1	800	-	-	0
1589	T	protein coding	COX1	804	-	-	0
1590	A	protein coding	COX1	809	-	-	0
1591	G	protein coding	COX1	809	-	-	0
1592	G	protein coding	COX1	804	-	-	0
1593	A	protein coding	COX1	794	-	-	0
1594	C	protein coding	COX1	812	-	-	0
1595	A	protein coding	COX1	802	-	-	0
1596	T	protein coding	COX1	807	-	-	0
1597	C	protein coding	COX1	802	-	-	0
1598	C	protein coding	COX1	801	-	-	0
1599	T	protein coding	COX1	800	-	-	0
1600	G	protein coding	COX1	796	-	-	0
1601	G	protein coding	COX1	798	-	-	0
1602	A	protein coding	COX1	796	-	-	0
1603	G	protein coding	COX1	800	-	-	0
1604	C	protein coding	COX1	791	-	-	0
1605	A	protein coding	COX1	792	-	-	0
1606	T	protein coding	COX1	781	-	-	0
1607	T	protein coding	COX1	783	-	-	0
1608	A	protein coding	COX1	782	-	-	0
1609	A	protein coding	COX1	785	-	-	0
1610	T	protein coding	COX1	790	-	-	0
1611	T	protein coding	COX1	798	-	-	0
1612	G	protein coding	COX1	799	-	-	0
1613	G	protein coding	COX1	789	-	-	0
1614	A	protein coding	COX1	795	-	-	0
1615	G	protein coding	COX1	796	-	-	0
1616	A	protein coding	COX1	795	-	-	0
1617	T	protein coding	COX1	785	-	-	0
1618	G	protein coding	COX1	779	-	-	0
1619	A	protein coding	COX1	775	-	-	0
1620	T	protein coding	COX1	781	-	-	0
1621	C	protein coding	COX1	774	-	-	0
1622	A	protein coding	COX1	768	-	-	0
1623	A	protein coding	COX1	764	-	-	0
1624	A	protein coding	COX1	764	-	-	0
1625	T	protein coding	COX1	755	-	-	0
1626	T	protein coding	COX1	769	-	-	0
1627	T	protein coding	COX1	764	-	-	0
1628	A	protein coding	COX1	768	-	-	0
1629	T	protein coding	COX1	773	-	-	0
1630	A	protein coding	COX1	764	-	-	0
1631	A	protein coding	COX1	763	-	-	0
1632	T	protein coding	COX1	772	-	-	0
1633	G	protein coding	COX1	771	-	-	0
1634	T	protein coding	COX1	767	-	-	0
1635	A	protein coding	COX1	768	-	-	0
1636	A	protein coding	COX1	762	-	-	0
1637	T	protein coding	COX1	764	-	-	0
1638	T	protein coding	COX1	767	-	-	0
1639	G	protein coding	COX1	762	-	-	0
1640	T	protein coding	COX1	758	-	-	0
1641	A	protein coding	COX1	749	-	-	0
1642	A	protein coding	COX1	748	-	-	0
1643	C	protein coding	COX1	748	-	-	0
1644	T	protein coding	COX1	753	-	-	0
1645	G	protein coding	COX1	746	-	-	0
1646	C	protein coding	COX1	744	-	-	0
1647	A	protein coding	COX1	732	-	-	0
1648	C	protein coding	COX1	736	-	-	0
1649	A	protein coding	COX1	726	-	-	0
1650	T	protein coding	COX1	731	-	-	0
1651	G	protein coding	COX1	730	-	-	0
1652	C	protein coding	COX1	721	-	-	0
1653	T	protein coding	COX1	720	-	-	0
1654	T	protein coding	COX1	722	-	-	0
1655	T	protein coding	COX1	726	-	-	0
1656	T	protein coding	COX1	722	-	-	0
1657	A	protein coding	COX1	721	-	-	0
1658	T	protein coding	COX1	718	-	-	0
1659	T	protein coding	COX1	714	-	-	0
1660	A	protein coding	COX1	709	-	-	0
1661	T	protein coding	COX1	703	-	-	0
1662	A	protein coding	COX1	707	-	-	0
1663	A	protein coding	COX1	706	-	-	0
1664	T	protein coding	COX1	707	-	-	0
1665	T	protein coding	COX1	711	-	-	0
1666	T	protein coding	COX1	713	-	-	0
1667	T	protein coding	COX1	712	-	-	0
1668	T	protein coding	COX1	702	-	-	0
1669	T	protein coding	COX1	704	-	-	0
1670	T	protein coding	COX1	706	-	-	0
1671	T	protein coding	COX1	707	-	-	0
1672	A	protein coding	COX1	708	-	-	0
1673	T	protein coding	COX1	715	-	-	0
1674	A	protein coding	COX1	721	-	-	0
1675	G	protein coding	COX1	720	-	-	0
1676	T	protein coding	COX1	724	-	-	0
1677	T	protein coding	COX1	732	-	-	0
1678	A	protein coding	COX1	726	-	-	0
1679	T	protein coding	COX1	722	-	-	0
1680	A	protein coding	COX1	716	-	-	0
1681	C	protein coding	COX1	721	-	-	0
1682	C	protein coding	COX1	718	-	-	0
1683	T	protein coding	COX1	725	-	-	0
1684	A	protein coding	COX1	722	-	-	0
1685	T	protein coding	COX1	725	-	-	0
1686	T	protein coding	COX1	728	-	-	0
1687	A	protein coding	COX1	727	-	-	0
1688	T	protein coding	COX1	728	-	-	0
1689	A	protein coding	COX1	735	-	-	0
1690	A	protein coding	COX1	736	-	-	0
1691	T	protein coding	COX1	738	-	-	0
1692	T	protein coding	COX1	740	-	-	0
1693	G	protein coding	COX1	735	-	-	0
1694	G	protein coding	COX1	734	-	-	0
1695	T	protein coding	COX1	703	-	-	0
1696	G	protein coding	COX1	734	-	-	0
1697	G	protein coding	COX1	737	-	-	0
1698	A	protein coding	COX1	742	-	-	0
1699	T	protein coding	COX1	722	-	-	0
1700	T	protein coding	COX1	744	-	-	0
1701	T	protein coding	COX1	747	-	-	0
1702	G	protein coding	COX1	757	-	-	0
1703	G	protein coding	COX1	766	-	-	0
1704	A	protein coding	COX1	766	-	-	0
1705	A	protein coding	COX1	765	-	-	0
1706	A	protein coding	COX1	760	-	-	0
1707	T	protein coding	COX1	755	-	-	0
1708	T	protein coding	COX1	763	-	-	0
1709	G	protein coding	COX1	765	-	-	0
1710	A	protein coding	COX1	763	-	-	0
1711	T	protein coding	COX1	759	-	-	0
1712	T	protein coding	COX1	776	-	-	0
1713	A	protein coding	COX1	773	-	-	0
1714	G	protein coding	COX1	774	-	-	0
1715	T	protein coding	COX1	756	-	-	0
1716	G	protein coding	COX1	777	-	-	0
1717	C	protein coding	COX1	774	-	-	0
1718	C	protein coding	COX1	781	-	-	0
1719	T	protein coding	COX1	774	-	-	0
1720	T	protein coding	COX1	782	-	-	0
1721	T	protein coding	COX1	782	-	-	0
1722	A	protein coding	COX1	780	-	-	0
1723	A	protein coding	COX1	778	-	-	0
1724	T	protein coding	COX1	778	-	-	0
1725	A	protein coding	COX1	775	-	-	0
1726	T	protein coding	COX1	775	-	-	0
1727	T	protein coding	COX1	774	-	-	0
1728	A	protein coding	COX1	770	-	-	0
1729	G	protein coding	COX1	772	-	-	0
1730	G	protein coding	COX1	769	-	-	0
1731	T	protein coding	COX1	747	-	-	0
1732	G	protein coding	COX1	771	-	-	0
1733	C	protein coding	COX1	770	-	-	0
1734	T	protein coding	COX1	755	-	-	0
1735	C	protein coding	COX1	758	-	-	0
1736	C	protein coding	COX1	756	-	-	0
1737	T	protein coding	COX1	761	-	-	0
1738	G	protein coding	COX1	766	-	-	0
1739	A	protein coding	COX1	761	-	-	0
1740	T	protein coding	COX1	755	-	-	0
1741	A	protein coding	COX1	758	-	-	0
1742	T	protein coding	COX1	754	-	-	0
1743	A	protein coding	COX1	751	-	-	0
1744	G	protein coding	COX1	750	-	-	0
1745	C	protein coding	COX1	745	-	-	0
1746	A	protein coding	COX1	741	-	-	0
1747	T	protein coding	COX1	745	-	-	0
1748	T	protein coding	COX1	746	-	-	0
1749	C	protein coding	COX1	737	-	-	0
1750	C	protein coding	COX1	742	-	-	0
1751	C	protein coding	COX1	742	-	-	0
1752	A	protein coding	COX1	738	-	-	0
1753	C	protein coding	COX1	742	-	-	0
1754	G	protein coding	COX1	742	-	-	0
1755	A	protein coding	COX1	737	-	-	0
1756	A	protein coding	COX1	742	-	-	0
1757	T	protein coding	COX1	734	-	-	0
1758	A	protein coding	COX1	731	-	-	0
1759	A	protein coding	COX1	727	-	-	0
1760	A	protein coding	COX1	726	-	-	0
1761	T	protein coding	COX1	728	-	-	0
1762	A	protein coding	COX1	726	-	-	0
1763	A	protein coding	COX1	728	-	-	0
1764	T	protein coding	COX1	729	-	-	0
1765	A	protein coding	COX1	722	-	-	0
1766	T	protein coding	COX1	730	-	-	0
1767	A	protein coding	COX1	729	-	-	0
1768	A	protein coding	COX1	727	-	-	0
1769	G	protein coding	COX1	734	-	-	0
1770	A	protein coding	COX1	735	-	-	0
1771	T	protein coding	COX1	729	-	-	0
1772	T	protein coding	COX1	740	-	-	0
1773	T	protein coding	COX1	744	-	-	0
1774	T	protein coding	COX1	741	-	-	0
1775	G	protein coding	COX1	743	-	-	0
1776	A	protein coding	COX1	737	-	-	0
1777	C	protein coding	COX1	752	-	-	0
1778	T	protein coding	COX1	755	-	-	0
1779	T	protein coding	COX1	743	-	-	0
1780	C	protein coding	COX1	762	-	-	0
1781	T	protein coding	COX1	761	-	-	0
1782	A	protein coding	COX1	747	-	-	0
1783	C	protein coding	COX1	756	-	-	0
1784	C	protein coding	COX1	745	-	-	0
1785	T	protein coding	COX1	746	-	-	0
1786	C	protein coding	COX1	749	-	-	0
1787	C	protein coding	COX1	752	-	-	0
1788	T	protein coding	COX1	747	-	-	0
1789	G	protein coding	COX1	752	-	-	0
1790	C	protein coding	COX1	745	-	-	0
1791	T	protein coding	COX1	702	-	-	0
1792	C	protein coding	COX1	746	-	-	0
1793	T	protein coding	COX1	738	-	-	0
1794	T	protein coding	COX1	735	-	-	0
1795	T	protein coding	COX1	722	-	-	0
1796	C	protein coding	COX1	739	-	-	0
1797	T	protein coding	COX1	734	-	-	0
1798	T	protein coding	COX1	733	-	-	0
1799	T	protein coding	COX1	741	-	-	0
1800	A	protein coding	COX1	732	-	-	0
1801	C	protein coding	COX1	748	-	-	0
1802	T	protein coding	COX1	746	-	-	0
1803	A	protein coding	COX1	746	-	-	0
1804	T	protein coding	COX1	740	-	-	0
1805	T	protein coding	COX1	742	-	-	0
1806	A	protein coding	COX1	737	-	-	0
1807	G	protein coding	COX1	741	-	-	0
1808	T	protein coding	COX1	738	-	-	0
1809	A	protein coding	COX1	735	-	-	0
1810	A	protein coding	COX1	736	-	-	0
1811	G	protein coding	COX1	740	-	-	0
1812	T	protein coding	COX1	736	-	-	0
1813	A	protein coding	COX1	739	-	-	0
1814	G	protein coding	COX1	746	-	-	0
1815	A	protein coding	COX1	746	-	-	0
1816	A	protein coding	COX1	736	-	-	0
1817	T	protein coding	COX1	741	-	-	0
1818	A	protein coding	COX1	748	-	-	0
1819	G	protein coding	COX1	745	-	-	0
1820	T	protein coding	COX1	700	-	-	0
1821	T	protein coding	COX1	721	-	-	0
1822	G	protein coding	COX1	737	-	-	0
1823	A	protein coding	COX1	738	-	-	0
1824	A	protein coding	COX1	741	-	-	0
1825	A	protein coding	COX1	738	-	-	0
1826	A	protein coding	COX1	716	-	-	0
1827	T	protein coding	COX1	733	-	-	0
1828	G	protein coding	COX1	759	-	-	0
1829	G	protein coding	COX1	764	-	-	0
1830	A	protein coding	COX1	742	-	-	0
1831	G	protein coding	COX1	765	-	-	0
1832	C	protein coding	COX1	761	-	-	0
1833	T	protein coding	COX1	685	-	-	0
1834	G	protein coding	COX1	756	-	-	0
1835	G	protein coding	COX1	760	-	-	0
1836	G	protein coding	COX1	756	-	-	0
1837	A	protein coding	COX1	736	-	-	0
1838	C	protein coding	COX1	752	-	-	0
1839	A	protein coding	COX1	742	-	-	0
1840	G	protein coding	COX1	750	-	-	0
1841	G	protein coding	COX1	751	-	-	0
1842	A	protein coding	COX1	740	-	-	0
1843	T	protein coding	COX1	681	-	-	0
1844	G	protein coding	COX1	747	-	-	0
1845	A	protein coding	COX1	736	-	-	0
1846	A	protein coding	COX1	721	-	-	0
1847	C	protein coding	COX1	746	-	-	0
1848	T	protein coding	COX1	729	-	-	0
1849	G	protein coding	COX1	740	-	-	0
1850	T	protein coding	COX1	690	-	-	0
1851	T	protein coding	COX1	723	-	-	0
1852	T	protein coding	COX1	733	-	-	0
1853	A	protein coding	COX1	729	-	-	0
1854	T	protein coding	COX1	732	-	-	0
1855	C	protein coding	COX1	747	-	-	0
1856	C	protein coding	COX1	744	-	-	0
1857	A	protein coding	COX1	720	-	-	0
1858	C	protein coding	COX1	749	-	-	0
1859	C	protein coding	COX1	748	-	-	0
1860	T	protein coding	COX1	743	-	-	0
1861	C	protein coding	COX1	749	-	-	0
1862	T	protein coding	COX1	750	-	-	0
1863	A	protein coding	COX1	729	-	-	0
1864	T	protein coding	COX1	743	-	-	0
1865	C	protein coding	COX1	744	-	-	0
1866	C	protein coding	COX1	742	-	-	0
1867	G	protein coding	COX1	743	-	-	0
1868	C	protein coding	COX1	747	-	-	0
1869	T	protein coding	COX1	731	-	-	0
1870	G	protein coding	COX1	742	-	-	0
1871	G	protein coding	COX1	744	-	-	0
1872	A	protein coding	COX1	743	-	-	0
1873	A	protein coding	COX1	731	-	-	0
1874	T	protein coding	COX1	729	-	-	0
1875	T	protein coding	COX1	738	-	-	0
1876	G	protein coding	COX1	728	-	-	0
1877	C	protein coding	COX1	727	-	-	0
1878	T	protein coding	COX1	718	-	-	0
1879	C	protein coding	COX1	732	-	-	0
1880	A	protein coding	COX1	717	-	-	0
1881	T	protein coding	COX1	717	-	-	0
1882	G	protein coding	COX1	723	-	-	0
1883	G	protein coding	COX1	722	-	-	0
1884	T	protein coding	COX1	678	-	-	0
1885	G	protein coding	COX1	718	-	-	0
1886	G	protein coding	COX1	718	-	-	0
1887	A	protein coding	COX1	706	-	-	0
1888	G	protein coding	COX1	715	-	-	0
1889	C	protein coding	COX1	711	-	-	0
1890	T	protein coding	COX1	692	-	-	0
1891	T	protein coding	COX1	696	-	-	0
1892	C	protein coding	COX1	705	-	-	0
1893	A	protein coding	COX1	699	-	-	0
1894	G	protein coding	COX1	703	-	-	0
1895	T	protein coding	COX1	675	-	-	0
1896	T	protein coding	COX1	693	-	-	0
1897	G	protein coding	COX1	706	-	-	0
1898	A	protein coding	COX1	692	-	-	0
1899	T	protein coding	COX1	681	-	-	0
1900	T	protein coding	COX1	693	-	-	0
1901	T	protein coding	COX1	699	-	-	0
1902	A	protein coding	COX1	700	-	-	0
1903	G	protein coding	COX1	699	-	-	0
1904	C	protein coding	COX1	702	-	-	0
1905	T	protein coding	COX1	702	-	-	0
1906	A	protein coding	COX1	710	-	-	0
1907	T	protein coding	COX1	701	-	-	0
1908	T	protein coding	COX1	707	-	-	0
1909	T	protein coding	COX1	712	-	-	0
1910	T	protein coding	COX1	708	-	-	0
1911	T	protein coding	COX1	717	-	-	0
1912	T	protein coding	COX1	721	-	-	0
1913	C	protein coding	COX1	732	-	-	0
1914	T	protein coding	COX1	732	-	-	0
1915	C	protein coding	COX1	732	-	-	0
1916	T	protein coding	COX1	727	-	-	0
1917	A	protein coding	COX1	729	-	-	0
1918	C	protein coding	COX1	736	-	-	0
1919	A	protein coding	COX1	734	-	-	0
1920	T	protein coding	COX1	737	-	-	0
1921	T	protein coding	COX1	735	-	-	0
1922	T	protein coding	COX1	736	-	-	0
1923	A	protein coding	COX1	731	-	-	0
1924	G	protein coding	COX1	732	-	-	0
1925	C	protein coding	COX1	732	-	-	0
1926	A	protein coding	COX1	727	-	-	0
1927	G	protein coding	COX1	719	-	-	0
1928	G	protein coding	COX1	722	-	-	0
1929	A	protein coding	COX1	727	-	-	0
1930	A	protein coding	COX1	730	-	-	0
1931	T	protein coding	COX1	723	-	-	0
1932	T	protein coding	COX1	736	-	-	0
1933	T	protein coding	COX1	735	-	-	0
1934	C	protein coding	COX1	730	-	-	0
1935	T	protein coding	COX1	726	-	-	0
1936	T	protein coding	COX1	723	-	-	0
1937	C	protein coding	COX1	712	-	-	0
1938	A	protein coding	COX1	707	-	-	0
1939	A	protein coding	COX1	707	-	-	0
1940	T	protein coding	COX1	717	-	-	0
1941	T	protein coding	COX1	716	-	-	0
1942	T	protein coding	COX1	715	-	-	0
1943	T	protein coding	COX1	723	-	-	0
1944	A	protein coding	COX1	712	-	-	0
1945	G	protein coding	COX1	713	-	-	0
1946	G	protein coding	COX1	717	-	-	0
1947	A	protein coding	COX1	711	-	-	0
1948	G	protein coding	COX1	708	-	-	0
1949	C	protein coding	COX1	708	-	-	0
1950	T	protein coding	COX1	703	-	-	0
1951	G	protein coding	COX1	710	-	-	0
1952	T	protein coding	COX1	703	-	-	0
1953	A	protein coding	COX1	704	-	-	0
1954	A	protein coding	COX1	700	-	-	0
1955	A	protein coding	COX1	701	-	-	0
1956	T	protein coding	COX1	701	-	-	0
1957	T	protein coding	COX1	703	-	-	0
1958	T	protein coding	COX1	702	-	-	0
1959	T	protein coding	COX1	708	-	-	0
1960	A	protein coding	COX1	707	-	-	0
1961	T	protein coding	COX1	700	-	-	0
1962	T	protein coding	COX1	703	-	-	0
1963	A	protein coding	COX1	701	-	-	0
1964	C	protein coding	COX1	701	-	-	0
1965	A	protein coding	COX1	698	-	-	0
1966	A	protein coding	COX1	703	-	-	0
1967	C	protein coding	COX1	705	-	-	0
1968	T	protein coding	COX1	704	-	-	0
1969	G	protein coding	COX1	709	-	-	0
1970	T	protein coding	COX1	702	-	-	0
1971	A	protein coding	COX1	710	-	-	0
1972	A	protein coding	COX1	713	-	-	0
1973	T	protein coding	COX1	714	-	-	0
1974	T	protein coding	COX1	715	-	-	0
1975	A	protein coding	COX1	709	-	-	0
1976	A	protein coding	COX1	706	-	-	0
1977	T	protein coding	COX1	703	-	-	0
1978	A	protein coding	COX1	698	-	-	0
1979	T	protein coding	COX1	706	-	-	0
1980	A	protein coding	COX1	702	-	-	0
1981	C	protein coding	COX1	709	-	-	0
1982	G	protein coding	COX1	711	-	-	0
1983	A	protein coding	COX1	706	-	-	0
1984	T	protein coding	COX1	708	-	-	0
1985	C	protein coding	COX1	717	-	-	0
1986	A	protein coding	COX1	716	-	-	0
1987	A	protein coding	COX1	703	-	-	0
1988	C	protein coding	COX1	710	-	-	0
1989	A	protein coding	COX1	715	-	-	0
1990	G	protein coding	COX1	712	-	-	0
1991	G	protein coding	COX1	709	-	-	0
1992	A	protein coding	COX1	709	-	-	0
1993	A	protein coding	COX1	701	-	-	0
1994	T	protein coding	COX1	704	-	-	0
1995	T	protein coding	COX1	706	-	-	0
1996	T	protein coding	COX1	702	-	-	0
1997	C	protein coding	COX1	715	-	-	0
1998	A	protein coding	COX1	717	-	-	0
1999	T	protein coding	COX1	719	-	-	0
[truncated: 17,525 more rows]

## Sheet: +_tamrescue_3
Postion	Reference	Encoding	Description	DCS	Insterted NTs	Deleted NTs	% Heteroplasmy
1	A	tRNA	Ile	72	-	-	0
2	A	tRNA	Ile	82	-	-	0
3	T	tRNA	Ile	88	-	-	0
4	G	tRNA	Ile	94	-	-	0
5	A	tRNA	Ile	97	-	-	0
6	A	tRNA	Ile	104	-	-	0
7	T	tRNA	Ile	108	-	-	0
8	T	tRNA	Ile	111	-	-	0
9	G	tRNA	Ile	112	-	-	0
10	C	tRNA	Ile	119	-	-	0
11	C	tRNA	Ile	125	-	-	0
12	T	tRNA	Ile	132	-	-	0
13	G	tRNA	Ile	134	-	-	0
14	A	tRNA	Ile	141	-	-	0
15	T	tRNA	Ile	152	-	-	0
16	A	tRNA	Ile	154	-	-	0
17	A	tRNA	Ile	161	-	-	0
18	A	tRNA	Ile	161	-	-	0
19	A	tRNA	Ile	167	-	-	0
20	A	tRNA	Ile	169	-	-	0
21	G	tRNA	Ile	177	-	-	0
22	G	tRNA	Ile	173	-	-	0
23	A	tRNA	Ile	182	-	-	0
24	T	tRNA	Ile	186	-	-	0
25	T	tRNA	Ile	187	-	-	0
26	A	tRNA	Ile	187	-	-	0
27	C	tRNA	Ile	189	-	-	0
28	C	tRNA	Ile	193	-	-	0
29	T	tRNA	Ile	197	-	-	0
30	T	tRNA	Ile	200	-	-	0
31	G	tRNA	Ile	205	-	-	0
32	A	tRNA	Ile	210	-	-	0
33	T	tRNA	Ile	213	-	-	0
34	A	tRNA	Ile	215	-	-	0
35	G	tRNA	Ile	218	-	-	0
36	G	tRNA	Ile	216	-	-	0
37	G	tRNA	Ile	219	-	-	0
38	T	tRNA	Ile	226	-	-	0
39	A	tRNA	Ile	228	-	-	0
40	A	tRNA	Ile	229	-	-	0
41	A	tRNA	Ile	229	-	-	0
42	T	tRNA	Ile	231	-	-	0
43	C	tRNA	Ile	230	-	-	0
44	A	tRNA	Ile	234	-	-	0
45	T	tRNA	Ile	235	-	-	0
46	G	tRNA	Ile	235	-	-	0
47	C	tRNA	Ile	232	-	-	0
48	A	tRNA	Ile	235	-	-	0
49	G	tRNA	Ile	236	-	-	0
50	T	tRNA	Ile	241	-	-	0
51	T	tRNA	Ile	242	-	-	0
52	T	tRNA	Ile	244	-	-	0
53	T	tRNA	Ile	247	-	-	0
54	C	tRNA	Ile	247	-	-	0
55	T	tRNA	Ile	251	-	-	0
56	G	tRNA	Ile	247	-	-	0
57	C	tRNA	Ile	248	-	-	0
58	A	tRNA	Ile	254	-	-	0
59	T	tRNA	Ile	258	-	-	0
60	T	tRNA	Ile	260	-	-	0
61	C	tRNA	Ile	258	-	-	0
62	A	tRNA	Ile	264	-	-	0
63	T	tRNA	Ile	263	-	-	0
64	T	tRNA	Ile	265	-	-	0
65	G	tRNA	Ile	271	-	-	0
66	A	NC		271	-	-	0
67	C	NC		273	-	-	0
68	T	NC		278	-	-	0
69	G	NC		275	-	-	0
70	A	NC		282	-	-	0
71	T	NC		280	-	-	0
72	T	NC		282	-	-	0
73	T	NC		288	-	-	0
74	A	NC		289	-	-	0
75	T	NC		288	-	-	0
76	A	NC		292	-	-	0
77	T	NC		294	-	-	0
78	A	NC		296	-	-	0
79	T	NC		304	-	-	0
80	T	NC		306	-	-	0
81	A	NC		306	-	-	0
82	T	NC		311	-	-	0
83	T	NC		317	-	-	0
84	T	NC		325	-	-	0
85	A	NC		329	-	-	0
86	T	NC		336	-	-	0
87	A	NC		339	-	-	0
88	A	NC		343	-	-	0
89	A	NC		344	-	-	0
90	G	NC		344	-	-	0
91	A	NC		351	-	-	0
92	T	NC		354	-	-	0
93	G	NC		355	-	-	0
94	A	NC		364	-	-	0
95	T	NC		365	-	-	0
96	T	NC		377	-	-	0
97	T	tRNA	Gln	377	-	-	0
98	T	tRNA	Gln	384	-	-	0
99	A	tRNA	Gln	387	-	-	0
100	T	tRNA	Gln	393	-	-	0
101	A	tRNA	Gln	396	-	-	0
102	T	tRNA	Gln	402	-	-	0
103	T	tRNA	Gln	403	-	-	0
104	T	tRNA	Gln	410	-	-	0
105	A	tRNA	Gln	413	-	-	0
106	A	tRNA	Gln	419	-	-	0
107	T	tRNA	Gln	422	-	-	0
108	A	tRNA	Gln	423	-	-	0
109	G	tRNA	Gln	427	-	-	0
110	A	tRNA	Gln	432	-	-	0
111	A	tRNA	Gln	433	-	-	0
112	T	tRNA	Gln	434	-	-	0
113	T	tRNA	Gln	436	-	-	0
114	A	tRNA	Gln	435	-	-	0
115	A	tRNA	Gln	432	-	-	0
116	A	tRNA	Gln	424	-	-	0
117	C	tRNA	Gln	427	-	-	0
118	T	tRNA	Gln	434	-	-	0
119	A	tRNA	Gln	427	-	-	0
120	T	tRNA	Gln	429	-	-	0
121	T	tRNA	Gln	423	-	-	0
122	T	tRNA	Gln	421	-	-	0
123	C	tRNA	Gln	423	-	-	0
124	T	tRNA	Gln	423	-	-	0
125	A	tRNA	Gln	428	-	-	0
126	A	tRNA	Gln	427	-	-	0
127	A	tRNA	Gln	428	-	-	0
128	A	tRNA	Gln	430	-	-	0
129	G	tRNA	Gln	425	-	-	0
130	T	tRNA	Gln	425	-	-	0
131	A	tRNA	Gln	432	-	-	0
132	T	tRNA	Gln	431	-	-	0
133	C	tRNA	Gln	434	-	-	0
134	A	tRNA	Gln	436	-	-	0
135	A	tRNA	Gln	433	-	-	0
136	A	tRNA	Gln	434	-	-	0
137	A	tRNA	Gln	430	-	-	0
138	A	tRNA	Gln	438	-	-	0
139	C	tRNA	Gln	442	-	-	0
140	T	tRNA	Gln	444	-	-	0
141	T	tRNA	Gln	445	-	-	0
142	T	tRNA	Gln	454	-	-	0
143	T	tRNA	Gln	457	-	-	0
144	G	tRNA	Gln	461	-	-	0
145	T	tRNA	Gln	462	-	-	0
146	G	tRNA	Gln	464	-	-	0
147	C	tRNA	Gln	469	-	-	0
148	A	tRNA	Gln	473	-	-	0
149	T	tRNA	Gln	479	-	-	0
150	C	tRNA	Gln	481	-	-	0
151	A	tRNA	Gln	482	-	-	0
152	T	tRNA	Gln	483	-	-	0
153	A	tRNA	Gln	482	-	-	0
154	C	tRNA	Gln	488	-	-	0
155	A	tRNA	Gln	484	-	-	0
156	C	tRNA	Gln	490	-	-	0
157	C	tRNA	Gln	490	-	-	0
158	A	tRNA	Gln	491	-	-	0
159	A	tRNA	Gln	493	-	-	0
160	A	tRNA	Gln	492	-	-	0
161	A	tRNA	Gln	501	-	-	0
162	T	tRNA	Gln	505	-	-	0
163	A	tRNA	Gln	509	-	-	0
164	T	tRNA	Gln	512	-	-	0
165	A	tRNA	Gln	518	-	-	0
166	T	NC		519	-	-	0
167	T	NC		526	-	-	0
168	T	NC		534	-	-	0
169	A	NC		535	-	-	0
170	C	NC		534	-	-	0
171	A	tRNA	Met	541	-	-	0
172	A	tRNA	Met	545	-	-	0
173	A	tRNA	Met	548	-	-	0
174	A	tRNA	Met	550	-	-	0
175	A	tRNA	Met	554	-	-	0
176	G	tRNA	Met	556	-	-	0
177	A	tRNA	Met	561	-	-	0
178	T	tRNA	Met	563	-	-	0
179	A	tRNA	Met	563	-	-	0
180	A	tRNA	Met	565	-	-	0
181	G	tRNA	Met	564	-	-	0
182	C	tRNA	Met	565	-	-	0
183	T	tRNA	Met	575	-	-	0
184	A	tRNA	Met	576	-	-	0
185	A	tRNA	Met	567	-	-	0
186	T	tRNA	Met	571	-	-	0
187	T	tRNA	Met	573	-	-	0
188	A	tRNA	Met	572	-	-	0
189	A	tRNA	Met	572	-	-	0
190	G	tRNA	Met	580	-	-	0
191	C	tRNA	Met	582	-	-	0
192	T	tRNA	Met	586	-	-	0
193	A	tRNA	Met	577	-	-	0
194	C	tRNA	Met	580	-	-	0
195	T	tRNA	Met	579	-	-	0
196	G	tRNA	Met	576	-	-	0
197	G	tRNA	Met	577	-	-	0
198	G	tRNA	Met	574	-	-	0
199	T	tRNA	Met	555	-	-	0
200	T	tRNA	Met	568	-	-	0
201	C	tRNA	Met	569	-	-	0
202	A	tRNA	Met	558	-	-	0
203	T	tRNA	Met	562	-	-	0
204	A	tRNA	Met	552	-	-	0
205	C	tRNA	Met	561	-	-	0
206	C	tRNA	Met	557	-	-	0
207	C	tRNA	Met	558	-	-	0
208	C	tRNA	Met	558	-	-	0
209	A	tRNA	Met	554	-	-	0
210	T	tRNA	Met	555	-	-	0
211	T	tRNA	Met	552	-	-	0
212	T	tRNA	Met	556	-	-	0
213	A	tRNA	Met	554	-	-	0
214	T	tRNA	Met	553	-	-	0
215	A	tRNA	Met	548	-	-	0
216	A	tRNA	Met	544	-	-	0
217	A	tRNA	Met	546	-	-	0
218	G	tRNA	Met	547	-	-	0
219	G	tRNA	Met	549	-	-	0
220	T	tRNA	Met	536	-	-	0
221	T	tRNA	Met	535	-	-	0
222	A	tRNA	Met	536	-	-	0
223	T	tRNA	Met	532	-	-	0
224	A	tRNA	Met	533	-	-	0
225	A	tRNA	Met	519	-	-	0
226	T	tRNA	Met	532	-	-	0
227	C	tRNA	Met	534	-	-	0
228	C	tRNA	Met	534	-	-	0
229	T	tRNA	Met	529	-	-	0
230	T	tRNA	Met	526	-	-	0
231	T	tRNA	Met	531	-	-	0
232	T	tRNA	Met	532	-	-	0
233	C	tRNA	Met	540	-	-	0
234	T	tRNA	Met	539	-	-	0
235	T	tRNA	Met	545	-	-	0
236	T	tRNA	Met	548	-	-	0
237	T	tRNA	Met	552	-	-	0
238	T	tRNA	Met	553	-	-	0
239	A	tRNA	Met	554	-	-	0
240	A	protein coding	ND2	556	-	-	0
241	T	protein coding	ND2	552	-	-	0
242	T	protein coding	ND2	556	-	-	0
243	T	protein coding	ND2	556	-	-	0
244	T	protein coding	ND2	562	-	-	0
245	T	protein coding	ND2	560	-	-	0
246	A	protein coding	ND2	565	-	-	0
247	A	protein coding	ND2	569	-	-	0
248	T	protein coding	ND2	568	-	-	0
249	A	protein coding	ND2	569	-	-	0
250	A	protein coding	ND2	568	-	-	0
251	T	protein coding	ND2	568	-	-	0
252	T	protein coding	ND2	570	-	-	0
253	C	protein coding	ND2	565	-	-	0
254	G	protein coding	ND2	564	-	-	0
255	T	protein coding	ND2	565	-	-	0
256	C	protein coding	ND2	564	-	-	0
257	A	protein coding	ND2	561	-	-	0
258	A	protein coding	ND2	559	-	-	0
259	A	protein coding	ND2	558	-	-	0
260	A	protein coding	ND2	564	-	-	0
261	A	protein coding	ND2	564	-	-	0
262	T	protein coding	ND2	562	-	-	0
263	T	protein coding	ND2	558	-	-	0
264	T	protein coding	ND2	555	-	-	0
265	T	protein coding	ND2	558	-	-	0
266	A	protein coding	ND2	551	-	-	0
267	T	protein coding	ND2	555	-	-	0
268	T	protein coding	ND2	553	-	-	0
269	T	protein coding	ND2	553	-	-	0
270	A	protein coding	ND2	549	-	-	0
271	T	protein coding	ND2	552	-	-	0
272	T	protein coding	ND2	551	-	-	0
273	A	protein coding	ND2	553	-	-	0
274	C	protein coding	ND2	552	-	-	0
275	A	protein coding	ND2	555	-	-	0
276	A	protein coding	ND2	556	-	-	0
277	T	protein coding	ND2	558	-	-	0
278	T	protein coding	ND2	562	-	-	0
279	A	protein coding	ND2	561	-	-	0
280	T	protein coding	ND2	563	-	-	0
281	A	protein coding	ND2	562	-	-	0
282	A	protein coding	ND2	557	-	-	0
283	T	protein coding	ND2	558	-	-	0
284	T	protein coding	ND2	558	-	-	0
285	A	protein coding	ND2	558	-	-	0
286	T	protein coding	ND2	561	-	-	0
287	T	protein coding	ND2	565	-	-	0
288	G	protein coding	ND2	560	-	-	0
289	G	protein coding	ND2	565	-	-	0
290	G	protein coding	ND2	567	-	-	0
291	A	protein coding	ND2	563	-	-	0
292	C	protein coding	ND2	568	-	-	0
293	A	protein coding	ND2	569	-	-	0
294	T	protein coding	ND2	570	-	-	0
295	T	protein coding	ND2	571	-	-	0
296	A	protein coding	ND2	572	-	-	0
297	A	protein coding	ND2	567	-	-	0
298	T	protein coding	ND2	569	-	-	0
299	T	protein coding	ND2	576	-	-	0
300	A	protein coding	ND2	577	-	-	0
301	C	protein coding	ND2	581	-	-	0
302	A	protein coding	ND2	583	-	-	0
303	G	protein coding	ND2	582	-	-	0
304	T	protein coding	ND2	586	-	-	0
305	T	protein coding	ND2	595	-	-	0
306	A	protein coding	ND2	596	-	-	0
307	C	protein coding	ND2	600	-	-	0
308	A	protein coding	ND2	601	-	-	0
309	T	protein coding	ND2	604	-	-	0
310	C	protein coding	ND2	600	-	-	0
311	T	protein coding	ND2	602	-	-	0
312	A	protein coding	ND2	603	-	-	0
313	A	protein coding	ND2	603	-	-	0
314	T	protein coding	ND2	606	-	-	0
315	T	protein coding	ND2	612	-	-	0
316	C	protein coding	ND2	616	-	-	0
317	T	protein coding	ND2	624	-	-	0
318	T	protein coding	ND2	622	-	-	0
319	G	protein coding	ND2	622	-	-	0
320	G	protein coding	ND2	627	-	-	0
321	T	protein coding	ND2	625	-	-	0
322	T	protein coding	ND2	630	-	-	0
323	A	protein coding	ND2	632	-	-	0
324	G	protein coding	ND2	639	-	-	0
325	G	protein coding	ND2	633	-	-	0
326	A	protein coding	ND2	634	-	-	0
327	G	protein coding	ND2	634	-	-	0
328	C	protein coding	ND2	635	-	-	0
329	T	protein coding	ND2	629	-	-	0
330	T	protein coding	ND2	633	-	-	0
331	G	protein coding	ND2	635	-	-	0
332	A	protein coding	ND2	638	-	-	0
333	A	protein coding	ND2	636	-	-	0
334	T	protein coding	ND2	633	-	-	0
335	A	protein coding	ND2	638	-	-	0
336	G	protein coding	ND2	637	-	-	0
337	G	protein coding	ND2	637	-	-	0
338	T	protein coding	ND2	621	-	-	0
339	T	protein coding	ND2	628	-	-	0
340	T	protein coding	ND2	636	-	-	0
341	A	protein coding	ND2	640	-	-	0
342	G	protein coding	ND2	638	-	-	0
343	A	protein coding	ND2	640	-	-	0
344	A	protein coding	ND2	641	-	-	0
345	A	protein coding	ND2	642	-	-	0
346	T	protein coding	ND2	637	-	-	0
347	T	protein coding	ND2	635	-	-	0
348	A	protein coding	ND2	641	-	-	0
349	A	protein coding	ND2	641	-	-	0
350	T	protein coding	ND2	638	-	-	0
351	T	protein coding	ND2	637	-	-	0
352	T	protein coding	ND2	633	-	-	0
353	A	protein coding	ND2	632	-	-	0
354	T	protein coding	ND2	628	-	-	0
355	T	protein coding	ND2	623	-	-	0
356	A	protein coding	ND2	623	-	-	0
357	T	protein coding	ND2	624	-	-	0
358	C	protein coding	ND2	625	-	-	0
359	T	protein coding	ND2	624	-	-	0
360	T	protein coding	ND2	620	-	-	0
361	T	protein coding	ND2	626	-	-	0
362	T	protein coding	ND2	633	-	-	0
363	A	protein coding	ND2	632	-	-	0
364	T	protein coding	ND2	636	-	-	0
365	C	protein coding	ND2	637	-	-	0
366	C	protein coding	ND2	630	-	-	0
367	C	protein coding	ND2	635	-	-	0
368	C	protein coding	ND2	634	-	-	0
369	C	protein coding	ND2	637	-	-	0
370	T	protein coding	ND2	635	-	-	0
371	A	protein coding	ND2	638	-	-	0
372	T	protein coding	ND2	635	-	-	0
373	T	protein coding	ND2	638	-	-	0
374	A	protein coding	ND2	631	-	-	0
375	A	protein coding	ND2	631	-	-	0
376	G	protein coding	ND2	634	-	-	0
377	A	protein coding	ND2	638	-	-	0
378	G	protein coding	ND2	639	-	-	0
379	A	protein coding	ND2	647	-	-	0
380	T	protein coding	ND2	642	-	-	0
381	A	protein coding	ND2	648	-	-	0
382	A	protein coding	ND2	647	-	-	0
383	T	protein coding	ND2	651	-	-	0
384	A	protein coding	ND2	649	-	-	0
385	A	protein coding	ND2	647	-	-	0
386	T	protein coding	ND2	645	-	-	0
387	A	protein coding	ND2	640	-	-	0
388	A	protein coding	ND2	637	-	-	0
389	T	protein coding	ND2	627	-	-	0
390	T	protein coding	ND2	636	-	-	0
391	T	protein coding	ND2	633	-	-	0
392	A	protein coding	ND2	637	-	-	0
393	A	protein coding	ND2	634	-	-	0
394	T	protein coding	ND2	641	-	-	0
395	A	protein coding	ND2	641	-	-	0
396	T	protein coding	ND2	635	-	-	0
397	C	protein coding	ND2	640	-	-	0
398	T	protein coding	ND2	640	-	-	0
399	A	protein coding	ND2	633	-	-	0
400	C	protein coding	ND2	639	-	-	0
401	A	protein coding	ND2	636	-	-	0
402	G	protein coding	ND2	640	-	-	0
403	A	protein coding	ND2	634	-	-	0
404	A	protein coding	ND2	634	-	-	0
405	G	protein coding	ND2	635	-	-	0
406	C	protein coding	ND2	630	-	-	0
407	T	protein coding	ND2	629	-	-	0
408	T	protein coding	ND2	626	-	-	0
409	C	protein coding	ND2	627	-	-	0
410	T	protein coding	ND2	626	-	-	0
411	T	protein coding	ND2	629	-	-	0
412	T	protein coding	ND2	630	-	-	0
413	A	protein coding	ND2	628	-	-	0
414	A	protein coding	ND2	625	-	-	0
415	A	protein coding	ND2	630	-	-	0
416	A	protein coding	ND2	629	-	-	0
417	T	protein coding	ND2	632	-	-	0
418	A	protein coding	ND2	636	-	-	0
419	T	protein coding	ND2	634	-	-	0
420	T	protein coding	ND2	633	-	-	0
421	T	protein coding	ND2	631	-	-	0
422	T	protein coding	ND2	628	-	-	0
423	T	protein coding	ND2	628	-	-	0
424	T	protein coding	ND2	629	-	-	0
425	A	protein coding	ND2	626	-	-	0
426	A	protein coding	ND2	615	-	-	0
427	C	protein coding	ND2	623	-	-	0
428	C	protein coding	ND2	622	-	-	0
429	C	protein coding	ND2	627	-	-	0
430	A	protein coding	ND2	629	-	-	0
431	A	protein coding	ND2	628	-	-	0
432	G	protein coding	ND2	627	-	-	0
433	T	protein coding	ND2	621	-	-	0
434	T	protein coding	ND2	620	-	-	0
435	T	protein coding	ND2	620	-	-	0
436	T	protein coding	ND2	612	-	-	0
437	A	protein coding	ND2	612	-	-	0
438	G	protein coding	ND2	615	-	-	0
439	C	protein coding	ND2	616	-	-	0
440	T	protein coding	ND2	608	-	-	0
441	T	protein coding	ND2	607	-	-	0
442	C	protein coding	ND2	608	-	-	0
443	A	protein coding	ND2	607	-	-	0
444	A	protein coding	ND2	600	-	-	0
445	C	protein coding	ND2	602	-	-	0
446	T	protein coding	ND2	601	-	-	0
447	G	protein coding	ND2	605	-	-	0
448	T	protein coding	ND2	601	-	-	0
449	T	protein coding	ND2	604	-	-	0
450	T	protein coding	ND2	596	-	-	0
451	T	protein coding	ND2	603	-	-	0
452	A	protein coding	ND2	602	-	-	0
453	T	protein coding	ND2	600	-	-	0
454	T	protein coding	ND2	598	-	-	0
455	A	protein coding	ND2	600	-	-	0
456	T	protein coding	ND2	607	-	-	0
457	T	protein coding	ND2	605	-	-	0
458	T	protein coding	ND2	602	-	-	0
459	T	protein coding	ND2	603	-	-	0
460	C	protein coding	ND2	594	-	-	0
461	T	protein coding	ND2	596	-	-	0
462	T	protein coding	ND2	600	-	-	0
463	C	protein coding	ND2	593	-	-	0
464	A	protein coding	ND2	596	-	-	0
465	A	protein coding	ND2	592	-	-	0
466	T	protein coding	ND2	586	-	-	0
467	T	protein coding	ND2	587	-	-	0
468	T	protein coding	ND2	589	-	-	0
469	T	protein coding	ND2	591	-	-	0
470	A	protein coding	ND2	595	-	-	0
471	T	protein coding	ND2	594	-	-	0
472	T	protein coding	ND2	593	-	-	0
473	A	protein coding	ND2	595	-	-	0
474	A	protein coding	ND2	599	-	-	0
475	T	protein coding	ND2	602	-	-	0
476	A	protein coding	ND2	606	-	-	0
477	T	protein coding	ND2	596	-	-	0
478	T	protein coding	ND2	598	-	-	0
479	A	protein coding	ND2	599	-	-	0
480	A	protein coding	ND2	596	-	-	0
481	A	protein coding	ND2	600	-	-	0
482	A	protein coding	ND2	594	-	-	0
483	A	protein coding	ND2	593	-	-	0
484	A	protein coding	ND2	590	-	-	0
485	T	protein coding	ND2	588	-	-	0
486	A	protein coding	ND2	590	-	-	0
487	A	protein coding	ND2	587	-	-	0
488	T	protein coding	ND2	590	-	-	0
489	A	protein coding	ND2	593	-	-	0
490	T	protein coding	ND2	594	-	-	0
491	A	protein coding	ND2	591	-	-	0
492	A	protein coding	ND2	592	-	-	0
493	A	protein coding	ND2	590	-	-	0
494	T	protein coding	ND2	595	-	-	0
495	A	protein coding	ND2	595	-	-	0
496	A	protein coding	ND2	592	-	-	0
497	T	protein coding	ND2	596	-	-	0
498	G	protein coding	ND2	585	-	-	0
499	A	protein coding	ND2	587	-	-	0
500	A	protein coding	ND2	586	-	-	0
501	A	protein coding	ND2	587	-	-	0
502	T	protein coding	ND2	583	-	-	0
503	T	protein coding	ND2	584	-	-	0
504	A	protein coding	ND2	588	-	-	0
505	A	protein coding	ND2	595	-	-	0
506	T	protein coding	ND2	593	-	-	0
507	G	protein coding	ND2	596	-	-	0
508	A	protein coding	ND2	601	-	-	0
509	A	protein coding	ND2	604	-	-	0
510	T	protein coding	ND2	602	-	-	0
511	C	protein coding	ND2	615	-	-	0
512	T	protein coding	ND2	616	-	-	0
513	T	protein coding	ND2	620	-	-	0
514	T	protein coding	ND2	619	-	-	0
515	T	protein coding	ND2	625	-	-	0
516	A	protein coding	ND2	627	-	-	0
517	C	protein coding	ND2	631	-	-	0
518	A	protein coding	ND2	631	-	-	0
519	T	protein coding	ND2	635	-	-	0
520	C	protein coding	ND2	634	-	-	0
521	C	protein coding	ND2	639	-	-	0
522	A	protein coding	ND2	642	-	-	0
523	T	protein coding	ND2	646	-	-	0
524	A	protein coding	ND2	655	-	-	0
525	A	protein coding	ND2	652	-	-	0
526	T	protein coding	ND2	655	-	-	0
527	T	protein coding	ND2	660	-	-	0
528	A	protein coding	ND2	654	-	-	0
529	T	protein coding	ND2	654	-	-	0
530	T	protein coding	ND2	656	-	-	0
531	A	protein coding	ND2	663	-	-	0
532	T	protein coding	ND2	658	-	-	0
533	A	protein coding	ND2	659	-	-	0
534	T	protein coding	ND2	667	-	-	0
535	C	protein coding	ND2	665	-	-	0
536	A	protein coding	ND2	663	-	-	0
537	G	protein coding	ND2	667	-	-	0
538	C	protein coding	ND2	663	-	-	0
539	T	protein coding	ND2	671	-	-	0
540	T	protein coding	ND2	675	-	-	0
541	T	protein coding	ND2	679	-	-	0
542	A	protein coding	ND2	673	-	-	0
543	T	protein coding	ND2	675	-	-	0
544	T	protein coding	ND2	673	-	-	0
545	A	protein coding	ND2	670	-	-	0
546	T	protein coding	ND2	677	-	-	0
547	T	protein coding	ND2	685	-	-	0
548	A	protein coding	ND2	686	-	-	0
549	A	protein coding	ND2	686	-	-	0
550	A	protein coding	ND2	692	-	-	0
551	A	protein coding	ND2	698	-	-	0
552	A	protein coding	ND2	697	-	-	0
553	G	protein coding	ND2	692	-	-	0
554	T	protein coding	ND2	688	-	-	0
555	G	protein coding	ND2	709	-	-	0
556	G	protein coding	ND2	705	-	-	0
557	A	protein coding	ND2	715	-	-	0
558	G	protein coding	ND2	716	-	-	0
559	C	protein coding	ND2	715	-	-	0
560	C	protein coding	ND2	719	-	-	0
561	G	protein coding	ND2	713	-	-	0
562	C	protein coding	ND2	712	-	-	0
563	T	protein coding	ND2	703	-	-	0
564	C	protein coding	ND2	708	-	-	0
565	C	protein coding	ND2	708	-	-	0
566	T	protein coding	ND2	711	-	-	0
567	T	protein coding	ND2	708	-	-	0
568	T	protein coding	ND2	709	-	-	0
569	C	protein coding	ND2	708	-	-	0
570	C	protein coding	ND2	712	-	-	0
571	A	protein coding	ND2	714	-	-	0
572	T	protein coding	ND2	714	-	-	0
573	T	protein coding	ND2	713	-	-	0
574	T	protein coding	ND2	711	-	-	0
575	T	protein coding	ND2	708	-	-	0
576	T	protein coding	ND2	705	-	-	0
577	G	protein coding	ND2	704	-	-	0
578	A	protein coding	ND2	702	-	-	0
579	T	protein coding	ND2	695	-	-	0
580	T	protein coding	ND2	696	-	-	0
581	T	protein coding	ND2	699	-	-	0
582	C	protein coding	ND2	696	-	-	0
583	C	protein coding	ND2	694	-	-	0
584	T	protein coding	ND2	696	-	-	0
585	A	protein coding	ND2	694	-	-	0
586	A	protein coding	ND2	691	-	-	0
587	T	protein coding	ND2	686	-	-	0
588	A	protein coding	ND2	683	-	-	0
589	T	protein coding	ND2	681	-	-	0
590	A	protein coding	ND2	678	-	-	0
591	A	protein coding	ND2	677	-	-	0
592	T	protein coding	ND2	679	-	-	0
593	A	protein coding	ND2	680	-	-	0
594	G	protein coding	ND2	671	-	-	0
595	A	protein coding	ND2	668	-	-	0
596	A	protein coding	ND2	662	-	-	0
597	G	protein coding	ND2	664	-	-	0
598	G	protein coding	ND2	659	-	-	0
599	T	protein coding	ND2	644	-	-	0
600	T	protein coding	ND2	652	-	-	0
601	T	protein coding	ND2	650	-	-	0
602	A	protein coding	ND2	650	-	-	0
603	A	protein coding	ND2	647	-	-	0
604	C	protein coding	ND2	642	-	-	0
605	A	protein coding	ND2	637	-	-	0
606	T	protein coding	ND2	636	-	-	0
607	G	protein coding	ND2	632	-	-	0
608	A	protein coding	ND2	630	-	-	0
609	A	protein coding	ND2	627	-	-	0
610	T	protein coding	ND2	624	-	-	0
611	A	protein coding	ND2	625	-	-	0
612	A	protein coding	ND2	618	-	-	0
613	A	protein coding	ND2	618	-	-	0
614	T	protein coding	ND2	612	-	-	0
615	G	protein coding	ND2	605	-	-	0
616	C	protein coding	ND2	606	-	-	0
617	T	protein coding	ND2	608	-	-	0
618	T	protein coding	ND2	608	-	-	0
619	T	protein coding	ND2	607	-	-	0
620	A	protein coding	ND2	603	-	-	0
621	A	protein coding	ND2	598	-	-	0
622	T	protein coding	ND2	594	-	-	0
623	A	protein coding	ND2	589	-	-	0
624	T	protein coding	ND2	585	-	-	0
625	T	protein coding	ND2	586	-	-	0
626	A	protein coding	ND2	578	-	-	0
627	A	protein coding	ND2	578	-	-	0
628	T	protein coding	ND2	576	-	-	0
629	A	protein coding	ND2	568	-	-	0
630	A	protein coding	ND2	564	-	-	0
631	C	protein coding	ND2	560	-	-	0
632	T	protein coding	ND2	562	-	-	0
633	T	protein coding	ND2	558	-	-	0
634	G	protein coding	ND2	556	-	-	0
635	A	protein coding	ND2	551	-	-	0
636	C	protein coding	ND2	550	-	-	0
637	A	protein coding	ND2	546	-	-	0
638	A	protein coding	ND2	544	-	-	0
639	A	protein coding	ND2	543	-	-	0
640	A	protein coding	ND2	540	-	-	0
641	A	protein coding	ND2	533	-	-	0
642	A	protein coding	ND2	531	-	-	0
643	T	protein coding	ND2	520	-	-	0
644	T	protein coding	ND2	522	-	-	0
645	G	protein coding	ND2	511	-	-	0
646	C	protein coding	ND2	510	-	-	0
647	A	protein coding	ND2	501	-	-	0
648	C	protein coding	ND2	503	-	-	0
649	C	protein coding	ND2	499	-	-	0
650	T	protein coding	ND2	505	-	-	0
651	T	protein coding	ND2	495	-	-	0
652	T	protein coding	ND2	501	-	-	0
653	A	protein coding	ND2	502	-	-	0
654	A	protein coding	ND2	488	-	-	0
655	T	protein coding	ND2	485	-	-	0
656	A	protein coding	ND2	480	-	-	0
657	T	protein coding	ND2	474	-	-	0
658	T	protein coding	ND2	470	-	-	0
659	A	protein coding	ND2	459	-	-	0
660	A	protein coding	ND2	455	-	-	0
661	T	protein coding	ND2	453	-	-	0
662	T	protein coding	ND2	451	-	-	0
663	T	protein coding	ND2	450	-	-	0
664	C	protein coding	ND2	447	-	-	0
665	T	protein coding	ND2	450	-	-	0
666	T	protein coding	ND2	443	-	-	0
667	A	protein coding	ND2	439	-	-	0
668	T	protein coding	ND2	440	-	-	0
669	C	protein coding	ND2	436	-	-	0
670	T	protein coding	ND2	433	-	-	0
671	T	protein coding	ND2	428	-	-	0
672	A	protein coding	ND2	428	-	-	0
673	A	protein coding	ND2	429	-	-	0
674	T	protein coding	ND2	427	-	-	0
675	A	protein coding	ND2	423	-	-	0
676	T	protein coding	ND2	423	-	-	0
677	T	protein coding	ND2	416	-	-	0
678	A	protein coding	ND2	421	-	-	0
679	A	protein coding	ND2	418	-	-	0
680	A	protein coding	ND2	422	-	-	0
681	T	protein coding	ND2	417	-	-	0
682	A	protein coding	ND2	415	-	-	0
683	T	protein coding	ND2	416	-	-	0
684	T	protein coding	ND2	413	-	-	0
685	T	protein coding	ND2	411	-	-	0
686	A	protein coding	ND2	408	-	-	0
687	T	protein coding	ND2	404	-	-	0
688	T	protein coding	ND2	404	-	-	0
689	A	protein coding	ND2	402	-	-	0
690	T	protein coding	ND2	405	-	-	0
691	T	protein coding	ND2	400	-	-	0
692	A	protein coding	ND2	399	-	-	0
693	A	protein coding	ND2	403	-	-	0
694	T	protein coding	ND2	409	-	-	0
695	T	protein coding	ND2	417	-	-	0
696	A	protein coding	ND2	417	-	-	0
697	G	protein coding	ND2	413	-	-	0
698	A	protein coding	ND2	412	-	-	0
699	G	protein coding	ND2	409	-	-	0
700	T	protein coding	ND2	407	-	-	0
701	A	protein coding	ND2	409	-	-	0
702	A	protein coding	ND2	405	-	-	0
703	T	protein coding	ND2	408	-	-	0
704	T	protein coding	ND2	412	-	-	0
705	T	protein coding	ND2	411	-	-	0
706	T	protein coding	ND2	416	-	-	0
707	A	protein coding	ND2	415	-	-	0
708	T	protein coding	ND2	411	-	-	0
709	C	protein coding	ND2	413	-	-	0
710	A	protein coding	ND2	416	-	-	0
711	G	protein coding	ND2	414	-	-	0
712	T	protein coding	ND2	408	-	-	0
713	T	protein coding	ND2	413	-	-	0
714	A	protein coding	ND2	408	-	-	0
715	T	protein coding	ND2	400	-	-	0
716	T	protein coding	ND2	403	-	-	0
717	A	protein coding	ND2	402	-	-	0
718	T	protein coding	ND2	402	-	-	0
719	T	protein coding	ND2	397	-	-	0
720	G	protein coding	ND2	389	-	-	0
721	G	protein coding	ND2	396	-	-	0
722	A	protein coding	ND2	396	-	-	0
723	G	protein coding	ND2	392	-	-	0
724	C	protein coding	ND2	392	-	-	0
725	T	protein coding	ND2	397	-	-	0
726	A	protein coding	ND2	392	-	-	0
727	T	protein coding	ND2	394	-	-	0
728	T	protein coding	ND2	394	-	-	0
729	G	protein coding	ND2	388	-	-	0
730	G	protein coding	ND2	387	-	-	0
731	A	protein coding	ND2	386	-	-	0
732	G	protein coding	ND2	382	-	-	0
733	G	protein coding	ND2	384	-	-	0
734	A	protein coding	ND2	381	-	-	0
735	T	protein coding	ND2	391	-	-	0
736	T	protein coding	ND2	399	-	-	0
737	A	protein coding	ND2	398	-	-	0
738	A	protein coding	ND2	394	-	-	0
739	A	protein coding	ND2	396	-	-	0
740	T	protein coding	ND2	372	-	-	0
741	C	protein coding	ND2	366	-	-	0
742	A	protein coding	ND2	400	-	-	0
743	A	protein coding	ND2	397	-	-	0
744	A	protein coding	ND2	393	-	-	0
745	C	protein coding	ND2	369	-	-	0
746	T	protein coding	ND2	396	-	-	0
747	T	protein coding	ND2	396	-	-	0
748	C	protein coding	ND2	355	-	-	0
749	T	protein coding	ND2	388	-	-	0
750	T	protein coding	ND2	391	-	-	0
751	T	protein coding	ND2	391	-	-	0
752	A	protein coding	ND2	352	-	-	0
753	C	protein coding	ND2	350	-	-	0
754	G	protein coding	ND2	348	-	-	0
755	A	protein coding	ND2	382	-	-	0
756	A	protein coding	ND2	388	-	-	0
757	A	protein coding	ND2	387	-	-	0
758	A	protein coding	ND2	381	-	-	0
759	T	protein coding	ND2	383	-	-	0
760	T	protein coding	ND2	380	-	-	0
761	A	protein coding	ND2	374	-	-	0
762	A	protein coding	ND2	367	-	-	0
763	T	protein coding	ND2	335	-	-	0
764	A	protein coding	ND2	324	-	-	0
765	G	protein coding	ND2	319	-	-	0
766	C	protein coding	ND2	321	-	-	0
767	A	protein coding	ND2	316	-	-	0
768	T	protein coding	ND2	354	-	-	0
769	T	protein coding	ND2	360	-	-	0
770	T	protein coding	ND2	355	-	-	0
771	T	protein coding	ND2	354	-	-	0
772	C	protein coding	ND2	299	-	-	0
773	T	protein coding	ND2	344	-	-	0
774	T	protein coding	ND2	345	-	-	0
775	C	protein coding	ND2	288	-	-	0
776	A	protein coding	ND2	346	-	-	0
777	A	protein coding	ND2	341	-	-	0
778	T	protein coding	ND2	339	-	-	0
779	T	protein coding	ND2	343	-	-	0
780	A	protein coding	ND2	340	-	-	0
781	A	protein coding	ND2	337	-	-	0
782	T	protein coding	ND2	299	-	-	0
783	C	protein coding	ND2	284	-	-	0
784	A	protein coding	ND2	291	-	-	0
785	T	protein coding	ND2	339	-	-	0
786	T	protein coding	ND2	339	-	-	0
787	T	protein coding	ND2	338	-	-	0
788	A	protein coding	ND2	276	-	-	0
789	G	protein coding	ND2	305	-	-	0
790	G	protein coding	ND2	320	-	-	0
791	G	protein coding	ND2	323	-	-	0
792	T	protein coding	ND2	262	-	-	0
793	G	protein coding	ND2	264	-	-	0
794	A	protein coding	ND2	323	-	-	0
795	A	protein coding	ND2	321	-	-	0
796	T	protein coding	ND2	273	-	-	0
797	A	protein coding	ND2	261	-	-	0
798	T	protein coding	ND2	313	-	-	0
799	T	protein coding	ND2	314	-	-	0
800	A	protein coding	ND2	303	-	-	0
801	A	protein coding	ND2	303	-	-	0
802	G	protein coding	ND2	229	-	-	0
803	A	protein coding	ND2	238	-	-	0
804	T	protein coding	ND2	258	-	-	0
805	C	protein coding	ND2	227	-	-	0
806	T	protein coding	ND2	297	-	-	0
807	T	protein coding	ND2	308	-	-	0
808	T	protein coding	ND2	299	-	-	0
809	A	protein coding	ND2	296	-	-	0
810	A	protein coding	ND2	294	-	-	0
811	T	protein coding	ND2	225	-	-	0
812	A	protein coding	ND2	291	-	-	0
813	A	protein coding	ND2	282	-	-	0
814	T	protein coding	ND2	279	-	-	0
815	T	protein coding	ND2	279	-	-	0
816	A	protein coding	ND2	207	-	-	0
817	G	protein coding	ND2	189	-	-	0
818	A	protein coding	ND2	196	-	-	0
819	G	protein coding	ND2	182	-	-	0
820	A	protein coding	ND2	256	-	-	0
821	A	protein coding	ND2	250	-	-	0
822	T	protein coding	ND2	188	-	-	0
823	C	protein coding	ND2	169	-	-	0
824	A	protein coding	ND2	260	-	-	0
825	A	protein coding	ND2	253	-	-	0
826	T	protein coding	ND2	259	-	-	0
827	T	protein coding	ND2	268	-	-	0
828	T	protein coding	ND2	260	-	-	0
829	G	protein coding	ND2	151	-	-	0
830	A	protein coding	ND2	157	-	-	0
831	T	protein coding	ND2	246	-	-	0
832	T	protein coding	ND2	250	-	-	0
833	A	protein coding	ND2	243	-	-	0
834	A	protein coding	ND2	254	-	-	0
835	T	protein coding	ND2	273	-	-	0
836	T	protein coding	ND2	286	-	-	0
837	T	protein coding	ND2	284	-	-	0
838	A	protein coding	ND2	167	-	AT	0.00598802
839	T	protein coding	ND2	304	-	-	0
840	T	protein coding	ND2	351	-	-	0
841	T	protein coding	ND2	353	-	-	0
842	T	protein coding	ND2	350	-	-	0
843	T	protein coding	ND2	352	-	-	0
844	T	protein coding	ND2	356	-	-	0
845	T	protein coding	ND2	357	-	-	0
846	T	protein coding	ND2	358	-	-	0
847	T	protein coding	ND2	357	-	-	0
848	T	protein coding	ND2	350	-	-	0
849	T	protein coding	ND2	304	-	-	0
850	A	protein coding	ND2	236	-	-	0
851	T	protein coding	ND2	269	-	-	0
852	T	protein coding	ND2	264	-	-	0
853	C	protein coding	ND2	214	-	-	0
854	A	protein coding	ND2	246	-	-	0
855	T	protein coding	ND2	253	-	-	0
856	T	protein coding	ND2	268	-	-	0
857	T	protein coding	ND2	268	-	-	0
858	T	protein coding	ND2	267	-	-	0
859	T	protein coding	ND2	262	-	-	0
860	A	protein coding	ND2	229	-	-	0
861	T	protein coding	ND2	232	-	-	0
862	C	protein coding	ND2	216	-	-	0
863	A	protein coding	ND2	237	-	-	0
864	T	protein coding	ND2	250	-	-	0
865	T	protein coding	ND2	267	-	-	0
866	T	protein coding	ND2	265	-	-	0
867	G	protein coding	ND2	219	-	-	0
868	T	protein coding	ND2	240	-	-	0
869	A	protein coding	ND2	231	-	-	0
870	T	protein coding	ND2	260	-	-	0
871	T	protein coding	ND2	263	-	-	0
872	A	protein coding	ND2	251	-	-	0
873	A	protein coding	ND2	267	-	-	0
874	C	protein coding	ND2	222	-	-	0
875	A	protein coding	ND2	249	-	-	0
876	T	protein coding	ND2	253	-	-	0
877	T	protein coding	ND2	269	-	-	0
878	T	protein coding	ND2	260	-	-	0
879	A	protein coding	ND2	232	-	-	0
880	T	protein coding	ND2	241	-	-	0
881	A	protein coding	ND2	230	-	-	0
882	T	protein coding	ND2	259	-	-	0
883	T	protein coding	ND2	270	-	-	0
884	T	protein coding	ND2	265	-	-	0
885	A	protein coding	ND2	251	-	-	0
886	A	protein coding	ND2	271	-	-	0
887	T	protein coding	ND2	240	-	-	0
888	A	protein coding	ND2	244	-	-	0
889	T	protein coding	ND2	276	-	-	0
890	T	protein coding	ND2	284	-	-	0
891	T	protein coding	ND2	285	-	-	0
892	T	protein coding	ND2	284	-	-	0
893	T	protein coding	ND2	277	-	-	0
894	A	protein coding	ND2	264	-	-	0
895	A	protein coding	ND2	284	-	-	0
896	A	protein coding	ND2	279	-	-	0
897	T	protein coding	ND2	269	-	-	0
898	T	protein coding	ND2	278	-	-	0
899	A	protein coding	ND2	254	-	-	0
900	T	protein coding	ND2	280	-	-	0
901	T	protein coding	ND2	287	-	-	0
902	T	protein coding	ND2	281	-	-	0
903	C	protein coding	ND2	243	-	-	0
904	A	protein coding	ND2	270	-	-	0
905	T	protein coding	ND2	275	-	-	0
906	T	protein coding	ND2	291	-	-	0
907	T	protein coding	ND2	286	-	-	0
908	A	protein coding	ND2	283	-	-	0
909	A	protein coding	ND2	294	-	-	0
910	A	protein coding	ND2	295	-	-	0
911	T	protein coding	ND2	270	-	-	0
912	C	protein coding	ND2	262	-	-	0
913	A	protein coding	ND2	298	-	-	0
914	A	protein coding	ND2	297	-	-	0
915	T	protein coding	ND2	297	-	-	0
916	T	protein coding	ND2	310	-	-	0
917	A	protein coding	ND2	291	-	-	0
918	T	protein coding	ND2	311	-	-	0
919	T	protein coding	ND2	321	-	-	0
920	T	protein coding	ND2	325	-	-	0
921	T	protein coding	ND2	320	-	-	0
922	C	protein coding	ND2	282	-	-	0
923	T	protein coding	ND2	314	-	-	0
924	T	protein coding	ND2	328	-	-	0
925	G	protein coding	ND2	298	-	-	0
926	A	protein coding	ND2	312	-	-	0
927	T	protein coding	ND2	328	-	-	0
928	T	protein coding	ND2	341	-	-	0
929	T	protein coding	ND2	339	-	-	0
930	G	protein coding	ND2	308	-	-	0
931	T	protein coding	ND2	338	-	-	0
932	T	protein coding	ND2	337	-	-	0
933	A	protein coding	ND2	334	-	-	0
934	A	protein coding	ND2	339	-	-	0
935	T	protein coding	ND2	330	-	-	0
936	A	protein coding	ND2	332	-	-	0
937	G	protein coding	ND2	319	-	-	0
938	A	protein coding	ND2	346	-	-	0
939	A	protein coding	ND2	351	-	-	0
940	A	protein coding	ND2	351	-	-	0
941	A	protein coding	ND2	355	-	-	0
942	A	protein coding	ND2	346	-	-	0
943	T	protein coding	ND2	347	-	-	0
944	T	protein coding	ND2	352	-	-	0
945	T	protein coding	ND2	352	-	-	0
946	T	protein coding	ND2	354	-	-	0
947	G	protein coding	ND2	332	-	-	0
948	A	protein coding	ND2	354	-	-	0
949	A	protein coding	ND2	358	-	-	0
950	A	protein coding	ND2	352	-	-	0
951	T	protein coding	ND2	351	-	-	0
952	T	protein coding	ND2	355	-	-	0
953	T	protein coding	ND2	353	-	-	0
954	A	protein coding	ND2	349	-	-	0
955	C	protein coding	ND2	340	-	-	0
956	A	protein coding	ND2	352	-	-	0
957	T	protein coding	ND2	351	-	-	0
958	T	protein coding	ND2	354	-	-	0
959	A	protein coding	ND2	353	-	-	0
960	T	protein coding	ND2	357	-	-	0
961	T	protein coding	ND2	354	-	-	0
962	T	protein coding	ND2	351	-	-	0
963	A	protein coding	ND2	352	-	-	0
964	T	protein coding	ND2	349	-	-	0
965	A	protein coding	ND2	354	-	-	0
966	A	protein coding	ND2	352	-	-	0
967	A	protein coding	ND2	348	-	-	0
968	T	protein coding	ND2	355	-	-	0
969	T	protein coding	ND2	354	-	-	0
970	T	protein coding	ND2	355	-	-	0
971	T	protein coding	ND2	357	-	-	0
972	T	protein coding	ND2	358	-	-	0
973	T	protein coding	ND2	361	-	-	0
974	A	protein coding	ND2	369	-	-	0
975	T	protein coding	ND2	374	-	-	0
976	C	protein coding	ND2	364	-	-	0
977	A	protein coding	ND2	374	-	-	0
978	T	protein coding	ND2	379	-	-	0
979	T	protein coding	ND2	379	-	-	0
980	A	protein coding	ND2	378	-	-	0
981	G	protein coding	ND2	369	-	-	0
982	G	protein coding	ND2	368	-	-	0
983	A	protein coding	ND2	379	-	-	0
984	G	protein coding	ND2	374	-	-	0
985	G	protein coding	ND2	369	-	-	0
986	A	protein coding	ND2	377	-	-	0
987	T	protein coding	ND2	381	-	-	0
988	T	protein coding	ND2	391	-	-	0
989	A	protein coding	ND2	381	-	-	0
990	C	protein coding	ND2	381	-	-	0
991	C	protein coding	ND2	382	-	-	0
992	T	protein coding	ND2	399	-	-	0
993	C	protein coding	ND2	392	-	-	0
994	C	protein coding	ND2	395	-	-	0
995	A	protein coding	ND2	414	-	-	0
996	T	protein coding	ND2	419	-	-	0
997	T	protein coding	ND2	419	-	-	0
998	T	protein coding	ND2	426	-	-	0
999	T	protein coding	ND2	421	-	-	0
1000	T	protein coding	ND2	422	-	-	0
1001	A	protein coding	ND2	419	-	-	0
1002	G	protein coding	ND2	406	-	-	0
1003	G	protein coding	ND2	406	-	-	0
1004	A	protein coding	ND2	420	-	-	0
1005	T	protein coding	ND2	414	-	-	0
1006	T	protein coding	ND2	410	-	-	0
1007	T	protein coding	ND2	413	-	-	0
1008	T	protein coding	ND2	408	-	-	0
1009	T	protein coding	ND2	411	-	-	0
1010	A	protein coding	ND2	409	-	-	0
1011	C	protein coding	ND2	404	-	-	0
1012	C	protein coding	ND2	408	-	-	0
1013	A	protein coding	ND2	415	-	-	0
1014	A	protein coding	ND2	413	-	-	0
1015	A	protein coding	ND2	417	-	-	0
1016	A	protein coding	ND2	420	-	-	0
1017	T	protein coding	ND2	420	-	-	0
1018	G	protein coding	ND2	416	-	-	0
1019	A	protein coding	ND2	412	-	-	0
1020	C	protein coding	ND2	405	-	-	0
1021	T	protein coding	ND2	409	-	-	0
1022	T	protein coding	ND2	408	-	-	0
1023	G	protein coding	ND2	406	-	-	0
1024	T	protein coding	ND2	415	-	-	0
1025	A	protein coding	ND2	414	-	-	0
1026	A	protein coding	ND2	414	-	-	0
1027	T	protein coding	ND2	414	-	-	0
1028	T	protein coding	ND2	423	-	-	0
1029	C	protein coding	ND2	414	-	-	0
1030	A	protein coding	ND2	423	-	-	0
1031	A	protein coding	ND2	430	-	-	0
1032	C	protein coding	ND2	424	-	-	0
1033	A	protein coding	ND2	426	-	-	0
1034	A	protein coding	ND2	429	-	-	0
1035	T	protein coding	ND2	427	-	-	0
1036	T	protein coding	ND2	424	-	-	0
1037	A	protein coding	ND2	422	-	-	0
1038	A	protein coding	ND2	417	-	-	0
1039	C	protein coding	ND2	408	-	-	0
1040	A	protein coding	ND2	418	-	-	0
1041	T	protein coding	ND2	412	-	-	0
1042	T	protein coding	ND2	415	-	-	0
1043	A	protein coding	ND2	411	-	-	0
1044	T	protein coding	ND2	408	-	-	0
1045	G	protein coding	ND2	400	-	-	0
1046	T	protein coding	ND2	406	-	-	0
1047	A	protein coding	ND2	406	-	-	0
1048	A	protein coding	ND2	412	-	-	0
1049	T	protein coding	ND2	410	-	-	0
1050	C	protein coding	ND2	396	-	-	0
1051	A	protein coding	ND2	409	-	-	0
1052	A	protein coding	ND2	411	-	-	0
1053	T	protein coding	ND2	407	-	-	0
1054	A	protein coding	ND2	411	-	-	0
1055	T	protein coding	ND2	409	-	-	0
1056	T	protein coding	ND2	409	-	-	0
1057	T	protein coding	ND2	407	-	-	0
1058	T	protein coding	ND2	409	-	-	0
1059	A	protein coding	ND2	413	-	-	0
1060	T	protein coding	ND2	408	-	-	0
1061	A	protein coding	ND2	416	-	-	0
1062	T	protein coding	ND2	415	-	-	0
1063	T	protein coding	ND2	416	-	-	0
1064	A	protein coding	ND2	417	-	-	0
1065	A	protein coding	ND2	415	-	-	0
1066	C	protein coding	ND2	411	-	-	0
1067	A	protein coding	ND2	410	-	-	0
1068	C	protein coding	ND2	408	-	-	0
1069	T	protein coding	ND2	415	-	-	0
1070	T	protein coding	ND2	421	-	-	0
1071	A	protein coding	ND2	416	-	-	0
1072	T	protein coding	ND2	416	-	-	0
1073	A	protein coding	ND2	412	-	-	0
1074	A	protein coding	ND2	419	-	-	0
1075	T	protein coding	ND2	416	-	-	0
1076	A	protein coding	ND2	417	-	-	0
1077	A	protein coding	ND2	408	-	-	0
1078	T	protein coding	ND2	416	-	-	0
1079	A	protein coding	ND2	410	-	-	0
1080	T	protein coding	ND2	411	-	-	0
1081	C	protein coding	ND2	415	-	-	0
1082	A	protein coding	ND2	414	-	-	0
1083	A	protein coding	ND2	411	-	-	0
1084	C	protein coding	ND2	412	-	-	0
1085	T	protein coding	ND2	413	-	-	0
1086	T	protein coding	ND2	416	-	-	0
1087	T	protein coding	ND2	418	-	-	0
1088	A	protein coding	ND2	417	-	-	0
1089	A	protein coding	ND2	413	-	-	0
1090	T	protein coding	ND2	410	-	-	0
1091	T	protein coding	ND2	412	-	-	0
1092	A	protein coding	ND2	409	-	-	0
1093	C	protein coding	ND2	400	-	-	0
1094	A	protein coding	ND2	398	-	-	0
1095	T	protein coding	ND2	395	-	-	0
1096	T	protein coding	ND2	399	-	-	0
1097	A	protein coding	ND2	403	-	-	0
1098	T	protein coding	ND2	398	-	-	0
1099	T	protein coding	ND2	400	-	-	0
1100	T	protein coding	ND2	398	-	-	0
1101	T	protein coding	ND2	400	-	-	0
1102	T	protein coding	ND2	400	-	-	0
1103	T	protein coding	ND2	401	-	-	0
1104	T	protein coding	ND2	393	-	-	0
1105	A	protein coding	ND2	396	-	-	0
1106	T	protein coding	ND2	398	-	-	0
1107	T	protein coding	ND2	400	-	-	0
1108	T	protein coding	ND2	396	-	-	0
1109	A	protein coding	ND2	389	-	-	0
1110	C	protein coding	ND2	384	-	-	0
1111	G	protein coding	ND2	382	-	-	0
1112	A	protein coding	ND2	390	-	-	0
1113	A	protein coding	ND2	388	-	-	0
1114	T	protein coding	ND2	390	-	-	0
1115	T	protein coding	ND2	385	-	-	0
1116	T	protein coding	ND2	378	-	-	0
1117	G	protein coding	ND2	372	-	-	0
1118	T	protein coding	ND2	374	-	-	0
1119	T	protein coding	ND2	383	-	-	0
1120	A	protein coding	ND2	380	-	-	0
1121	T	protein coding	ND2	380	-	-	0
1122	T	protein coding	ND2	383	-	-	0
1123	C	protein coding	ND2	375	-	-	0
1124	C	protein coding	ND2	373	-	-	0
1125	G	protein coding	ND2	377	-	-	0
1126	C	protein coding	ND2	376	-	-	0
1127	T	protein coding	ND2	384	-	-	0
1128	T	protein coding	ND2	389	-	-	0
1129	T	protein coding	ND2	389	-	-	0
1130	T	protein coding	ND2	387	-	-	0
1131	A	protein coding	ND2	385	-	-	0
1132	T	protein coding	ND2	381	-	-	0
1133	A	protein coding	ND2	383	-	-	0
1134	A	protein coding	ND2	382	-	-	0
1135	T	protein coding	ND2	379	-	-	0
1136	A	protein coding	ND2	382	-	-	0
1137	A	protein coding	ND2	381	-	-	0
1138	A	protein coding	ND2	379	-	-	0
1139	T	protein coding	ND2	385	-	-	0
1140	T	protein coding	ND2	387	-	-	0
1141	A	protein coding	ND2	389	-	-	0
1142	T	protein coding	ND2	393	-	-	0
1143	T	protein coding	ND2	393	-	-	0
1144	T	protein coding	ND2	391	-	-	0
1145	T	protein coding	ND2	391	-	-	0
1146	G	protein coding	ND2	386	-	-	0
1147	A	protein coding	ND2	388	-	-	0
1148	A	protein coding	ND2	387	-	-	0
1149	A	protein coding	ND2	381	-	-	0
1150	A	protein coding	ND2	385	-	-	0
1151	T	protein coding	ND2	386	-	-	0
1152	A	protein coding	ND2	381	-	-	0
1153	A	protein coding	ND2	383	-	-	0
1154	C	protein coding	ND2	379	-	-	0
1155	T	protein coding	ND2	378	-	-	0
1156	G	protein coding	ND2	364	-	-	0
1157	A	protein coding	ND2	374	-	-	0
1158	A	protein coding	ND2	379	-	-	0
1159	T	protein coding	ND2	376	-	-	0
1160	C	protein coding	ND2	368	-	-	0
1161	A	protein coding	ND2	377	-	-	0
1162	T	protein coding	ND2	380	-	-	0
1163	A	protein coding	ND2	381	-	-	0
1164	A	protein coding	ND2	381	-	-	0
1165	A	protein coding	ND2	383	-	-	0
1166	G	protein coding	ND2	370	-	-	0
1167	A	protein coding	ND2	380	-	-	0
1168	T	protein coding	ND2	379	-	-	0
1169	A	protein coding	ND2	381	-	-	0
1170	A	protein coding	ND2	385	-	-	0
1171	A	protein coding	ND2	383	-	-	0
1172	T	protein coding	ND2	385	-	-	0
1173	A	protein coding	ND2	378	-	-	0
1174	T	protein coding	ND2	387	-	-	0
1175	A	protein coding	ND2	387	-	-	0
1176	A	protein coding	ND2	388	-	-	0
1177	A	protein coding	ND2	389	-	-	0
1178	T	protein coding	ND2	388	-	-	0
1179	A	protein coding	ND2	389	-	-	0
1180	G	protein coding	ND2	381	-	-	0
1181	T	protein coding	ND2	388	-	-	0
1182	A	protein coding	ND2	386	-	-	0
1183	T	protein coding	ND2	393	-	-	0
1184	T	protein coding	ND2	394	-	-	0
1185	A	protein coding	ND2	391	-	-	0
1186	A	protein coding	ND2	398	-	-	0
1187	T	protein coding	ND2	395	-	-	0
1188	T	protein coding	ND2	400	-	-	0
1189	A	protein coding	ND2	391	-	-	0
1190	T	protein coding	ND2	397	-	-	0
1191	A	protein coding	ND2	399	AAT	-	0.00250627
1192	A	protein coding	ND2	401	-	-	0
1193	T	protein coding	ND2	399	-	-	0
1194	A	protein coding	ND2	396	-	-	0
1195	T	protein coding	ND2	396	-	-	0
1196	A	protein coding	ND2	397	-	-	0
1197	T	protein coding	ND2	398	-	-	0
1198	A	protein coding	ND2	396	-	-	0
1199	T	protein coding	ND2	404	-	-	0
1200	A	protein coding	ND2	403	-	-	0
1201	T	protein coding	ND2	399	-	-	0
1202	A	protein coding	ND2	401	-	-	0
1203	A	protein coding	ND2	401	-	-	0
1204	T	protein coding	ND2	398	-	-	0
1205	T	protein coding	ND2	400	-	-	0
1206	A	protein coding	ND2	401	-	-	0
1207	T	protein coding	ND2	399	-	-	0
1208	A	protein coding	ND2	399	-	-	0
1209	A	protein coding	ND2	395	-	-	0
1210	C	protein coding	ND2	394	-	-	0
1211	T	protein coding	ND2	407	-	-	0
1212	T	protein coding	ND2	410	-	-	0
1213	T	protein coding	ND2	412	-	-	0
1214	T	protein coding	ND2	413	-	-	0
1215	T	protein coding	ND2	414	-	-	0
1216	T	protein coding	ND2	417	-	-	0
1217	T	protein coding	ND2	414	-	-	0
1218	T	protein coding	ND2	419	-	-	0
1219	C	protein coding	ND2	425	-	-	0
1220	A	protein coding	ND2	427	-	-	0
1221	A	protein coding	ND2	422	-	-	0
1222	T	protein coding	ND2	422	-	-	0
1223	T	protein coding	ND2	426	-	-	0
1224	T	protein coding	ND2	428	-	-	0
1225	T	protein coding	ND2	427	-	-	0
1226	T	protein coding	ND2	428	-	-	0
1227	G	protein coding	ND2	421	-	-	0
1228	G	protein coding	ND2	413	-	-	0
1229	A	protein coding	ND2	424	-	-	0
1230	T	protein coding	ND2	421	-	-	0
1231	T	protein coding	ND2	427	-	-	0
1232	A	protein coding	ND2	427	-	-	0
1233	T	protein coding	ND2	430	-	-	0
1234	T	protein coding	ND2	430	-	-	0
1235	T	protein coding	ND2	435	-	-	0
1236	T	protein coding	ND2	442	-	-	0
1237	T	protein coding	ND2	440	-	-	0
1238	A	protein coding	ND2	436	-	-	0
1239	A	protein coding	ND2	434	-	-	0
1240	T	protein coding	ND2	435	-	-	0
1241	T	protein coding	ND2	440	-	-	0
1242	T	protein coding	ND2	443	-	-	0
1243	C	protein coding	ND2	439	-	-	0
1244	T	protein coding	ND2	450	-	-	0
1245	T	protein coding	ND2	445	-	-	0
1246	T	protein coding	ND2	445	-	-	0
1247	A	protein coding	ND2	444	-	-	0
1248	T	protein coding	ND2	447	-	-	0
1249	T	protein coding	ND2	450	-	-	0
1250	T	protein coding	ND2	452	-	-	0
1251	T	protein coding	ND2	452	-	-	0
1252	A	protein coding	ND2	451	-	-	0
1253	T	protein coding	ND2	450	-	-	0
1254	T	protein coding	ND2	459	-	-	0
1255	T	protein coding	ND2	461	-	-	0
1256	T	protein coding	ND2	465	-	-	0
1257	A	protein coding	ND2	469	-	-	0
1258	T	protein coding	ND2	472	-	-	0
1259	A	protein coding	ND2	469	-	-	0
1260	T	protein coding	ND2	473	-	-	0
1261	T	protein coding	ND2	471	-	-	0
1262	T	protein coding	ND2	469	-	-	0
1263	T	protein coding	ND2	470	-	-	0
1264	A	tRNA	Trp	479	-	-	0
1265	A	tRNA	Trp	481	-	-	0
1266	G	tRNA	Trp	484	-	-	0
1267	G	tRNA	Trp	478	-	-	0
1268	C	tRNA	Trp	481	-	-	0
1269	T	tRNA	Trp	489	-	-	0
1270	T	tRNA	Trp	490	-	-	0
1271	T	tRNA	Trp	492	-	-	0
1272	A	tRNA	Trp	499	-	-	0
1273	A	tRNA	Trp	500	-	-	0
1274	G	tRNA	Trp	508	-	-	0
1275	T	tRNA	Trp	511	-	-	0
1276	T	tRNA	Trp	515	-	-	0
1277	A	tRNA	Trp	519	-	-	0
1278	A	tRNA	Trp	516	-	-	0
1279	T	tRNA	Trp	522	-	-	0
1280	A	tRNA	Trp	532	-	-	0
1281	A	tRNA	Trp	528	-	-	0
1282	A	tRNA	Trp	530	-	-	0
1283	A	tRNA	Trp	530	-	-	0
1284	C	tRNA	Trp	522	-	-	0
1285	T	tRNA	Trp	525	-	-	0
1286	A	tRNA	Trp	533	-	-	0
1287	A	tRNA	Trp	533	-	-	0
1288	T	tRNA	Trp	537	-	-	0
1289	A	tRNA	Trp	538	-	-	0
1290	A	tRNA	Trp	532	-	-	0
1291	C	tRNA	Trp	540	-	-	0
1292	C	tRNA	Trp	533	-	-	0
1293	T	tRNA	Trp	549	-	-	0
1294	T	tRNA	Trp	550	-	-	0
1295	C	tRNA	Trp	547	-	-	0
1296	A	tRNA	Trp	552	-	-	0
1297	A	tRNA	Trp	554	-	-	0
1298	A	tRNA	Trp	556	-	-	0
1299	G	tRNA	Trp	555	-	-	0
1300	C	tRNA	Trp	561	-	-	0
1301	T	tRNA	Trp	561	-	-	0
1302	A	tRNA	Trp	559	-	-	0
1303	T	tRNA	Trp	559	-	-	0
1304	A	tRNA	Trp	561	-	-	0
1305	A	tRNA	Trp	564	-	-	0
1306	A	tRNA	Trp	568	-	-	0
1307	T	tRNA	Trp	573	-	-	0
1308	A	tRNA	Trp	570	-	-	0
1309	A	tRNA	Trp	575	-	-	0
1310	A	tRNA	Trp	574	-	-	0
1311	G	tRNA	Trp	574	-	-	0
1312	A	tRNA	Trp	582	-	-	0
1313	A	tRNA	Trp	588	-	-	0
1314	A	tRNA	Trp	587	-	-	0
1315	T	tRNA	Trp	587	-	-	0
1316	T	tRNA	Trp	591	-	-	0
1317	T	tRNA	Trp	598	-	-	0
1318	C	tRNA	Trp	597	-	-	0
1319	T	tRNA	Trp	599	-	-	0
1320	T	tRNA	Trp	608	-	-	0
1321	T	tRNA	Trp	610	-	-	0
1322	A	tRNA	Trp - Cys	616	-	-	0
1323	A	tRNA	Trp - Cys	620	-	-	0
1324	G	tRNA	Trp - Cys	627	-	-	0
1325	C	tRNA	Trp - Cys	635	-	-	0
1326	C	tRNA	Trp - Cys	631	-	-	0
1327	T	tRNA	Trp - Cys	633	-	-	0
1328	T	tRNA	Trp - Cys	635	-	-	0
1329	A	tRNA	Trp - Cys	644	-	-	0
1330	G	tRNA	Cys	647	-	-	0
1331	T	tRNA	Cys	656	-	-	0
1332	A	tRNA	Cys	657	-	-	0
1333	A	tRNA	Cys	657	-	-	0
1334	A	tRNA	Cys	664	-	-	0
1335	A	tRNA	Cys	661	-	-	0
1336	C	tRNA	Cys	670	-	-	0
1337	T	tRNA	Cys	679	-	-	0
1338	T	tRNA	Cys	684	-	-	0
1339	A	tRNA	Cys	676	-	-	0
1340	C	tRNA	Cys	680	-	-	0
1341	T	tRNA	Cys	687	-	-	0
1342	C	tRNA	Cys	686	-	-	0
1343	C	tRNA	Cys	687	-	-	0
1344	T	tRNA	Cys	687	-	-	0
1345	T	tRNA	Cys	686	-	-	0
1346	C	tRNA	Cys	685	-	-	0
1347	A	tRNA	Cys	689	-	-	0
1348	A	tRNA	Cys	688	-	-	0
1349	A	tRNA	Cys	687	-	-	0
1350	A	tRNA	Cys	679	-	-	0
1351	T	tRNA	Cys	681	-	-	0
1352	T	tRNA	Cys	685	-	-	0
1353	G	tRNA	Cys	688	-	-	0
1354	C	tRNA	Cys	688	-	-	0
1355	A	tRNA	Cys	687	-	-	0
1356	G	tRNA	Cys	675	-	-	0
1357	T	tRNA	Cys	673	-	-	0
1358	T	tRNA	Cys	674	-	-	0
1359	T	tRNA	Cys	674	-	-	0
1360	G	tRNA	Cys	671	-	-	0
1361	A	tRNA	Cys	668	-	-	0
1362	T	tRNA	Cys	667	-	-	0
1363	A	tRNA	Cys	666	-	-	0
1364	T	tRNA	Cys	668	-	-	0
1365	C	tRNA	Cys	671	-	-	0
1366	A	tRNA	Cys	674	-	-	0
1367	T	tRNA	Cys	677	-	-	0
1368	T	tRNA	Cys	674	-	-	0
1369	A	tRNA	Cys	676	-	-	0
1370	T	tRNA	Cys	675	-	-	0
1371	T	tRNA	Cys	675	-	-	0
1372	G	tRNA	Cys	671	-	-	0
1373	A	tRNA	Cys	665	-	-	0
1374	C	tRNA	Cys	665	-	-	0
1375	T	tRNA	Cys	666	-	-	0
1376	A	tRNA	Cys	677	-	-	0
1377	T	tRNA	Cys	671	-	-	0
1378	A	tRNA	Cys	672	-	-	0
1379	A	tRNA	Cys	675	-	-	0
1380	G	tRNA	Cys	673	-	-	0
1381	A	tRNA	Cys	666	-	-	0
1382	C	tRNA	Cys	688	-	-	0
1383	C	tRNA	Cys	686	-	-	0
1384	T	NC		684	-	-	0
1385	A	NC		680	-	-	0
1386	A	NC		683	-	-	0
1387	T	NC		681	-	-	0
1388	T	NC		687	-	-	0
1389	A	NC		680	-	-	0
1390	A	NC		680	-	-	0
1391	T	NC		674	-	-	0
1392	T	NC		672	-	-	0
1393	T	NC		680	-	-	0
1394	G	NC		672	-	-	0
1395	T	NC		674	-	-	0
1396	C	NC		684	-	-	0
1397	C	NC		688	-	-	0
1398	T	NC		687	-	-	0
1399	T	NC		689	-	-	0
1400	A	NC		687	-	-	0
1401	T	NC		688	-	-	0
1402	T	NC		682	-	-	0
1403	T	tRNA	Tyr	680	-	-	0
1404	G	tRNA	Tyr	677	-	-	0
1405	A	tRNA	Tyr	678	-	-	0
1406	T	tRNA	Tyr	672	-	-	0
1407	T	tRNA	Tyr	676	-	-	0
1408	A	tRNA	Tyr	677	-	-	0
1409	A	tRNA	Tyr	669	-	-	0
1410	G	tRNA	Tyr	672	-	-	0
1411	A	tRNA	Tyr	672	-	-	0
1412	A	tRNA	Tyr	671	-	-	0
1413	G	tRNA	Tyr	666	-	-	0
1414	A	tRNA	Tyr	667	-	-	0
1415	A	tRNA	Tyr	668	-	-	0
1416	T	tRNA	Tyr	659	-	-	0
1417	A	tRNA	Tyr	654	-	-	0
1418	A	tRNA	Tyr	652	-	-	0
1419	A	tRNA	Tyr	647	-	-	0
1420	T	tRNA	Tyr	649	-	-	0
1421	C	tRNA	Tyr	652	-	-	0
1422	T	tRNA	Tyr	650	-	-	0
1423	T	tRNA	Tyr	654	-	-	0
1424	A	tRNA	Tyr	651	-	-	0
1425	T	tRNA	Tyr	649	-	-	0
1426	A	tRNA	Tyr	643	-	-	0
1427	T	tRNA	Tyr	648	-	-	0
1428	A	tRNA	Tyr	645	-	-	0
1429	T	tRNA	Tyr	642	-	-	0
1430	A	tRNA	Tyr	638	-	-	0
1431	G	tRNA	Tyr	634	-	-	0
1432	A	tRNA	Tyr	636	-	-	0
1433	T	tRNA	Tyr	625	-	-	0
1434	T	tRNA	Tyr	631	-	-	0
1435	T	tRNA	Tyr	632	-	-	0
1436	A	tRNA	Tyr	636	-	-	0
1437	C	tRNA	Tyr	640	-	-	0
1438	A	tRNA	Tyr	641	-	-	0
1439	A	tRNA	Tyr	649	-	-	0
1440	T	tRNA	Tyr	642	-	-	0
1441	C	tRNA	Tyr	647	-	-	0
1442	T	tRNA	Tyr	645	-	-	0
1443	A	tRNA	Tyr	653	-	-	0
1444	T	tRNA	Tyr	644	-	-	0
1445	C	tRNA	Tyr	644	-	-	0
1446	G	tRNA	Tyr	645	-	-	0
1447	C	tRNA	Tyr	649	-	-	0
1448	C	tRNA	Tyr	651	-	-	0
1449	T	tRNA	Tyr	646	-	-	0
1450	A	tRNA	Tyr	647	-	-	0
1451	A	tRNA	Tyr	636	-	-	0
1452	A	tRNA	Tyr	645	-	-	0
1453	C	tRNA	Tyr	660	-	-	0
1454	T	tRNA	Tyr	657	-	-	0
1455	T	tRNA	Tyr	657	-	-	0
1456	C	tRNA	Tyr	661	-	-	0
1457	A	tRNA	Tyr	653	-	-	0
1458	G	tRNA	Tyr	656	-	-	0
1459	C	tRNA	Tyr	660	-	-	0
1460	C	tRNA	Tyr	655	-	-	0
1461	A	tRNA	Tyr	643	-	-	0
1462	C	tRNA	Tyr	653	-	-	0
1463	T	tRNA	Tyr	651	-	-	0
1464	T	tRNA	Tyr	652	-	-	0
1465	A	tRNA	Tyr	649	-	-	0
1466	A	tRNA	Tyr	647	-	-	0
1467	T	tRNA	Tyr	650	-	-	0
1468	C	tRNA	Tyr	655	-	-	0
1469	A	NC		653	-	-	0
1470	A	NC		649	-	-	0
1471	T	NC		647	-	-	0
1472	A	NC		648	-	-	0
1473	A	NC		635	-	-	0
1474	T	protein coding	COX1	642	-	-	0
1475	C	protein coding	COX1	644	-	-	0
1476	G	protein coding	COX1	639	-	-	0
1477	C	protein coding	COX1	634	-	-	0
1478	G	protein coding	COX1	629	-	-	0
1479	A	protein coding	COX1	630	-	-	0
1480	C	protein coding	COX1	638	-	-	0
1481	A	protein coding	COX1	639	-	-	0
1482	A	protein coding	COX1	634	-	-	0
1483	T	protein coding	COX1	638	-	-	0
1484	G	protein coding	COX1	642	-	-	0
1485	A	protein coding	COX1	645	-	-	0
1486	T	protein coding	COX1	643	-	-	0
1487	T	protein coding	COX1	644	-	-	0
1488	A	protein coding	COX1	644	-	-	0
1489	T	protein coding	COX1	636	-	-	0
1490	T	protein coding	COX1	641	-	-	0
1491	T	protein coding	COX1	639	-	-	0
1492	T	protein coding	COX1	639	-	-	0
1493	C	protein coding	COX1	641	-	-	0
1494	T	protein coding	COX1	646	-	-	0
1495	A	protein coding	COX1	649	-	-	0
1496	C	protein coding	COX1	654	-	-	0
1497	A	protein coding	COX1	651	-	-	0
1498	A	protein coding	COX1	653	-	-	0
1499	A	protein coding	COX1	649	-	-	0
1500	T	protein coding	COX1	650	-	-	0
1501	C	protein coding	COX1	654	-	-	0
1502	A	protein coding	COX1	652	-	-	0
1503	T	protein coding	COX1	651	-	-	0
1504	A	protein coding	COX1	647	-	-	0
1505	A	protein coding	COX1	649	-	-	0
1506	A	protein coding	COX1	644	-	-	0
1507	G	protein coding	COX1	644	-	-	0
1508	A	protein coding	COX1	634	-	-	0
1509	T	protein coding	COX1	635	-	-	0
1510	A	protein coding	COX1	635	-	-	0
1511	T	protein coding	COX1	631	-	-	0
1512	C	protein coding	COX1	632	-	-	0
1513	G	protein coding	COX1	623	-	-	0
1514	G	protein coding	COX1	625	-	-	0
1515	A	protein coding	COX1	616	-	-	0
1516	A	protein coding	COX1	611	-	-	0
1517	C	protein coding	COX1	615	-	-	0
1518	T	protein coding	COX1	610	-	-	0
1519	T	protein coding	COX1	604	-	-	0
1520	T	protein coding	COX1	604	-	-	0
1521	A	protein coding	COX1	603	-	-	0
1522	T	protein coding	COX1	600	-	-	0
1523	A	protein coding	COX1	601	-	-	0
1524	T	protein coding	COX1	602	-	-	0
1525	T	protein coding	COX1	606	-	-	0
1526	T	protein coding	COX1	606	-	-	0
1527	T	protein coding	COX1	604	-	-	0
1528	A	protein coding	COX1	605	-	-	0
1529	T	protein coding	COX1	603	-	-	0
1530	T	protein coding	COX1	605	-	-	0
1531	T	protein coding	COX1	608	-	-	0
1532	T	protein coding	COX1	609	-	-	0
1533	T	protein coding	COX1	607	-	-	0
1534	G	protein coding	COX1	612	-	-	0
1535	G	protein coding	COX1	615	-	-	0
1536	A	protein coding	COX1	615	-	-	0
1537	G	protein coding	COX1	620	-	-	0
1538	C	protein coding	COX1	619	-	-	0
1539	T	protein coding	COX1	613	-	-	0
1540	T	protein coding	COX1	618	-	-	0
1541	G	protein coding	COX1	619	-	-	0
1542	A	protein coding	COX1	613	-	-	0
1543	G	protein coding	COX1	616	-	-	0
1544	C	protein coding	COX1	616	-	-	0
1545	T	protein coding	COX1	605	-	-	0
1546	G	protein coding	COX1	613	-	-	0
1547	G	protein coding	COX1	610	-	-	0
1548	A	protein coding	COX1	620	-	-	0
1549	A	protein coding	COX1	619	-	-	0
1550	T	protein coding	COX1	625	-	-	0
1551	A	protein coding	COX1	628	-	-	0
1552	G	protein coding	COX1	635	-	-	0
1553	T	protein coding	COX1	623	-	-	0
1554	T	protein coding	COX1	638	-	-	0
1555	G	protein coding	COX1	643	-	-	0
1556	G	protein coding	COX1	643	-	-	0
1557	A	protein coding	COX1	637	-	-	0
1558	A	protein coding	COX1	636	-	-	0
1559	C	protein coding	COX1	638	-	-	0
1560	A	protein coding	COX1	647	-	-	0
1561	T	protein coding	COX1	647	-	-	0
1562	C	protein coding	COX1	650	-	-	0
1563	T	protein coding	COX1	654	-	-	0
1564	T	protein coding	COX1	649	-	-	0
1565	T	protein coding	COX1	651	-	-	0
1566	A	protein coding	COX1	650	-	-	0
1567	A	protein coding	COX1	647	-	-	0
1568	G	protein coding	COX1	645	-	-	0
1569	A	protein coding	COX1	649	-	-	0
1570	A	protein coding	COX1	647	-	-	0
1571	T	protein coding	COX1	644	-	-	0
1572	T	protein coding	COX1	647	-	-	0
1573	T	protein coding	COX1	644	-	-	0
1574	T	protein coding	COX1	649	-	-	0
1575	A	protein coding	COX1	650	-	-	0
1576	A	protein coding	COX1	638	-	-	0
1577	T	protein coding	COX1	647	-	-	0
1578	T	protein coding	COX1	654	-	-	0
1579	C	protein coding	COX1	659	-	-	0
1580	G	protein coding	COX1	659	-	-	0
1581	A	protein coding	COX1	657	-	-	0
1582	G	protein coding	COX1	655	-	-	0
1583	C	protein coding	COX1	656	-	-	0
1584	T	protein coding	COX1	658	-	-	0
1585	G	protein coding	COX1	662	-	-	0
1586	A	protein coding	COX1	661	-	-	0
1587	A	protein coding	COX1	661	-	-	0
1588	T	protein coding	COX1	662	-	-	0
1589	T	protein coding	COX1	668	-	-	0
1590	A	protein coding	COX1	673	-	-	0
1591	G	protein coding	COX1	677	-	-	0
1592	G	protein coding	COX1	676	-	-	0
1593	A	protein coding	COX1	664	-	-	0
1594	C	protein coding	COX1	670	-	-	0
1595	A	protein coding	COX1	663	-	-	0
1596	T	protein coding	COX1	672	-	-	0
1597	C	protein coding	COX1	666	-	-	0
1598	C	protein coding	COX1	667	-	-	0
1599	T	protein coding	COX1	669	-	-	0
1600	G	protein coding	COX1	663	-	-	0
1601	G	protein coding	COX1	655	-	-	0
1602	A	protein coding	COX1	654	-	-	0
1603	G	protein coding	COX1	651	-	-	0
1604	C	protein coding	COX1	646	-	-	0
1605	A	protein coding	COX1	639	-	-	0
1606	T	protein coding	COX1	640	-	-	0
1607	T	protein coding	COX1	644	-	-	0
1608	A	protein coding	COX1	640	-	-	0
1609	A	protein coding	COX1	636	-	-	0
1610	T	protein coding	COX1	638	-	-	0
1611	T	protein coding	COX1	640	-	-	0
1612	G	protein coding	COX1	637	-	-	0
1613	G	protein coding	COX1	641	-	-	0
1614	A	protein coding	COX1	631	-	-	0
1615	G	protein coding	COX1	629	-	-	0
1616	A	protein coding	COX1	622	-	-	0
1617	T	protein coding	COX1	624	-	-	0
1618	G	protein coding	COX1	624	-	-	0
1619	A	protein coding	COX1	616	-	-	0
1620	T	protein coding	COX1	617	-	-	0
1621	C	protein coding	COX1	621	-	-	0
1622	A	protein coding	COX1	623	-	-	0
1623	A	protein coding	COX1	622	-	-	0
1624	A	protein coding	COX1	617	-	-	0
1625	T	protein coding	COX1	612	-	-	0
1626	T	protein coding	COX1	622	-	-	0
1627	T	protein coding	COX1	619	-	-	0
1628	A	protein coding	COX1	620	-	-	0
1629	T	protein coding	COX1	624	-	-	0
1630	A	protein coding	COX1	616	-	-	0
1631	A	protein coding	COX1	614	-	-	0
1632	T	protein coding	COX1	617	-	-	0
1633	G	protein coding	COX1	613	-	-	0
1634	T	protein coding	COX1	616	-	-	0
1635	A	protein coding	COX1	613	-	-	0
1636	A	protein coding	COX1	607	-	-	0
1637	T	protein coding	COX1	605	-	-	0
1638	T	protein coding	COX1	609	-	-	0
1639	G	protein coding	COX1	614	-	-	0
1640	T	protein coding	COX1	611	-	-	0
1641	A	protein coding	COX1	612	-	-	0
1642	A	protein coding	COX1	609	-	-	0
1643	C	protein coding	COX1	624	-	-	0
1644	T	protein coding	COX1	628	-	-	0
1645	G	protein coding	COX1	624	-	-	0
1646	C	protein coding	COX1	627	-	-	0
1647	A	protein coding	COX1	622	-	-	0
1648	C	protein coding	COX1	629	-	-	0
1649	A	protein coding	COX1	622	-	-	0
1650	T	protein coding	COX1	632	-	-	0
1651	G	protein coding	COX1	628	-	-	0
1652	C	protein coding	COX1	627	-	-	0
1653	T	protein coding	COX1	617	-	-	0
1654	T	protein coding	COX1	622	-	-	0
1655	T	protein coding	COX1	626	-	-	0
1656	T	protein coding	COX1	630	-	-	0
1657	A	protein coding	COX1	626	-	-	0
1658	T	protein coding	COX1	625	-	-	0
1659	T	protein coding	COX1	626	-	-	0
1660	A	protein coding	COX1	622	-	-	0
1661	T	protein coding	COX1	630	-	-	0
1662	A	protein coding	COX1	628	-	-	0
1663	A	protein coding	COX1	636	-	-	0
1664	T	protein coding	COX1	636	-	-	0
1665	T	protein coding	COX1	632	-	-	0
1666	T	protein coding	COX1	632	-	-	0
1667	T	protein coding	COX1	630	-	-	0
1668	T	protein coding	COX1	630	-	-	0
1669	T	protein coding	COX1	630	-	-	0
1670	T	protein coding	COX1	631	-	-	0
1671	T	protein coding	COX1	630	-	-	0
1672	A	protein coding	COX1	624	-	-	0
1673	T	protein coding	COX1	625	-	-	0
1674	A	protein coding	COX1	621	-	-	0
1675	G	protein coding	COX1	621	-	-	0
1676	T	protein coding	COX1	622	-	-	0
1677	T	protein coding	COX1	627	-	-	0
1678	A	protein coding	COX1	627	-	-	0
1679	T	protein coding	COX1	625	-	-	0
1680	A	protein coding	COX1	608	-	-	0
1681	C	protein coding	COX1	611	-	-	0
1682	C	protein coding	COX1	612	-	-	0
1683	T	protein coding	COX1	616	-	-	0
1684	A	protein coding	COX1	615	-	-	0
1685	T	protein coding	COX1	614	-	-	0
1686	T	protein coding	COX1	614	-	-	0
1687	A	protein coding	COX1	611	-	-	0
1688	T	protein coding	COX1	609	-	-	0
1689	A	protein coding	COX1	609	-	-	0
1690	A	protein coding	COX1	606	-	-	0
1691	T	protein coding	COX1	602	-	-	0
1692	T	protein coding	COX1	608	-	-	0
1693	G	protein coding	COX1	606	-	-	0
1694	G	protein coding	COX1	604	-	-	0
1695	T	protein coding	COX1	589	-	-	0
1696	G	protein coding	COX1	610	-	-	0
1697	G	protein coding	COX1	612	-	-	0
1698	A	protein coding	COX1	614	-	-	0
1699	T	protein coding	COX1	597	-	-	0
1700	T	protein coding	COX1	610	-	-	0
1701	T	protein coding	COX1	615	-	-	0
1702	G	protein coding	COX1	613	-	-	0
1703	G	protein coding	COX1	618	-	-	0
1704	A	protein coding	COX1	627	-	-	0
1705	A	protein coding	COX1	628	-	-	0
1706	A	protein coding	COX1	626	-	-	0
1707	T	protein coding	COX1	627	-	-	0
1708	T	protein coding	COX1	631	-	-	0
1709	G	protein coding	COX1	633	-	-	0
1710	A	protein coding	COX1	621	-	-	0
1711	T	protein coding	COX1	613	-	-	0
1712	T	protein coding	COX1	621	-	-	0
1713	A	protein coding	COX1	625	-	-	0
1714	G	protein coding	COX1	624	-	-	0
1715	T	protein coding	COX1	611	-	-	0
1716	G	protein coding	COX1	624	-	-	0
1717	C	protein coding	COX1	624	-	-	0
1718	C	protein coding	COX1	627	-	-	0
1719	T	protein coding	COX1	627	-	-	0
1720	T	protein coding	COX1	630	-	-	0
1721	T	protein coding	COX1	633	-	-	0
1722	A	protein coding	COX1	633	-	-	0
1723	A	protein coding	COX1	626	-	-	0
1724	T	protein coding	COX1	630	-	-	0
1725	A	protein coding	COX1	625	-	-	0
1726	T	protein coding	COX1	621	-	-	0
1727	T	protein coding	COX1	624	-	-	0
1728	A	protein coding	COX1	621	-	-	0
1729	G	protein coding	COX1	627	-	-	0
1730	G	protein coding	COX1	629	-	-	0
1731	T	protein coding	COX1	609	-	-	0
1732	G	protein coding	COX1	628	-	-	0
1733	C	protein coding	COX1	623	-	-	0
1734	T	protein coding	COX1	614	-	-	0
1735	C	protein coding	COX1	626	-	-	0
1736	C	protein coding	COX1	629	-	-	0
1737	T	protein coding	COX1	624	-	-	0
1738	G	protein coding	COX1	626	-	-	0
1739	A	protein coding	COX1	625	-	-	0
1740	T	protein coding	COX1	622	-	-	0
1741	A	protein coding	COX1	618	-	-	0
1742	T	protein coding	COX1	624	-	-	0
1743	A	protein coding	COX1	616	-	-	0
1744	G	protein coding	COX1	616	-	-	0
1745	C	protein coding	COX1	615	-	-	0
1746	A	protein coding	COX1	607	-	-	0
1747	T	protein coding	COX1	607	-	-	0
1748	T	protein coding	COX1	614	-	-	0
1749	C	protein coding	COX1	615	-	-	0
1750	C	protein coding	COX1	619	-	-	0
1751	C	protein coding	COX1	617	-	-	0
1752	A	protein coding	COX1	619	-	-	0
1753	C	protein coding	COX1	622	-	-	0
1754	G	protein coding	COX1	621	-	-	0
1755	A	protein coding	COX1	622	-	-	0
1756	A	protein coding	COX1	619	-	-	0
1757	T	protein coding	COX1	619	-	-	0
1758	A	protein coding	COX1	618	-	-	0
1759	A	protein coding	COX1	611	-	-	0
1760	A	protein coding	COX1	607	-	-	0
1761	T	protein coding	COX1	614	-	-	0
1762	A	protein coding	COX1	613	-	-	0
1763	A	protein coding	COX1	603	-	-	0
1764	T	protein coding	COX1	603	-	-	0
1765	A	protein coding	COX1	604	-	-	0
1766	T	protein coding	COX1	611	-	-	0
1767	A	protein coding	COX1	605	-	-	0
1768	A	protein coding	COX1	599	-	-	0
1769	G	protein coding	COX1	601	-	-	0
1770	A	protein coding	COX1	603	-	-	0
1771	T	protein coding	COX1	593	-	-	0
1772	T	protein coding	COX1	593	-	-	0
1773	T	protein coding	COX1	594	-	-	0
1774	T	protein coding	COX1	598	-	-	0
1775	G	protein coding	COX1	595	-	-	0
1776	A	protein coding	COX1	582	-	-	0
1777	C	protein coding	COX1	598	-	-	0
1778	T	protein coding	COX1	601	-	-	0
1779	T	protein coding	COX1	590	-	-	0
1780	C	protein coding	COX1	599	-	-	0
1781	T	protein coding	COX1	589	-	-	0
1782	A	protein coding	COX1	574	-	-	0
1783	C	protein coding	COX1	586	-	-	0
1784	C	protein coding	COX1	584	-	-	0
1785	T	protein coding	COX1	584	-	-	0
1786	C	protein coding	COX1	587	-	-	0
1787	C	protein coding	COX1	586	-	-	0
1788	T	protein coding	COX1	584	-	-	0
1789	G	protein coding	COX1	591	-	-	0
1790	C	protein coding	COX1	597	-	-	0
1791	T	protein coding	COX1	569	-	-	0
1792	C	protein coding	COX1	597	-	-	0
1793	T	protein coding	COX1	585	-	-	0
1794	T	protein coding	COX1	593	-	-	0
1795	T	protein coding	COX1	585	-	-	0
1796	C	protein coding	COX1	587	-	-	0
1797	T	protein coding	COX1	589	-	-	0
1798	T	protein coding	COX1	591	-	-	0
1799	T	protein coding	COX1	603	-	-	0
1800	A	protein coding	COX1	596	-	-	0
1801	C	protein coding	COX1	606	-	-	0
1802	T	protein coding	COX1	604	-	-	0
1803	A	protein coding	COX1	602	-	-	0
1804	T	protein coding	COX1	596	-	-	0
1805	T	protein coding	COX1	606	-	-	0
1806	A	protein coding	COX1	600	-	-	0
1807	G	protein coding	COX1	606	-	-	0
1808	T	protein coding	COX1	599	-	-	0
1809	A	protein coding	COX1	600	-	-	0
1810	A	protein coding	COX1	598	-	-	0
1811	G	protein coding	COX1	605	-	-	0
1812	T	protein coding	COX1	597	-	-	0
1813	A	protein coding	COX1	601	-	-	0
1814	G	protein coding	COX1	597	-	-	0
1815	A	protein coding	COX1	594	-	-	0
[truncated: 17,709 more rows]

## Sheet: +_tamexo-_1
Postion	Reference	Encoding	Description	DCS	Insterted NTs	Deleted NTs	% Heteroplasmy
[truncated: 19,524 more rows]

[truncated: 20 more sheets: +_tamexo-_2, +_tamexo-_3, wDah_1, wDah_2, wDah_3, tamrescue_+_1, tamrescue_+_2, tamrescue_+_3, tamexo-_+_1, tamexo-_+_2, tamexo-_+_3, mito-GFP_1, mito-GFP_2, mito-GFP_3, mito-APOBEC1E63A_1, mito-APOBEC1E63A_2, mito-APOBEC1E63A_3, mito-APOBEC1_1, mito-APOBEC1_2, mito-APOBEC1_3]
