# Supplementary material for: Mitochondrially-targeted APOBEC1 is a potent mtDNA mutator affecting mitochondrial function and organismal fitness in Drosophila
Source: Nat Commun. 2019 Jul 23;10:3280. doi: 10.1038/s41467-019-10857-y (PMC6650417; doi:10.1038/s41467-019-10857-y)
Supplement: Supplementary file 6 — Supplementary Data 3 [file 41467_2019_10857_MOESM6_ESM.xlsx]

## Sheet: SUMMARY_<70%
		# DCS	# mutated sites	# mutations	Mutation load
tamas 2 days old	w1118_1	12585825	18	29	2.30418e-06
	w1118_2	11627685	44	163	1.40183e-05
	w1118_3	17727788	28	346	1.95174e-05
	w1118_AVG		30		1.19466e-05
	+/tamexo-_1	6933830	299	360	5.19194e-05
	+/tamexo-_2	2532004	107	115	4.54186e-05
	+/tamexo-_3	9200101	355	560	6.08689e-05
	+/tamexo-_AVG		253.667		5.27356e-05
	tamexo-/+_1	4928489	441	3595	0.000729432
	tamexo-/+_2	3343360	414	1162	0.000347555
	tamexo-/+_3	5386567	488	4162	0.000772663
	tamexo-/+_AVG		447.667		0.00061655
mito-APOBEC1 2 days old	control_1	14243779	23	49	3.4401e-06
	control_2	12231441	11	48	3.92431e-06
	control_3	10058436	16	64	6.36282e-06
	control_AVG		16.6667		4.57574e-06
	mito-APOBEC1E63A_1	9477753	31	75	7.91327e-06
	mito-APOBEC1E63A_2	16084817	21	272	1.69104e-05
	mito-APOBEC1E63A_3	13035706	15	16	1.2274e-06
	mito-APOBEC1E63A_AVG		22.3333		8.68367e-06
	mito-APOBEC1_1	14125154	768	6665	0.000471853
	mito-APOBEC1_2	10334602	683	4568	0.00044201
	mito-APOBEC1_3	10431852	725	5435	0.000521
	mito-APOBEC1_AVG		725.333		0.000478288

## Sheet: SUMMARY_<1%
		# DCS	# mutated sites	# mutations	Mutation load
tamas 2 days old	w1118_1	12585825	18	29	2.30418e-06
	w1118_2	11627685	39	50	4.30008e-06
	w1118_3	17727788	27	36	2.03071e-06
	w1118_AVG		28		2.87832e-06
	+/tamexo-_1	6933830	351	380	5.48038e-05
	+/tamexo-_2	2532004	107	115	4.54186e-05
	+/tamexo-_3	9200101	355	560	6.08689e-05
	+/tamexo-_AVG		271		5.36971e-05
	tamexo-/+_1	4928489	387	467	9.47552e-05
	tamexo-/+_2	3343360	310	346	0.000103489
	tamexo-/+_3	5386567	340	386	7.16597e-05
	tamexo-/+_AVG		345.667		8.99679e-05
mito-APOBEC1 2 days old	control_1	14243779	20	32	2.24659e-06
	control_2	12231441	7	7	5.72296e-07
	control_3	10058436	13	13	1.29245e-06
	control_AVG		13.3333		1.37045e-06
	mito-APOBEC1E63A_1	9477753	28	28	2.95429e-06
	mito-APOBEC1E63A_2	16084817	18	21	1.30558e-06
	mito-APOBEC1E63A_3	13035706	13	13	9.97261e-07
	mito-APOBEC1E63A_AVG		19.6667		1.75238e-06
	mito-APOBEC1_1	14125154	606	1804	0.000127715
	mito-APOBEC1_2	10334602	536	1325	0.00012821
	mito-APOBEC1_3	10431852	556	1413	0.000135451
	mito-APOBEC1_AVG		566		0.000130459
