# Supplementary material for: Mitochondrially-targeted APOBEC1 is a potent mtDNA mutator affecting mitochondrial function and organismal fitness in Drosophila
Source: Nat Commun. 2019 Jul 23;10:3280. doi: 10.1038/s41467-019-10857-y (PMC6650417; doi:10.1038/s41467-019-10857-y)
Supplement: Supplementary file 7 — Source Data [file 41467_2019_10857_MOESM7_ESM.xlsx]

## Sheet: Figure 1a,1b,1c,1d
Figure 1a: Point mutation loads
	paternal tamas			maternal tamas			mito-APOBEC1
	control	+/tamrescue	+/tamexo-	control	tamrescue/+	tamexo-/+	control	mito-APOBEC1E63A	mito-APOBEC1
Fly_1	6.6437e-06	1.2603e-05	5.8633e-05	1.5806e-06	1.0527e-06	0.00073016	1.7423e-06	6.5419e-06	0.00053188
Fly_2	2.9267e-05	1.225e-05	4.9553e-05	2.898e-06	2.6136e-06	0.0006956	2.9321e-06	7.1766e-06	0.00058073
Fly_3	1.4303e-05	3.3455e-05	6.2626e-05	8.9706e-06	7.7042e-06	0.00065827	2.0523e-06	1.2153e-05	0.00052366
Mean	1.67379e-05	1.9436e-05	5.69373e-05	4.48307e-06	3.79017e-06	0.000694677	2.24223e-06	8.62383e-06	0.000545423
SD	1.15065e-05	1.21421e-05	6.69943e-06	3.94174e-06	3.47834e-06	3.59539e-05	6.17221e-07	3.07278e-06	3.08515e-05
Figure 1b: Number of mutated sites
	paternal tamas			maternal tamas			mito-APOBEC1
	control	+/tamrescue	+/tamexo-	control	tamrescue/+	tamexo-/+	control	mito-APOBEC1E63A	mito-APOBEC1
Fly_1	16	14	733	9	8	917	18	42	734
Fly_2	18	11	577	13	17	973	29	61	789
Fly_3	47	35	317	28	35	905	23	28	690
Mean	27	20	542.333	16.6667	20	931.667	23.3333	43.6667	737.667
SD	17.3494	13.0767	210.155	10.0167	13.7477	36.2951	5.50757	16.563	49.6017
Figure 1c: Indel loads
	paternal tamas			maternal tamas			mito-APOBEC1
	control	+/tamrescue	+/tamexo-	control	tamrescue/+	tamexo-/+	control	mito-APOBEC1E63A	mito-APOBEC1
Fly_1	1.3287e-06	7.7909e-06	2.6142e-05	2.9329e-05	2.2002e-05	0.00018532	1.4072e-06	1.2899e-06	1.85e-05
Fly_2	4.3964e-06	6.3436e-06	1.7636e-05	2.484e-06	2.2496e-05	0.00016296	4.0723e-06	5.4506e-07	8.2166e-06
Fly_3	3.2058e-06	2.8393e-06	9.6425e-06	3.497e-06	2.753e-05	0.00026247	1.3446e-06	2.2787e-06	9.2315e-07
Mean	2.97697e-06	5.65793e-06	1.78068e-05	1.177e-05	2.40093e-05	0.000203583	2.2747e-06	1.37122e-06	9.21325e-06
SD	1.5466e-06	2.54601e-06	8.25108e-06	1.5215e-05	3.05898e-06	5.22084e-05	1.55708e-06	8.69676e-07	8.83071e-06
Figure 1d: Point mutation loads by mutation type
	paternal tamas
	control					+/tamrescue					+/tamexo-
	Fly_1	Fly_2	Fly_3	Mean	SD	Fly_1	Fly_2	Fly_3	Mean	SD	Fly_1	Fly_2	Fly_3	Mean	SD
T:A>C:G	0	3.5172e-05	1.0568e-05	1.52467e-05	1.80467e-05	1.43463e-05	1.47948e-05	3.68416e-05	2.19942e-05	1.28602e-05	7.05674e-06	8.97423e-06	4.02073e-05	1.87461e-05	1.86107e-05
C:G>T:A	8.56908e-06	1.6231e-06	1.0722e-05	6.97139e-06	4.7552e-06	1.96413e-06	9.16939e-07	3.1836e-06	2.02156e-06	1.13442e-06	0.000175192	0.000136335	9.36868e-05	0.000135071	4.07673e-05
C:G>G:C	0	0	0	0	0	4.91033e-07	4.5847e-07	0	3.16501e-07	2.74581e-07	1.20159e-06	6.04592e-07	0	6.02061e-07	6.00799e-07
A:T>C:G	0	0	1.6013e-07	5.33767e-08	9.24511e-08	0	0	1.6088e-07	5.36267e-08	9.28841e-08	9.0086e-07	1.21526e-06	5.3079e-07	8.82303e-07	3.42612e-07
A:T>T:A	3.46294e-06	4.9077e-07	3.6829e-06	2.54554e-06	1.78288e-06	5.97762e-07	2.87278e-07	3.05672e-06	1.31392e-06	1.51727e-06	8.33296e-06	7.29156e-06	5.83869e-06	7.1544e-06	1.25278e-06
C:G>A:T	8.56908e-06	6.4924e-06	3.2166e-06	6.09269e-06	2.69853e-06	2.45516e-06	1.83388e-06	8.4896e-06	4.25955e-06	3.67648e-06	1.77835e-05	1.6324e-05	2.11551e-05	1.84209e-05	2.47781e-06
	maternal tamas
	control					tamrescue/+					tamexo-/+
	Fly_1	Fly_2	Fly_3	Mean	SD	Fly_1	Fly_2	Fly_3	Mean	SD	Fly_1	Fly_2	Fly_3	Mean	SD
T:A>C:G	2.30099e-07	0	0	7.66997e-08	1.32848e-07	1.37968e-07	0	1.34221e-07	9.07297e-08	7.85965e-08	0.000198755	0.000220047	0.000209452	0.000209418	1.0646e-05
C:G>T:A	5.93457e-06	1.1835e-06	3.9425e-06	3.68686e-06	2.38583e-06	1.33258e-06	2.78384e-06	2.1886e-06	2.10167e-06	7.29525e-07	0.00155566	0.00119876	0.00139585	0.00138342	0.000178778
C:G>G:C	0	0	0	0	0	4.44195e-07	3.97691e-07	0	2.80629e-07	2.44141e-07	2.29901e-06	1.15626e-06	1.46431e-06	1.63986e-06	5.91255e-07
A:T>C:G	0	0	1.9782e-07	6.594e-08	1.14211e-07	0	0	0	0	0	2.01001e-06	1.19796e-05	3.19949e-06	5.7297e-06	5.44515e-06
A:T>T:A	0	8.9986e-07	4.1542e-06	1.68469e-06	2.18548e-06	0	2.43946e-07	2.95285e-06	1.0656e-06	1.63895e-06	0.000264613	0.00029877	0.000197454	0.000253612	5.1546e-05
C:G>A:T	0	8.2847e-06	2.0369e-05	9.55123e-06	1.02434e-05	2.22097e-06	7.15844e-06	2.05729e-05	9.9841e-06	9.49666e-06	3.02703e-05	2.45706e-05	5.60097e-05	3.69502e-05	1.67502e-05
	mito-APOBEC1
	control					mito-APOBEC1E63A					mito-APOBEC1
	Fly_1	Fly_2	Fly_3	Mean	SD	Fly_1	Fly_2	Fly_3	Mean	SD	Fly_1	Fly_2	Fly_3	Mean	SD
T:A>C:G	1.76711e-07	4.2866e-07	9.2787e-08	2.32719e-07	1.74801e-07	3.6274e-07	5.96723e-07	2.48773e-07	4.02745e-07	1.77391e-07	0	2.32453e-07	9.08632e-07	3.80362e-07	4.72028e-07
C:G>T:A	8.32184e-07	4.7511e-06	3.2803e-06	2.95453e-06	1.97966e-06	1.70358e-05	1.74979e-05	2.88824e-05	2.11387e-05	6.71022e-06	0.00220361	0.00241135	0.00217436	0.00226311	0.000129213
C:G>G:C	2.77395e-07	3.3936e-07	2.9821e-07	3.04988e-07	3.15337e-08	0	3.8039e-07	0	1.26797e-07	2.19618e-07	0	1.47348e-06	0	4.9116e-07	8.50714e-07
A:T>C:G	1.76711e-07	1.0717e-07	9.2787e-08	1.25556e-07	4.48814e-08	1.20913e-07	3.58034e-07	4.97545e-07	3.25497e-07	1.90412e-07	0	0	1.21151e-06	4.03837e-07	6.99466e-07
A:T>T:A	1.23698e-06	1.6075e-06	6.4951e-07	1.16466e-06	4.83072e-07	1.8137e-06	1.90951e-06	4.97545e-06	2.89955e-06	1.79842e-06	2.33169e-06	1.27849e-06	4.24028e-06	2.61682e-06	1.50134e-06
C:G>A:T	1.10958e-06	3.3936e-07	2.3857e-06	1.27821e-06	1.03354e-06	3.09742e-06	3.04312e-06	4.01145e-06	3.384e-06	5.44068e-07	2.04721e-06	3.68371e-06	5.33288e-06	3.68793e-06	1.64284e-06

## Sheet: Figure 2b,2c
Figure 2b: mito-APOBEC1 expression
anti-HA			anti-APOBEC1		anti-Tubulin
Figure 2b: mito-APOBEC1 mitochondrial localisation
anti-HA					anti-GAPDH					anti-HisH3					anti-ATP5A

## Sheet: Figure 3a,3b,3c,3d,3e,3f
Figure 3a: maternal tamas mtDNA copy N (qPCR)
		control					tamrescue/+					tamexo-/+
		Replicate_1	Replicate_2	Replicate_3	Mean	SD	Replicate_1	Replicate_2	Replicate_3	Mean	SD	Replicate_1	Replicate_2	Replicate_3	Mean	SD
mt:CoI/Rpl32	2 days	0.990702	1.09298	0.916314	1	0.0887016	1.2382	1.0175	1.01176	1.08915	0.12911	1.23903	1.17631	1.21006	1.20847	0.0313859
	30 days	0.854523	0.957153	1.18832	1	0.170975	0.973158	0.962804	1.10795	1.01464	0.0809788	0.954874	1.26391	1.38424	1.20101	0.221488
mt:lrRNA/Rpl32	2 days	0.918604	1.15741	0.923983	1	0.13635	1.07821	1.01262	1.00546	1.0321	0.0400967	1.1253	0.975302	1.0164	1.039	0.0775125
	30 days	0.9621	1.04762	0.990282	1	0.0435796	1.09172	0.950092	0.946054	0.995956	0.08296	0.992676	1.22304	1.14389	1.11987	0.117046
Figure 3b: mito-APOBEC1 mtDNA copy N (qPCR)
		control					mito-APOBEC1E63A					mito-APOBEC1
		Replicate_1	Replicate_2	Replicate_3	Mean	SD	Replicate_1	Replicate_2	Replicate_3	Mean	SD	Replicate_1	Replicate_2	Replicate_3	Mean	SD
mt:CoI/Rpl32	2 days	0.90591	0.981226	1.11286	1	0.104746	0.849242	0.841403	0.914845	0.868497	0.0403296	0.751877	0.762077	1.231	0.914983	0.273723
	20 days	1.07874	0.954762	0.966494	1	0.0684459	0.749283	0.731902	0.645125	0.70877	0.0557992	0.773873	0.77578	0.79362	0.781091	0.0108919
mt:lrRNA/Rpl32	2 days	0.884986	0.92095	1.19406	1	0.169023	0.830341	0.829806	0.886485	0.848877	0.0325704	0.672949	0.743667	1.13117	0.849261	0.246684
	20 days	1.14571	0.912858	0.941429	1	0.126997	0.859212	0.834878	0.610753	0.768281	0.136965	0.865844	0.860594	0.826039	0.850826	0.0216258
Figure 3c: mito-APOBEC1 Southern Blot											Figure 3d: mito-APOBEC1 Southern Blot quantificaton
												control	mito-APOBEC1E63A	mito-APOBEC1
											Replicate_1	1.0468	0.812055	0.828903
											Replicate_2	0.970423	0.863721	0.786222
											Replicate_3	0.982778	0.854736	0.842381
											Mean	1	0.843504	0.819169
											SD	0.0409972	0.0276036	0.0293175
								18S rDNA
Figure 3e: mito-APOBEC1 long-range PCR
Figure 3f: mito-APOBEC1 mitochondrial transcripts (qRT-PCR)
	control						mito-APOBEC1E63A						mito-APOBEC1
	Replicate_1	Replicate_2	Replicate_3	Replicate_4	Mean	SD	Replicate_1	Replicate_2	Replicate_3	Replicate_4	Mean	SD	Replicate_1	Replicate_2	Replicate_3	Replicate_4	Mean	SD
CytB	0.97	0.94	1.02	1.07	1	0.0571548	0.7	0.71	0.69	0.61	0.6775	0.0457347	1.48	1.58	1.44	1.32	1.455	0.107548
ND4	1.02	0.76	1.17	1.05	1	0.172627	0.66	0.65	0.62	0.55	0.62	0.0496655	0.95	1.19	1.26	1.13	1.1325	0.132759
ND3	1	0.95	1	1.05	1	0.0408248	0.75	0.72	0.61	0.63	0.6775	0.0680074	0.74	0.85	0.92	0.89	0.85	0.0787401
CoxI	1	0.86	1.1	1.05	1.0025	0.103401	0.68	0.62	0.58	0.56	0.61	0.052915	0.93	0.93	0.83	0.78	0.8675	0.075

## Sheet: Figure 4a,4b,4c,4d,4e,4f
Figure 4a: Paternal tamas Lifespan
	N	Median	Max
control	116	63	84
+/tamrescue	115	60	81
+/tamexo-	108	56	81
Figure 4b: Paternal tamas Climbing
		N	Mean	SD
2 days	control	69	0.8377	0.2432
	+/tamrescue	68	0.7882	0.2366
	+/tamexo-	58	0.8724	0.1824
10 days	control	58	0.9	0.2602
	+/tamrescue	52	0.9192	0.1951
	+/tamexo-	51	0.8863	0.272
30 days	control	52	0.5115	0.3745
	+/tamrescue	36	0.6389	0.278
	+/tamexo-	42	0.5238	0.3694
Figure 4c: Maternal tamas Lifespan
	N	Median	Max
control	55	58	72
tamrescue/+	53	49	70
tamexo-/+	42	51	72
Figure 4d: Maternal tamas Climbing
		N	Mean	SD
2 days	control	85	0.7812	0.2889
	tamrescue/+	84	0.7643	0.2865
	tamexo-/+	82	0.7024	0.2952
10 days	control	59	0.8068	0.3638
	+/tamrescue	63	0.8032	0.3037
	+/tamexo-	40	0.8	0.297
30 days	control	53	0.317	0.3384
	+/tamrescue	54	0.2778	0.2731
	+/tamexo-	34	0.3941	0.3498
Figure 4e: mito-APOBEC1 Lifespan
	N	Median	Max
control	57	44	56
mito-APOBEC1E63A	56	38	51
mito-APOBEC1	64	11	23
Figure 4f: mito-APOBEC1 Climbing
		N	Mean	SD
2 days	control	67	0.9791	0.0789
	mito-APOBEC1E63A	70	0.96	0.1507
	mito-APOBEC1	116	0.4431	0.391
10 days	control	61	0.9607	0.1498
	mito-APOBEC1E63A	68	0.8235	0.2963
	mito-APOBEC1	97	0.5093	0.3764
20 days	control	52	0.8115	0.2727
	mito-APOBEC1E63A	61	0.5574	0.3408
	mito-APOBEC1	18	0.1	0.2679

## Sheet: Figure 5a,5b,5c,5d
Figure 5a: Maternal tamas OCR
	Complex I-III-IV			Complex II-III-IV
	control	tamrescue/+	tamexo-/+	control	tamrescue/+	tamexo-/+
Replicate_1	29.1	28.3	29.3	38	31	37.6
Replicate_2	41.2	31.5	21.9	36	41.2	28.7
Replicate_3	29.6	30.2	22.1	35.9	37.7	27.5
Replicate_4		32.9			33.9
Mean	33.3	30.725	24.4333	36.6333	35.95	31.2667
SD	6.84617	1.95683	4.21584	1.18462	4.4471	5.51755
Figure 5b: mito-APOBEC1 OCR
	2 days						10 days
	Complex I-III-IV			Complex II-III-IV			Complex I-III-IV			Complex II-III-IV
	control	mito-APOBEC1E63A	mito-APOBEC1	control	mito-APOBEC1E63A	mito-APOBEC1	control	mito-APOBEC1E63A	mito-APOBEC1	control	mito-APOBEC1E63A	mito-APOBEC1
Replicate_1	27.6	34.3	19.3	31.3	38	24.9	26.3	31.5	12.7	38.3	29.3	19.5
Replicate_2	31.9	29.1	14	29	27.8	20.8	37.5	33.4	10.9	40.44	25.8	16.9
Replicate_3	30.8	24.3	18.8	29.4	24.1	25.1	26.9	33.7	15.6	32.8	41.3	22.2
Replicate_4		25.4	13		28.6	17.5	35.5			34.3
Mean	30.1	28.275	16.275	29.9	29.625	22.075	31.55	32.8667	13.0667	36.46	32.1333	19.5333
SD	2.23383	4.51101	3.23664	1.22882	5.91742	3.63719	5.77898	1.19304	2.37136	3.52549	8.12917	2.65016
Figure 5c: mito-APOBEC1 BN-PAGE + in-gel activity
	Complex I		Complex IV			Complex II
Figure 5d: mito-APOBEC1 BN-PAGE + immunoblot
	Comassie Blue		anti-NDUFS3		anti-UQCRFS1		anti-MTCO3		anti-ATP5A
			anti-Porin		anti-Porin		anti-Porin		anti-Porin

## Sheet: Figure 6a,6b,6c,6d
Figure 6a: Paternal tamas point mutation loads - <1% vs <70% heteroplasmy
	<1% heteroplasmy			<70% heteroplasmy
	control	+/tamrescue	+/tamexo-	control	+/tamrescue	+/tamexo-
Fly_1	1.9931e-06	1.03115e-06	4.65628e-05	6.64e-06	1.26e-05	5.86e-05
Fly_2	1.7585e-06	9.84354e-07	4.44831e-05	2.93e-05	1.22e-05	4.96e-05
Fly_3	6.9048e-06	3.95039e-06	3.28862e-05	1.43e-05	3.35e-05	6.26e-05
Mean	3.55213e-06	1.98863e-06	4.13107e-05	1.67467e-05	1.94333e-05	5.69333e-05
SD	2.90586e-06	1.69909e-06	7.36956e-06	1.15264e-05	1.21837e-05	6.65833e-06
Figure 6b: Maternal tamas point mutation loads - <1% vs <70% heteroplasmy
	<1% heteroplasmy			<70% heteroplasmy
	control	tamrescue/+	tamexo-/+	control	tamrescue/+	tamexo-/+
Fly_1	1.58062e-06	7.36893e-07	0.00010273	1.58e-06	1.05e-06	0.00073
Fly_2	9.6601e-07	1.12013e-06	8.255e-05	2.9e-06	2.61e-06	0.000696
Fly_3	1.9766e-06	1.43811e-06	9.6751e-05	8.97e-06	7.7e-06	0.000658
Mean	1.50774e-06	1.09838e-06	9.40103e-05	4.48333e-06	3.78667e-06	0.000694667
SD	5.09221e-07	3.51114e-07	1.03654e-05	3.94122e-06	3.47765e-06	3.60185e-05
Figure 6c: mito-APOBEC1 point mutation loads - <1% vs <70% heteroplasmy
	<1% heteroplasmy			<70% heteroplasmy
	control	mito-APOBEC1E63A	mito-APOBEC1	control	mito-APOBEC1E63A	mito-APOBEC1
Fly_1	1.61e-06	3.59e-06	0.000143	1.74e-06	6.54e-06	0.000532
Fly_2	2.93e-06	5.81e-06	0.000135	2.93e-06	7.18e-06	0.000581
Fly_3	1.42e-06	1.9e-06	0.000129	2.05e-06	1.22e-05	0.000524
Mean	1.98667e-06	3.76667e-06	0.000135667	2.24e-06	8.64e-06	0.000545667
SD	8.22456e-07	1.96098e-06	7.02377e-06	6.17333e-07	3.09961e-06	3.08599e-05
Figure 6d: # mutated sites - sub-clonal vs clonal
		sub-clonal (<1% heteroplasmy)					clonal (1-70% heteroplasmy)
		Fly_1	Fly_2	Fly_3	Mean	SD	Fly_1	Fly_2	Fly_3	Mean	SD
paternal tamas	control	5	14	42	20.3333	19.2959	11	4	5	6.66667	3.78594
	+/tamrescue	9	9	31	16.3333	12.7017	5	2	4	3.66667	1.52753
	+/tamexo-	726	567	310	534.333	209.915	8	10	7	8.33333	1.52753
maternal tamas	control	9	7	13	9.66667	3.05505	0	6	15	7	7.54983
	tamrescue/+	7	16	12	11.6667	4.50925	1	1	23	8.33333	12.7017
	tamexo-/+	800	842	804	815.333	23.1805	118	132	102	117.333	15.0111
mito-APOBEC1	control	17	29	14	20	7.93725	1	0	8	3	4.3589
	mito-APOBEC1E63A	36	55	16	35.6667	19.5021	6	6	12	8	3.4641
	mito-APOBEC1	572	596	529	565.667	33.946	163	194	162	173	18.1934

## Sheet: Figure 7a,7b
Figure 7a: # NS mutated sites
	<1% heteroplasmy			1-70% heteroplasmy
	+/tamexo-	tamexo-/+	mito-APOBEC1	+/tamexo-	tamexo-/+	mito-APOBEC1
Fly_1	499	494	444	1	18	118
Fly_2	383	537	466	2	25	141
Fly_3	217	532	406	0	16	120
Mean	366.333	521	438.667	1	19.6667	126.333
SD	141.737	23.516	30.3535	1	4.72582	12.741
Figure 7b: NS:S ratios
	<1% heteroplasmy									1-70% heteroplasmy
	+/tamexo-			tamexo-/+			mito-APOBEC1			+/tamexo-			tamexo-/+			mito-APOBEC1
	# S	# NS	NS:S	# S	# NS	NS:S	# S	# NS	NS:S	# S	# NS	NS:S	# S	# NS	NS:S	# S	# NS	NS:S
Fly_1	74	559	7.55405	191	719	3.7644	31	1177	37.9677	0	189	N/A	614	4519	7.35993	87	3163	36.3563
Fly_2	75	422	5.62667	142	814	5.73239	31	1243	40.0968	0	54	N/A	1139	6119	5.37226	82	4112	50.1463
Fly_3	35	227	6.48571	113	733	6.48673	47	883	18.7872	0	0	N/A	781	4181	5.35339	56	2712	48.4286
Mean			6.55548			5.32784			32.2839			N/A			6.02853			44.9771
SD			0.965586			1.40553			11.7368			N/A			1.15307			7.51504

## Sheet: Supplementary Figure 2a,2b
Supplementary Figure 2a: Proportion of mutation types
	+/tamexo-					tamexo-/+					mito-APOBEC1
	Fly_1	Fly_2	Fly_3	Mean	SD	Fly_1	Fly_2	Fly_3	Mean	SD	Fly_1	Fly_2	Fly_3	Mean	SD
T:A>C:G	0.0917073	0.138329	0.491086	0.240374	0.218371	0.208019	0.241189	0.242492	0.230567	0.0195379	0	0.000304275	0.00132217	0.000542148	0.000692437
C:G>T:A	0.71122	0.649856	0.351702	0.570926	0.192317	0.502413	0.409419	0.504432	0.472088	0.0542826	0.995745	0.995892	0.988321	0.993319	0.00432939
C:G>G:C	0.00487805	0.00288184	0	0.00258663	0.00245239	0.000742482	0.000394906	0.000529171	0.00055552	0.00017528	0	0.00060855	0	0.00020285	0.000351347
A:T>C:G	0.0117073	0.018732	0.00648298	0.0123074	0.00614651	0.0021037	0.0131306	0.00370419	0.00631284	0.00595835	0	0	0.00176289	0.00058763	0.00101781
A:T>T:A	0.108293	0.112392	0.0713128	0.0973325	0.0226267	0.276946	0.327476	0.228602	0.277674	0.049441	0.00333025	0.00167351	0.00617012	0.00372463	0.0022741
C:G>A:T	0.0721951	0.0778098	0.0794165	0.0764738	0.00379155	0.00977602	0.00839175	0.0202408	0.0128028	0.00647851	0.000925069	0.00152137	0.00242398	0.00162347	0.000754651
Supplementary Figure 2b: Point mutation loads by gene class
	+/tamexo-					tamexo-/+					mito-APOBEC1
	Fly_1	Fly_2	Fly_3	Mean	SD	Fly_1	Fly_2	Fly_3	Mean	SD	Fly_1	Fly_2	Fly_3	Mean	SD
protein coding	6.04e-05	5.09e-05	3.44e-05	4.85667e-05	1.31561e-05	0.00069929	0.00072225	0.00064862	0.000690053	3.7674e-05	0.00056121	0.00062117	0.0005477	0.000576693	3.91058e-05
tRNA	4.33e-05	4.13e-05	2.55e-05	3.67e-05	9.7509e-06	0.00138758	0.00086124	0.00081221	0.00102034	0.00031898	0.00043802	0.00043703	0.00052844	0.00046783	5.24921e-05
rRNA	5.02e-05	4.09e-05	0.00026991	0.000120337	0.000129618	0.00045252	0.00043428	0.00064249	0.000509763	0.000115306	0.00043968	0.000481	0.00038945	0.00043671	4.58472e-05
non-coding	3.07e-05	2.5e-05	3.62e-05	3.06333e-05	5.6003e-06	9.04e-05	0.00013645	0.00023108	0.000152643	7.17244e-05	0.00025496	8.88e-05	0.0003172	0.00022032	0.000118074

## Sheet: Supplementary Figure 3a
Supplementary Figure 3a: Frequency of reciprocal mutation (major strand)
	+/tamexo-					tamexo-/+					mito-APOBEC1
	Fly_1	Fly_2	Fly_3	Mean	SD	Fly_1	Fly_2	Fly_3	Mean	SD	Fly_1	Fly_2	Fly_3	Mean	SD
C>A	2.09795e-05	1.9898e-05	2.91692e-05	2.33489e-05	5.06946e-06	2.79146e-05	2.10944e-05	8.48689e-05	4.46259e-05	3.50178e-05	2.93809e-06	3.96542e-06	7.80271e-06	4.90207e-06	2.564e-06
G>T	1.36946e-05	1.1736e-05	1.08536e-05	1.20947e-05	1.45407e-06	3.33026e-05	2.90281e-05	1.91684e-05	2.71664e-05	7.24869e-06	9.25134e-07	3.32896e-06	2.19967e-06	2.15125e-06	1.20264e-06
T>A	7.34732e-06	7.84932e-06	4.50117e-06	6.56594e-06	1.80567e-06	0.000249329	0.000284319	0.00017392	0.000235856	5.64194e-05	2.31275e-06	2.079e-06	4.51742e-06	2.96972e-06	1.34543e-06
A>T	9.32119e-06	6.73336e-06	7.18248e-06	7.74568e-06	1.38279e-06	0.000279914	0.00031329	0.000221299	0.000271501	4.65691e-05	2.35094e-06	4.67849e-07	3.95997e-06	2.25959e-06	1.74785e-06
T>G	7.49727e-07	1.12133e-06	5.2955e-07	8.00203e-07	2.99102e-07	1.41799e-06	2.24651e-05	4.99508e-06	9.62607e-06	1.12619e-05	0	0	1.50581e-06	5.01936e-07	8.69378e-07
A>C	1.05239e-06	1.30926e-06	5.32036e-07	9.64564e-07	3.95988e-07	2.60275e-06	1.44457e-06	1.38024e-06	1.80919e-06	6.88001e-07	0	0	9.13838e-07	3.04613e-07	5.27605e-07
G>C	5.47784e-07	1.3807e-06	0	6.42828e-07	6.9524e-07	8.76383e-07	6.5973e-07	2.50022e-06	1.34545e-06	1.00592e-06	0	8.3224e-07	0	2.77413e-07	4.80494e-07
C>G	1.71261e-06	0	0	5.70871e-07	9.88777e-07	3.40422e-06	1.54349e-06	6.52837e-07	1.86685e-06	1.4039e-06	0	1.98271e-06	0	6.60903e-07	1.14472e-06
C>T	0.000143859	0.000130144	9.51839e-05	0.000123062	2.50986e-05	0.0019404	0.00138554	0.00193305	0.001753	0.00031825	0.000173347	0.000355566	0.000245352	0.000258088	9.17744e-05
G>A	0.000215279	0.000144283	9.17624e-05	0.000150442	6.19882e-05	0.00106042	0.000959247	0.000710063	0.000909911	0.000180315	0.00476074	0.0050001	0.0046215	0.00479411	0.000191494
A>G	8.11846e-06	1.02871e-05	4.25629e-06	7.55394e-06	3.05477e-06	0.000248445	0.000270495	0.000216008	0.000244982	2.7408e-05	0	0	1.21845e-06	4.0615e-07	7.03473e-07
T>C	5.99782e-06	7.66243e-06	7.59904e-05	2.98835e-05	3.99384e-05	0.000149125	0.000169836	0.000202982	0.000173981	2.71667e-05	0	4.62001e-07	6.02323e-07	3.54774e-07	3.15153e-07
Example: C>A mutation frequency = # C>A mutations / # sequenced Cs

## Sheet: Supplementary Figure 4b,4c,4d
Supplementary Figure 4b: cyto-APOBEC1 expression
	anti-HA		anti-APOBEC1		anti-Actin
Supplementary Figure 4c: cyto-APOBEC1 lifespan
	N	Median	Max
control	81	42	52
cyto-APOBEC1E63A	89	42	52
cyto-APOBEC1	91	40	40
Supplementary Figure 4d: cyto-APOBEC1 climbing
		N	Mean	SD
2 days	control	87	0.9655	0.1228
	cyto-APOBEC1E63A	85	0.9906	0.0426
	cyto-APOBEC1	84	0.9667	0.1347
10 days	control	84	0.9048	0.1875
	cyto-APOBEC1E63A	81	0.8889	0.2074
	cyto-APOBEC1	83	0.8506	0.2647
20 days	control	79	0.6076	0.332
	cyto-APOBEC1E63A	76	0.4421	0.3951
	cyto-APOBEC1	78	0.4974	0.3824

[truncated: 3 more sheets: Supplementary Figure 5a,5b, Supplementary Figure 6a,6d,6e,f, Supplementary Figure 7]
